# Supplementary material for: Auxiliary Diagnostic Method for Patellofemoral Pain Syndrome Based on One-Dimensional Convolutional Neural Network
Source: Front Public Health. 2021 Apr 16;9:615597. doi: 10.3389/fpubh.2021.615597 (PMC8085395; doi:10.3389/fpubh.2021.615597)
Supplement: Supplementary file 1 [file Data_Sheet_1.CSV]

Subject #	1	Control	Female
	Joint Angles [deg]				EMG - filtered and normalised to max isometric trial									Knee Flexion-Extension Moment Arm[m]											Muscle Forces
	HipFlexion	KneeFlexion	AnkleDorsiflexion		Semimem	BicepsFemoris	RectusFemoris	Vasmed	Vaslat	medGastroc	latGastroc		Semimem	Semiten	BicepsFemorisLH	BicepsFemorisSH	RectusFemoris	Vasmed	Vasint	Vaslat	medGastroc	latGastroc		Semimem	Semiten	BicepsFemorisLH	BicepsFemorisSH	RectusFemoris	Vasmed	Vasint	Vaslat	medGastroc	latGastroc
	43.692754	3.15149	5.161065		0.128501	0.112979	0.090841	0.064049	0.13806	0.031668	0.052282		0.026961	0.0342	0.014589	0.005547	-0.055778	-0.052337	-0.052379	-0.053085	0.010095	0.012718		602.806194	92.980649	333.58004	115.760439	-0.002579	10.013927	25.408341	51.111612	115.438032	61.582879
	43.767548	2.96408	4.644311		0.123317	0.114618	0.094909	0.070792	0.145963	0.033075	0.055552		0.026843	0.034084	0.014427	0.005398	-0.055774	-0.052353	-0.052392	-0.053088	0.010054	0.012684		598.842067	93.060942	335.545877	116.068285	0.001898	9.948102	24.497828	49.698627	114.469018	63.160311
	43.840323	2.989999	3.923429		0.114734	0.115244	0.099159	0.078632	0.152474	0.033808	0.05745		0.026857	0.034098	0.014446	0.005419	-0.055775	-0.05235	-0.05239	-0.053087	0.01006	0.012688		599.25614	93.065348	334.410992	115.374165	-0.002667	9.903836	24.757715	50.187673	111.933522	61.362717
	43.907747	3.210571	3.005057		0.103684	0.114401	0.103149	0.087035	0.158167	0.033917	0.057866		0.026991	0.03423	0.014629	0.005594	-0.055778	-0.052331	-0.052375	-0.053084	0.010108	0.01273		599.295218	92.922337	337.802815	115.395625	0.006675	10.339172	25.848451	52.692798	108.934227	59.787734
	43.968449	3.607962	1.90936		0.091421	0.111664	0.106227	0.095628	0.163465	0.03361	0.057299		0.027233	0.03447	0.01496	0.00591	-0.055784	-0.052293	-0.052346	-0.053076	0.010194	0.012804		599.267965	93.743062	336.510378	113.488299	-0.015318	11.874198	29.278833	59.658941	108.553153	59.746838
	44.023699	4.167171	0.679214		0.07893	0.106298	0.108424	0.104144	0.168584	0.033037	0.056256		0.027573	0.034804	0.015427	0.006354	-0.055789	-0.052236	-0.052303	-0.053059	0.010316	0.012908		600.796419	95.955333	322.632773	107.714774	0.020971	14.564525	36.018942	72.779775	112.982564	60.62791
	44.075724	4.877798	-0.622876		0.066841	0.097675	0.110526	0.111907	0.174011	0.032299	0.055098		0.028001	0.035228	0.01602	0.006916	-0.055789	-0.05216	-0.052245	-0.05303	0.01047	0.01304		600.013272	97.578048	312.893971	102.914862	0.252587	17.836582	44.2596	89.824603	119.473275	62.469548
	44.126306	5.733551	-1.918378		0.055945	0.086473	0.113274	0.118226	0.180047	0.03147	0.053912		0.028514	0.035731	0.016733	0.007593	-0.055782	-0.05206	-0.052168	-0.052983	0.010656	0.013199		596.512535	98.82922	304.787617	98.505398	0.196649	22.326865	55.287505	112.274226	125.194201	64.977033
	44.175295	6.730313	-3.12148		0.046843	0.07398	0.116587	0.122803	0.186028	0.0305	0.052556		0.029104	0.03631	0.017562	0.008379	-0.05576	-0.051933	-0.05207	-0.052911	0.010871	0.013382		590.421487	99.685489	298.159965	95.196794	0.210058	27.068655	67.881346	140.708139	127.192923	68.045693
	44.219607	7.862894	-4.150236		0.039722	0.06156	0.119731	0.125367	0.190646	0.029373	0.050867		0.029766	0.036957	0.0185	0.009269	-0.055718	-0.051773	-0.051946	-0.052805	0.011114	0.013587		580.873508	99.702484	294.284546	93.771318	0.220608	34.162366	85.011112	176.323889	128.555212	71.102582
	44.252786	9.121203	-4.937571		0.034421	0.050239	0.121714	0.125449	0.19202	0.02823	0.048843		0.030491	0.037663	0.019535	0.010254	-0.055651	-0.051577	-0.051793	-0.05266	0.011381	0.013811		566.722583	98.455347	292.708481	94.171533	0.277751	43.142647	106.153699	216.639031	129.562162	74.036684
	44.265205	10.486727	-5.439761		0.030425	0.040412	0.121464	0.12261	0.188874	0.027238	0.046784		0.031264	0.038412	0.020653	0.011317	-0.05555	-0.051339	-0.051604	-0.052465	0.011663	0.014046		546.95565	95.657061	291.54153	95.069129	0.411563	53.931352	129.336961	262.022585	128.46047	76.387697
	44.244835	11.930276	-5.640745		0.027152	0.032192	0.118672	0.117185	0.181407	0.026448	0.044946		0.032068	0.039187	0.02183	0.01243	-0.055408	-0.051054	-0.051375	-0.05221	0.011945	0.014277		521.842737	91.193498	289.768781	95.011122	0.354286	69.02069	155.843554	313.086979	126.647073	77.398177
	44.178492	13.411779	-5.551757		0.024529	0.025614	0.113793	0.110178	0.171198	0.025869	0.043449		0.032878	0.039963	0.023031	0.013561	-0.055221	-0.050721	-0.051104	-0.051894	0.012211	0.014489		492.71923	85.305033	287.059479	94.277053	0.272695	86.543951	184.642946	360.759579	125.147271	77.571651
	44.053378	14.882534	-5.206896		0.022789	0.020703	0.107614	0.102243	0.160156	0.025485	0.042181		0.033666	0.040714	0.024217	0.014668	-0.054992	-0.050348	-0.050795	-0.051523	0.012448	0.014669		457.428166	78.557182	279.100989	92.591282	0.303792	105.592028	214.235915	411.028118	124.985641	76.436465
	43.858691	16.289701	-4.655966		0.022063	0.017419	0.100951	0.094177	0.14973	0.025228	0.041059		0.034403	0.041413	0.025345	0.015713	-0.054727	-0.04995	-0.050459	-0.051112	0.012645	0.014808		421.053314	71.4179	269.188171	89.386922	0.293737	126.393475	244.491301	460.433286	125.948762	76.218177
	43.587	17.581878	-3.956596		0.022332	0.015638	0.094803	0.086942	0.140938	0.025052	0.040219		0.035067	0.042038	0.026373	0.016659	-0.054445	-0.049546	-0.050114	-0.050689	0.012797	0.014906		384.519833	64.181534	256.184673	83.96792	0.363721	146.16297	273.193549	502.357862	127.762703	76.675247
	43.235156	18.714493	-3.167058		0.023429	0.015124	0.089975	0.080961	0.133776	0.024988	0.03989		0.035638	0.042572	0.027271	0.017476	-0.054165	-0.049162	-0.049782	-0.050279	0.012904	0.014965		348.645158	57.396916	238.857115	76.814559	0.40448	162.816933	297.129972	548.152637	129.969832	76.978273
	42.804628	19.654096	-2.340534		0.02496	0.015509	0.086793	0.075843	0.1273	0.025155	0.040185		0.036103	0.043006	0.028013	0.018145	-0.053907	-0.048822	-0.049484	-0.04991	0.012975	0.014994		315.972005	51.53861	219.226876	68.478193	0.370072	176.417651	318.157548	589.597632	131.776066	77.321295
	42.301178	20.380979	-1.521253		0.026295	0.01635	0.085053	0.070809	0.121033	0.025611	0.041037		0.03646	0.043337	0.028587	0.018655	-0.053694	-0.048544	-0.049239	-0.04961	0.013018	0.015005		286.87478	46.64978	198.334879	58.940202	0.492427	185.446284	336.412101	599.168425	132.730199	77.000536
	41.733979	20.889973	-0.742528		0.02667	0.017222	0.084168	0.065501	0.115337	0.026307	0.042348		0.036707	0.043566	0.028992	0.019011	-0.05354	-0.048348	-0.049066	-0.049396	0.013046	0.015009		263.09476	42.891768	177.688125	49.992719	0.323734	187.984084	338.760236	610.00707	133.057256	75.324385
	41.114343	21.189575	-0.026406		0.025755	0.017857	0.083773	0.06002	0.111035	0.027101	0.043893		0.036855	0.043702	0.029236	0.019219	-0.053451	-0.048233	-0.048964	-0.049271	0.013062	0.015012		243.707355	39.911647	158.586182	41.758195	0.4164	188.206049	333.607004	607.896169	133.163295	74.299587
	40.454338	21.299676	0.615438		0.023971	0.018185	0.083462	0.054651	0.108438	0.027807	0.045443		0.036914	0.043757	0.029337	0.019295	-0.053418	-0.048191	-0.048926	-0.049225	0.013068	0.015013		226.746232	37.416058	141.803741	34.434339	0.440465	177.789534	321.844042	590.314496	132.905953	73.919036
	39.765629	21.248544	1.18018		0.021819	0.018224	0.082553	0.049548	0.106905	0.028189	0.046821		0.036898	0.043743	0.029317	0.01926	-0.053434	-0.04821	-0.048943	-0.049246	0.013066	0.015013		212.367852	35.345598	127.326652	28.283927	0.32191	164.521857	305.425641	564.292116	132.851259	73.096634
	39.058717	21.069446	1.672061		0.019645	0.018019	0.080679	0.044783	0.105345	0.027938	0.047843		0.036824	0.043676	0.0292	0.019136	-0.05349	-0.048279	-0.049005	-0.049321	0.013056	0.015011		200.970139	33.786926	115.379381	23.463025	0.288195	153.704254	286.636023	535.101975	133.305698	71.355625
	38.342643	20.797279	2.100523		0.017633	0.017573	0.077793	0.040272	0.103077	0.026943	0.048404		0.036704	0.043567	0.029012	0.018946	-0.053573	-0.048384	-0.049097	-0.049435	0.013041	0.015009		192.300227	32.835	106.425737	20.108427	0.310141	139.343138	265.922919	505.927933	133.898011	70.216693
	37.625086	20.46553	2.478367		0.015836	0.016796	0.0739	0.036068	0.099821	0.025443	0.048487		0.036554	0.043431	0.028777	0.018714	-0.053673	-0.048512	-0.049211	-0.049574	0.013023	0.015006		186.850854	32.499407	100.1999	18.235679	0.373891	126.995373	247.436249	478.148965	134.721201	70.989918
	36.912654	20.103811	2.81999		0.014283	0.01572	0.069559	0.032363	0.095488	0.02373	0.048124		0.036388	0.043278	0.028516	0.018461	-0.053782	-0.048651	-0.049334	-0.049726	0.013002	0.015002		183.680948	32.693596	96.508946	17.68531	0.53495	116.938151	231.557635	454.311021	135.809909	69.755969
	36.211128	19.736151	3.139736		0.012988	0.014488	0.06525	0.029275	0.090323	0.022078	0.047433		0.036217	0.04312	0.028249	0.018202	-0.05389	-0.04879	-0.049457	-0.049878	0.01298	0.014996		181.887282	33.128124	94.859213	18.079299	0.719227	107.482839	217.852186	431.115143	137.697468	70.36435
	35.525408	19.380176	3.450515		0.011956	0.013262	0.061169	0.026726	0.084598	0.020695	0.046637		0.036049	0.042965	0.027988	0.01795	-0.05399	-0.048923	-0.049573	-0.050021	0.012957	0.014988		179.92216	33.453183	94.010625	18.982094	0.961044	98.545641	204.072646	408.889184	140.84007	72.099084
	34.859148	19.047021	3.762763		0.011182	0.012139	0.057349	0.024597	0.078293	0.019784	0.046053		0.03589	0.042819	0.027742	0.017714	-0.054082	-0.049044	-0.049678	-0.050151	0.012931	0.014978		176.116482	33.27378	93.217056	19.856937	1.299019	89.892112	190.708092	389.667001	145.135823	73.991748
	34.214211	18.741848	4.083848		0.01064	0.011143	0.053876	0.022861	0.071858	0.019572	0.046067		0.035744	0.042684	0.027517	0.017495	-0.054163	-0.049152	-0.049773	-0.050268	0.012906	0.014966		169.496916	32.39318	92.144831	20.638919	1.727246	81.285088	179.221442	374.361604	150.017993	76.771959
	33.590193	18.464784	4.417885		0.010255	0.01023	0.050626	0.021421	0.066089	0.02028	0.046836		0.035609	0.042559	0.027311	0.017297	-0.054234	-0.049249	-0.049858	-0.050372	0.012883	0.014954		160.61648	30.993744	90.572243	21.279959	2.233857	73.241898	169.400391	362.581284	154.689329	79.843491
	32.984279	18.212123	4.765924		0.009945	0.009376	0.047346	0.020221	0.061304	0.022201	0.048358		0.035486	0.042445	0.027124	0.017115	-0.054298	-0.049336	-0.049933	-0.050465	0.01286	0.014942		151.355325	29.392774	88.826442	21.006554	2.777825	65.65293	161.590963	352.555632	158.073116	82.381701
	32.391548	17.977594	5.126381		0.009696	0.0086	0.044029	0.019215	0.057412	0.025792	0.050322		0.035371	0.042338	0.026949	0.016946	-0.054355	-0.049416	-0.050001	-0.050549	0.012837	0.01493		142.084336	27.774239	86.454727	20.758949	3.358626	58.610092	153.555731	343.863268	158.809193	83.463222
	31.805724	17.753541	5.495619		0.009491	0.007928	0.040798	0.018273	0.054034	0.031508	0.052241		0.035259	0.042234	0.026781	0.016784	-0.054408	-0.04949	-0.050065	-0.050629	0.012814	0.014917		133.208245	26.258687	83.615771	20.323241	3.905218	52.648606	145.434259	333.223274	156.021975	85.427557
	31.220132	17.531824	5.868584		0.009325	0.007361	0.037821	0.017241	0.050628	0.039778	0.053822		0.035148	0.04213	0.026614	0.016623	-0.05446	-0.049562	-0.050128	-0.050706	0.012791	0.014903		124.879791	24.895113	80.342177	19.572929	4.495059	46.62554	137.079778	321.360024	150.451232	86.765547
	30.628551	17.304395	6.239414		0.009198	0.00688	0.035241	0.016078	0.046917	0.051079	0.05496		0.035033	0.042023	0.026441	0.016458	-0.054512	-0.049636	-0.05019	-0.050784	0.012766	0.014888		117.184263	23.666996	76.536349	18.501958	4.997336	41.082646	128.050716	307.402795	143.491213	86.297873
	30.025781	17.063537	6.602016		0.009085	0.006456	0.033152	0.014836	0.042856	0.065928	0.055662		0.03491	0.041908	0.026258	0.016282	-0.054566	-0.049713	-0.050256	-0.050865	0.012739	0.014871		110.364202	22.572555	72.402573	17.116867	5.378042	37.05933	118.690827	290.559621	136.416872	85.567251
	29.407827	16.801862	6.950564		0.008965	0.006084	0.031559	0.013597	0.038663	0.084646	0.056029		0.034775	0.041782	0.026056	0.01609	-0.054623	-0.049794	-0.050326	-0.05095	0.012708	0.014851		104.426664	21.653132	68.351085	15.77655	5.878365	33.346282	109.476694	272.802283	130.449223	84.911014
	28.771719	16.512189	7.279885		0.008834	0.005759	0.03036	0.012444	0.034479	0.106911	0.056208		0.034625	0.041641	0.025831	0.015877	-0.054684	-0.049883	-0.050402	-0.051043	0.012673	0.014828		99.038839	20.893662	64.570691	14.681635	6.214396	30.307933	100.140378	250.636392	126.614447	83.950096
	28.115078	16.187474	7.585741		0.00871	0.005471	0.029432	0.011442	0.030291	0.131526	0.056546		0.034454	0.041481	0.025577	0.015638	-0.05475	-0.049979	-0.050484	-0.051144	0.012631	0.014799		94.546044	20.235441	61.030079	13.669996	6.583021	27.724882	90.650972	230.376529	126.305665	84.918736
	27.435638	15.82094	7.864986		0.008604	0.00521	0.028719	0.010627	0.026289	0.156574	0.0576		0.03426	0.041299	0.025289	0.015367	-0.054823	-0.050087	-0.050575	-0.051255	0.012582	0.014765		90.582917	19.689707	57.705706	12.59268	6.90343	25.378978	83.428309	209.752581	130.496765	86.916731
	26.730891	15.406468	8.115664		0.008513	0.004987	0.028211	0.010003	0.022668	0.180937	0.060138		0.03404	0.041091	0.02496	0.015059	-0.0549	-0.050205	-0.050674	-0.051376	0.012525	0.014724		86.78801	19.210292	54.48983	11.677951	7.145061	23.282639	76.214854	191.263183	141.033116	89.387163
	25.997978	14.939199	8.337074		0.008448	0.00481	0.027913	0.009545	0.019539	0.204873	0.064858		0.033789	0.040853	0.024589	0.014711	-0.054983	-0.050333	-0.050782	-0.051507	0.012457	0.014674		83.218561	18.753777	51.42185	10.955461	7.287423	21.428814	68.651117	176.041567	159.158322	92.571528
	25.233834	14.416212	8.529801		0.008423	0.004682	0.027787	0.009226	0.016937	0.228402	0.072178		0.033505	0.040584	0.024169	0.014319	-0.055072	-0.050471	-0.050897	-0.051647	0.012377	0.014614		79.93134	18.333221	48.636768	10.228853	7.287527	19.706868	63.219766	159.90132	186.071923	95.819588
	24.435552	13.837132	8.6957		0.008435	0.004606	0.027698	0.009001	0.014815	0.251422	0.082178		0.033188	0.040282	0.023703	0.013882	-0.055163	-0.050617	-0.051019	-0.051792	0.012283	0.014544		76.805175	17.933233	46.02738	9.632756	7.28136	17.912137	57.22156	143.912961	224.07445	98.351529
	23.600846	13.204488	8.837787		0.008483	0.004585	0.027547	0.008824	0.013188	0.274307	0.095047		0.032837	0.039947	0.023191	0.013403	-0.055255	-0.05077	-0.051144	-0.051942	0.012176	0.01446		73.882534	17.544355	43.531914	9.124202	7.263012	15.752765	50.082974	127.887571	271.423731	100.21048
	22.728484	12.523681	8.960016		0.008549	0.004626	0.027211	0.008688	0.012054	0.297356	0.111121		0.032455	0.039582	0.022636	0.012885	-0.055344	-0.050926	-0.051272	-0.052091	0.012056	0.014365		70.926349	17.212127	41.271766	8.67431	7.30401	13.934878	43.240298	111.107197	325.278584	101.457488
	21.818534	11.802526	9.066924		0.008625	0.004723	0.026669	0.008607	0.011355	0.320287	0.130469		0.032046	0.039189	0.022045	0.012332	-0.05543	-0.051081	-0.051398	-0.052235	0.011921	0.014259		68.138531	16.835259	39.060436	8.283779	7.485221	12.070933	36.870806	94.667056	392.477478	102.222467
	20.872368	11.050484	9.163226		0.008713	0.004881	0.025956	0.008571	0.010995	0.342106	0.152535		0.031613	0.038772	0.021424	0.011752	-0.055509	-0.051233	-0.05152	-0.052372	0.011776	0.01414		65.274746	16.427027	36.901757	7.935098	7.672807	10.248882	30.889488	79.207051	459.125994	102.802553
	19.892476	10.27775	9.253461		0.008816	0.00511	0.025112	0.008544	0.01084	0.361984	0.176343		0.031163	0.038336	0.020783	0.011154	-0.05558	-0.051377	-0.051635	-0.052497	0.011621	0.014011		62.499034	16.043252	34.923219	7.613781	7.861965	8.852266	25.651787	64.656505	521.352578	103.762132
	18.882173	9.494416	9.341762		0.00896	0.005423	0.024111	0.0085	0.010784	0.379672	0.201499		0.030699	0.037887	0.020128	0.010545	-0.05564	-0.051514	-0.051743	-0.05261	0.011458	0.013877		60.147418	15.65422	33.039727	7.331992	8.189924	7.647672	21.180943	51.695502	585.70675	105.9398
	17.845338	8.709908	9.431804		0.009159	0.005826	0.022981	0.008449	0.010804	0.394993	0.227005		0.030228	0.037428	0.019467	0.009933	-0.055692	-0.051643	-0.051845	-0.05271	0.011294	0.013738		57.22086	15.309422	31.201992	7.101982	8.496046	6.719376	17.218153	41.11556	624.890984	110.218594
	16.786333	7.932826	9.52695		0.009416	0.006319	0.021845	0.008434	0.010963	0.409294	0.250812		0.029753	0.036965	0.018806	0.009324	-0.055735	-0.051763	-0.051938	-0.052798	0.011129	0.0136		54.825893	14.956172	29.457253	6.938828	8.995501	5.913722	14.142419	32.612499	670.569328	117.398137
	15.710169	7.171249	9.630532		0.009767	0.006889	0.020816	0.008507	0.011323	0.423191	0.269945		0.02928	0.036501	0.018153	0.008726	-0.055768	-0.051872	-0.052024	-0.052872	0.010966	0.013462		52.569663	14.632332	27.970618	6.806109	9.549471	5.309855	11.721723	25.80399	711.763493	128.618112
	14.622877	6.43334	9.746169		0.010276	0.007525	0.020006	0.008699	0.011929	0.436609	0.281927		0.028813	0.036042	0.017514	0.008145	-0.055794	-0.051972	-0.0521	-0.052934	0.010808	0.013327		50.490639	14.324395	26.614549	6.734996	10.147864	4.757987	9.81101	20.529534	748.90869	142.733356
	13.531948	5.728005	9.878		0.011029	0.008253	0.019465	0.009046	0.012832	0.448552	0.287007		0.02836	0.035596	0.016897	0.007589	-0.055811	-0.052061	-0.052168	-0.052984	0.010655	0.013198		48.609494	14.039176	25.390322	6.742903	10.723476	4.220722	8.360076	16.605227	788.062722	159.646066
	12.446632	5.065375	10.030731		0.012127	0.009144	0.019162	0.009568	0.014053	0.457224	0.287379		0.027926	0.035168	0.016311	0.007064	-0.055821	-0.052139	-0.052229	-0.053022	0.010511	0.013075		46.799023	13.793458	24.412757	6.820858	11.369116	3.848745	7.263789	13.85968	826.411461	180.030044
	11.37795	4.456898	10.209435		0.013658	0.010278	0.019057	0.010258	0.015552	0.459036	0.2853		0.027521	0.034765	0.015767	0.006583	-0.055825	-0.052206	-0.05228	-0.053049	0.010379	0.012962		45.360423	13.539951	23.605242	6.97758	12.17889	3.578717	6.475247	12.065689	865.124861	202.421936
	10.338267	3.914957	10.419085		0.015699	0.011678	0.01914	0.0111	0.017222	0.450023	0.282821		0.027152	0.034399	0.015275	0.006154	-0.055825	-0.052262	-0.052323	-0.053067	0.010261	0.012861		43.964699	13.294768	23.036837	7.180989	12.432412	3.27002	5.894097	10.641395	902.533208	225.672138
	9.340415	3.451998	10.663881		0.018268	0.013283	0.019436	0.01209	0.018917	0.432709	0.281505		0.02683	0.034077	0.014848	0.005786	-0.055823	-0.052308	-0.052358	-0.053079	0.01016	0.012775		42.673818	13.097683	22.648548	7.506153	12.893173	3.044954	5.455282	9.687698	937.738809	249.084963
	8.396484	3.079355	10.946491		0.021253	0.01492	0.019918	0.013206	0.020508	0.41199	0.280934		0.026562	0.033808	0.014494	0.00549	-0.055818	-0.052343	-0.052384	-0.053086	0.010079	0.012705		41.83073	12.924555	22.524426	7.904488	13.2218	2.882295	5.12765	9.058946	969.857022	271.983564
	7.516531	2.80603	11.267413		0.02444	0.016299	0.020489	0.014355	0.02194	0.38961	0.279599		0.026355	0.0336	0.014224	0.005273	-0.055813	-0.052367	-0.052403	-0.053089	0.01002	0.012654		41.280927	12.804291	22.668213	8.397793	13.576527	2.754141	4.930468	8.649674	998.987552	293.487806
	6.707463	2.637672	11.624556		0.027502	0.017177	0.021121	0.015393	0.023169	0.366347	0.276233		0.026213	0.033457	0.014043	0.005138	-0.055811	-0.052382	-0.052413	-0.05309	0.009983	0.012623		40.894879	12.750778	23.031766	9.032285	14.156867	2.674762	4.854938	8.5596	1026.145333	312.18998
	5.972323	2.575972	12.01315		0.030148	0.017592	0.021879	0.016172	0.024057	0.343207	0.271813		0.02614	0.033382	0.013953	0.00509	-0.05581	-0.052387	-0.052417	-0.05309	0.00997	0.012611		40.939925	12.753884	23.587913	9.742939	14.668521	2.756005	4.920094	8.827899	1052.215828	326.455999
	5.310115	2.618564	12.425984		0.032179	0.01772	0.022854	0.016518	0.024492	0.320133	0.266969		0.026133	0.033373	0.013952	0.005124	-0.055811	-0.052383	-0.052415	-0.05309	0.009979	0.012619		41.539638	12.877775	24.310787	10.498845	15.318694	2.851235	5.212834	9.346211	1077.107009	335.381094
	4.716217	2.759487	12.853914		0.033642	0.017732	0.024095	0.016301	0.024424	0.297194	0.260792		0.026191	0.033428	0.014036	0.005236	-0.055814	-0.052371	-0.052405	-0.053089	0.010009	0.012645		42.784763	13.157149	25.346764	11.470933	16.194489	2.686929	5.673337	10.218377	1099.129636	339.293272
	4.183323	2.990113	13.286534		0.034606	0.017765	0.025595	0.015541	0.023952	0.275282	0.252042		0.026306	0.03354	0.014196	0.005419	-0.055819	-0.052351	-0.05239	-0.053087	0.010059	0.012688		45.275903	13.678245	26.757574	12.595025	17.334412	5.752628	6.513149	11.939903	1115.210163	339.643863
	3.702722	3.300353	13.712852		0.035297	0.017873	0.027285	0.014459	0.023238	0.254469	0.241083		0.026472	0.033703	0.014426	0.005665	-0.055824	-0.052322	-0.052369	-0.053082	0.010127	0.012746		48.902492	14.474218	28.754697	13.925852	18.647414	5.432626	7.458982	14.114856	1119.445831	338.188061
	3.265621	3.679859	14.121847		0.036071	0.018065	0.029057	0.013268	0.022376	0.233132	0.228516		0.026682	0.03391	0.014714	0.005966	-0.055827	-0.052286	-0.052341	-0.053074	0.01021	0.012817		53.880679	15.533476	31.124922	15.580057	20.224633	4.054537	8.536163	16.636515	1107.499614	336.476421
	2.864321	4.11907	14.502875		0.03707	0.018283	0.030825	0.012111	0.021553	0.209998	0.214145		0.026929	0.034152	0.015054	0.006315	-0.055829	-0.052242	-0.052308	-0.053061	0.010305	0.012899		60.088146	16.88737	33.636853	17.409267	22.162295	4.392655	9.946809	19.662275	1081.233532	335.230169
	2.493082	4.609979	14.84595		0.038247	0.018482	0.032572	0.011061	0.020896	0.184988	0.197671		0.027208	0.034427	0.015438	0.006704	-0.055829	-0.05219	-0.052267	-0.053043	0.010412	0.012991		66.661814	18.451003	36.17453	19.025335	24.308989	6.088314	11.563423	23.00874	1046.557129	334.200112
	2.14859	5.146591	15.141928		0.039253	0.018571	0.034232	0.010162	0.020455	0.159709	0.179625		0.027514	0.034729	0.015859	0.007129	-0.055824	-0.05213	-0.052222	-0.053018	0.010529	0.01309		73.440767	19.909272	37.979489	20.229607	26.517163	16.946375	13.336139	26.68673	1007.334103	332.110157
	1.830013	5.725097	15.382667		0.039529	0.018371	0.035605	0.009432	0.020141	0.135723	0.1624		0.027845	0.035053	0.016315	0.007586	-0.055813	-0.052061	-0.052169	-0.052984	0.010654	0.013197		79.636105	21.289012	38.772305	21.054824	28.836276	10.346743	15.203295	30.561575	965.862375	326.572891
	1.53868	6.343835	15.56114		0.038708	0.017799	0.036518	0.00887	0.019862	0.11444	0.147726		0.028199	0.0354	0.016805	0.008074	-0.055797	-0.051983	-0.052109	-0.052941	0.010788	0.013311		84.342902	22.380385	38.993392	21.224268	31.926861	7.056298	17.120756	34.610563	922.826499	321.95306
	1.277542	7.003149	15.671455		0.036978	0.016959	0.036889	0.008458	0.019565	0.096548	0.135899		0.028575	0.035769	0.017328	0.008594	-0.055774	-0.051896	-0.052041	-0.052887	0.01093	0.013432		87.53583	23.112142	38.788282	21.145883	35.416108	9.504288	18.76749	37.760499	880.515104	321.423238
	1.050537	7.705225	15.70869		0.034782	0.015958	0.036634	0.008177	0.019199	0.081968	0.125749		0.028974	0.036161	0.017886	0.009146	-0.055741	-0.051796	-0.051964	-0.052821	0.011081	0.013559		89.4483	23.572115	38.440703	21.160528	39.21659	9.817905	20.05356	40.968139	834.163812	316.479234
	0.861987	8.453943	15.668499		0.03233	0.014798	0.035714	0.007997	0.018684	0.070306	0.115562		0.029399	0.036575	0.018482	0.009732	-0.055698	-0.051683	-0.051877	-0.052741	0.01124	0.013693		90.4342	23.825813	38.269742	21.209979	43.628023	9.987229	21.119722	45.054776	789.528252	304.010708
	0.716082	9.254763	15.546509		0.029762	0.013499	0.034279	0.007887	0.018034	0.061181	0.104912		0.02985	0.037016	0.01912	0.010358	-0.055642	-0.051554	-0.051775	-0.052642	0.011409	0.013835		91.26528	23.986505	38.238259	21.326179	48.34696	9.863018	21.995002	48.199729	758.080472	294.110366
	0.616501	10.114627	15.337601		0.027322	0.012196	0.03256	0.007827	0.017387	0.053955	0.09371		0.030332	0.037485	0.019806	0.011028	-0.055571	-0.051406	-0.051659	-0.052522	0.011588	0.013984		92.430143	24.305991	38.540948	21.420797	53.447027	10.246834	22.934878	51.405282	713.497113	281.689524
	0.566181	11.04185	15.035295		0.025189	0.011011	0.030725	0.007812	0.016873	0.047628	0.081918		0.03085	0.037987	0.020545	0.011746	-0.055478	-0.051234	-0.051521	-0.052373	0.011774	0.014138		94.083846	24.750411	38.668786	21.576141	58.61627	10.457952	24.148048	55.918157	665.242031	267.51398
	0.567233	12.045922	14.631477		0.023374	0.01002	0.028882	0.007827	0.01661	0.041623	0.069761		0.031407	0.038526	0.021348	0.012519	-0.055358	-0.05103	-0.051356	-0.052188	0.011967	0.014295		95.54276	25.147922	38.66172	21.706405	63.890645	10.641195	25.323545	61.07488	610.621508	250.269809
	0.620988	13.137175	14.116572		0.021736	0.009233	0.027164	0.007881	0.016671	0.036257	0.058094		0.032005	0.039104	0.022219	0.013352	-0.055204	-0.050786	-0.051157	-0.051957	0.012164	0.014452		95.99593	25.319694	38.309134	21.572137	69.105022	10.959026	27.154503	66.186927	551.659247	232.174761
	0.728178	14.326258	13.480195		0.020071	0.008612	0.025711	0.00802	0.017039	0.031873	0.048023		0.03265	0.039723	0.023167	0.014252	-0.055007	-0.050495	-0.050916	-0.05167	0.012362	0.014604		94.168859	24.990737	37.351903	21.049312	73.759595	11.410557	29.30986	72.02737	492.74644	215.648388
	0.889217	15.623413	12.712165		0.018365	0.008137	0.024647	0.008284	0.01765	0.028594	0.040115		0.033342	0.040385	0.024198	0.015221	-0.054755	-0.050143	-0.050622	-0.051313	0.012555	0.014746		89.810299	24.051894	35.891251	20.185372	77.521673	12.07553	31.124894	79.222276	434.548897	200.772107
	1.104554	17.037568	11.803767		0.016729	0.007804	0.024047	0.008699	0.018417	0.026371	0.034531		0.034081	0.041089	0.025314	0.016262	-0.054434	-0.04972	-0.050263	-0.050873	0.012736	0.014869		84.68515	22.819407	34.012201	19.064355	80.264389	12.863297	33.791396	86.651644	383.221406	188.334237
	1.375061	18.575355	10.749211		0.015244	0.007599	0.023896	0.009279	0.019289	0.02496	0.031075		0.034867	0.04183	0.026517	0.017376	-0.054031	-0.049212	-0.049825	-0.050331	0.012893	0.01496		78.607405	21.444299	31.813914	17.810873	81.511187	13.833004	36.180284	93.701857	338.020332	174.928547
	1.702358	20.240188	9.547283		0.013952	0.007498	0.024087	0.010026	0.020265	0.023996	0.029364		0.035692	0.042605	0.027806	0.018556	-0.053522	-0.048597	-0.049286	-0.049667	0.01301	0.015003		72.319625	19.958093	29.376433	16.364622	81.413862	14.981674	38.507344	100.00606	296.479104	159.7162
	2.088987	22.031618	8.203232		0.012851	0.007477	0.024497	0.010917	0.021408	0.023189	0.029053		0.03654	0.043392	0.02916	0.0198	-0.052933	-0.04791	-0.048677	-0.04892	0.013105	0.015016		65.810385	18.461625	26.771882	14.828102	80.310514	16.165711	40.77708	105.612241	262.41667	144.637834
	2.538427	23.945073	6.730925		0.011934	0.00751	0.025042	0.011901	0.022794	0.022423	0.029776		0.037393	0.044173	0.030562	0.0211	-0.052293	-0.047182	-0.048027	-0.04813	0.013192	0.015015		59.706704	17.118927	24.303512	13.348512	78.225423	17.635944	43.189395	110.772434	232.362363	128.238425
	3.054963	25.972036	5.154949		0.011173	0.007558	0.025685	0.012875	0.024366	0.021694	0.031127		0.038234	0.04493	0.031995	0.022445	-0.051607	-0.046424	-0.047345	-0.047305	0.013274	0.015003		54.454451	15.980441	22.228196	12.058946	75.684683	18.936851	45.752814	116.447239	199.384301	109.31944
	3.643462	28.100696	3.511891		0.010527	0.00757	0.026385	0.013711	0.025861	0.021026	0.032614		0.039048	0.045647	0.033439	0.023823	-0.050883	-0.045644	-0.046638	-0.046457	0.013356	0.014985		49.529929	14.936949	20.465476	11.022435	73.436146	19.783961	48.362497	123.564887	165.997483	90.306586
	4.309117	30.317102	1.84967		0.009961	0.007517	0.027091	0.014241	0.026876	0.020419	0.033835		0.039818	0.046305	0.034878	0.025219	-0.050125	-0.04485	-0.045916	-0.045593	0.013445	0.014969		44.993868	13.898018	18.948637	10.113104	71.197724	21.830216	51.876598	131.69536	137.460675	72.13167
	5.057045	32.606878	0.223478		0.00948	0.00739	0.0277	0.014301	0.026952	0.019874	0.034598		0.040554	0.046916	0.036317	0.026647	-0.049318	-0.044028	-0.04516	-0.0447	0.01357	0.014986		40.051802	12.860895	17.866887	9.363313	69.682242	23.754999	55.820795	141.466852	109.281464	56.809637
	5.891557	34.957603	-1.312721		0.009084	0.007238	0.028136	0.013884	0.025839	0.019406	0.034906		0.041259	0.04748	0.037755	0.02811	-0.048452	-0.04317	-0.044365	-0.043769	0.013752	0.015056		35.682432	11.863124	16.942023	8.80087	68.904972	25.88995	60.189734	151.988996	86.075399	44.677801
	6.814416	37.361238	-2.718452		0.00876	0.007097	0.028393	0.013137	0.023763	0.019062	0.034722		0.041925	0.047989	0.039185	0.029604	-0.047531	-0.042278	-0.043533	-0.042802	0.014001	0.01519		31.723712	10.941323	16.279354	8.341708	69.298582	28.522348	65.495807	162.836261	66.478348	35.756675
	7.822666	39.816543	-3.978963		0.008502	0.00698	0.028503	0.012224	0.021216	0.018842	0.033966		0.042542	0.048433	0.040597	0.031126	-0.046555	-0.041353	-0.042664	-0.041802	0.014325	0.015396		28.086385	10.135304	15.864727	7.95236	70.512979	31.557561	71.020269	174.063013	49.246911	29.360829
	8.903373	42.32629	-5.114323		0.008323	0.00689	0.028509	0.011276	0.018612	0.018718	0.032575		0.043105	0.048805	0.041987	0.032666	-0.045522	-0.04039	-0.041757	-0.040758	0.014699	0.015646		25.156061	9.455244	15.500158	7.644317	71.901909	35.081118	76.444923	186.034899	35.988226	24.369584
	10.033355	44.892815	-6.171318		0.008228	0.006843	0.028477	0.010388	0.016172	0.01867	0.03065		0.043606	0.049095	0.043349	0.034199	-0.044427	-0.039382	-0.040801	-0.039659	0.015051	0.015868		22.381034	8.855008	15.355524	7.346606	74.099	39.227627	83.956686	199.844033	24.01901	20.328563
Subject #	2	Control	Female
	Joint Angles [deg]				EMG - filtered and normalised to max isometric trial									Knee Flexion-Extension Moment Arm[m]											Muscle Forces
	HipFlexion	KneeFlexion	AnkleDorsiflexion		Semimem	BicepsFemoris	RectusFemoris	Vasmed	Vaslat	medGastroc	latGastroc		Semimem	Semiten	BicepsFemorisLH	BicepsFemorisSH	RectusFemoris	Vasmed	Vasint	Vaslat	medGastroc	latGastroc		Semimem	Semiten	BicepsFemorisLH	BicepsFemorisSH	RectusFemoris	Vasmed	Vasint	Vaslat	medGastroc	latGastroc
	39.067288	11.937599	7.89873		0.10337	0.076854	0.066548	0.053275	0.134315	0.030585	0.054385		0.027597	0.033772	0.01971	0.010965	-0.048779	-0.045216	-0.045327	-0.045951	0.010576	0.012422		105.334224	28.461418	55.352085	16.383336	-0.000077	26.923797	37.882507	60.938426	54.492531	101.960721
	38.938836	10.794517	7.794933		0.097612	0.069322	0.069531	0.055563	0.141854	0.030519	0.055846		0.027091	0.033279	0.018881	0.010179	-0.04885	-0.045383	-0.045461	-0.04611	0.010389	0.012266		105.301128	28.413856	55.750545	16.434094	0.000055	24.224984	34.387665	54.400032	54.570155	101.880083
	38.786655	9.855197	7.644909		0.094197	0.062274	0.07205	0.057605	0.146686	0.030572	0.057248		0.02667	0.032869	0.0182	0.00953	-0.048893	-0.045504	-0.045556	-0.046219	0.010228	0.012129		106.324211	28.434938	55.798504	16.389224	-0.000073	21.718626	31.024057	48.47198	57.28923	101.147256
	38.618212	9.129442	7.426403		0.093008	0.056126	0.073969	0.059402	0.148344	0.030747	0.058586		0.026342	0.032548	0.017674	0.009027	-0.048917	-0.045588	-0.045621	-0.046291	0.0101	0.01202		106.252592	28.349496	55.965747	16.500181	0.000168	20.597409	29.106114	44.998942	56.941918	100.976659
	38.440965	8.625111	7.118626		0.09387	0.051137	0.075698	0.061102	0.148248	0.030966	0.059986		0.026113	0.032322	0.017308	0.008676	-0.048929	-0.045643	-0.045663	-0.046335	0.01001	0.011944		104.061799	27.82207	56.386487	16.788611	-0.000331	21.225103	29.051044	44.206178	53.485692	101.700791
	38.261937	8.346032	6.705388		0.096469	0.047482	0.077447	0.062721	0.147976	0.031103	0.061586		0.025986	0.032198	0.017108	0.008481	-0.048935	-0.045672	-0.045685	-0.046358	0.009961	0.011901		100.719993	26.798129	56.68701	17.046535	0.000212	23.109925	30.391164	45.08565	50.527743	102.485339
	38.086942	8.291065	6.178936		0.100182	0.045256	0.079274	0.064055	0.148424	0.031165	0.063511		0.025962	0.032175	0.017072	0.008443	-0.048936	-0.045678	-0.045689	-0.046362	0.009951	0.011892		97.741855	25.8227	56.438285	17.131602	0.00179	25.758331	32.847292	47.96478	46.153004	102.231278
	37.920261	8.45294	5.542925		0.104642	0.044602	0.081325	0.06512	0.149952	0.031314	0.065742		0.026038	0.03225	0.017195	0.008555	-0.048933	-0.045662	-0.045677	-0.046349	0.00998	0.011918		94.159598	24.510509	55.720785	16.896421	-0.011117	28.455385	36.018671	53.246631	39.791692	100.494064
	37.764536	8.818157	4.814034		0.109613	0.04542	0.083916	0.066217	0.1524	0.031884	0.068201		0.026208	0.032417	0.017467	0.00881	-0.048925	-0.045622	-0.045647	-0.046319	0.010045	0.011974		89.733192	23.182691	54.280387	16.356522	0.062314	33.25	41.201572	60.841592	33.296811	100.352972
	37.620882	9.367905	4.021769		0.115023	0.047177	0.08712	0.067577	0.155133	0.03356	0.071138		0.026461	0.032664	0.017873	0.009192	-0.048909	-0.045561	-0.0456	-0.046269	0.010142	0.012057		85.352846	22.014283	52.231034	15.405251	0.119689	38.302348	47.660158	71.113679	26.9179	100.925685
	37.489122	10.079744	3.206404		0.120817	0.049219	0.090644	0.069298	0.157816	0.037182	0.074804		0.026784	0.032981	0.018396	0.009685	-0.048883	-0.045476	-0.045534	-0.046195	0.010267	0.012162		81.533355	20.975953	49.815078	14.181868	0.117865	42.804337	54.760497	83.048109	20.581547	101.343461
	37.368047	10.92957	2.415172		0.126647	0.051122	0.094114	0.071505	0.160375	0.043412	0.079276		0.027164	0.033353	0.019017	0.010272	-0.048842	-0.045364	-0.045446	-0.046093	0.010411	0.012285		78.254748	20.177404	47.205737	12.997722	0.153852	48.769022	63.038627	96.264096	15.272478	102.305202
	37.255616	11.893255	1.697164		0.132543	0.052759	0.097229	0.074232	0.161829	0.053066	0.084622		0.027592	0.033769	0.019719	0.010934	-0.04878	-0.045223	-0.045333	-0.045958	0.010569	0.012416		75.837705	19.678062	44.750751	11.836357	0.168222	55.438208	71.564839	111.772205	11.176899	102.273081
	37.149023	12.947423	1.097532		0.138582	0.053996	0.09949	0.077156	0.160522	0.067302	0.090874		0.028054	0.034215	0.020483	0.011652	-0.048695	-0.045049	-0.045192	-0.045785	0.010731	0.01255		74.151251	19.417853	42.443368	10.812106	0.152802	62.809602	79.586045	123.80697	7.642428	103.211849
	37.044615	14.069103	0.652		0.143887	0.054576	0.100562	0.07964	0.155899	0.087235	0.098163		0.028537	0.034681	0.021294	0.012412	-0.048582	-0.044841	-0.045023	-0.045572	0.01089	0.012677		73.212093	19.412969	40.356054	9.960888	0.18191	70.833252	87.786218	136.166929	5.015832	103.765726
	36.937734	15.234628	0.382839		0.146989	0.054199	0.10021	0.081115	0.149156	0.113511	0.106606		0.02903	0.035154	0.02213	0.013193	-0.048438	-0.044601	-0.044824	-0.045318	0.01104	0.012793		72.756319	19.638025	38.632214	9.355328	0.203236	78.82363	96.915428	150.424131	3.52582	104.738264
	36.822574	16.418553	0.29679		0.146768	0.052812	0.098592	0.081593	0.141323	0.145881	0.115925		0.029522	0.035623	0.022974	0.013978	-0.048266	-0.044329	-0.044595	-0.045026	0.011175	0.012893		72.813057	19.99242	37.296538	8.998031	0.218499	86.919949	106.129671	165.189413	2.753008	108.051251
	36.692199	17.593255	0.385186		0.143482	0.050714	0.095828	0.08122	0.132559	0.183101	0.125668		0.03	0.036076	0.023806	0.014747	-0.048066	-0.044031	-0.044342	-0.044701	0.011288	0.01297		73.456401	20.397257	36.395717	8.872246	0.250394	95.375689	114.819601	180.012483	2.319483	111.586303
	36.538788	18.729565	0.626198		0.138559	0.048174	0.091436	0.079697	0.122831	0.223072	0.135344		0.030453	0.036503	0.024605	0.015481	-0.047843	-0.043716	-0.04407	-0.044354	0.011377	0.013022		74.193409	20.862064	35.983781	9.01755	0.220531	103.322642	123.960161	195.698218	2.377865	112.354594
	36.354168	19.798415	0.988875		0.133552	0.045405	0.085283	0.076387	0.112592	0.263675	0.145004		0.03087	0.036893	0.025351	0.016162	-0.047607	-0.043395	-0.043789	-0.043996	0.011441	0.013051		74.88128	21.400793	35.660231	9.289551	0.22413	110.837861	132.809376	212.793249	2.90247	115.944955
	36.130589	20.773068	1.438391		0.129008	0.042523	0.07822	0.071445	0.102911	0.302185	0.154588		0.031241	0.037237	0.026025	0.016776	-0.047373	-0.043085	-0.043517	-0.04365	0.011486	0.013063		75.864366	21.942235	35.397486	9.595709	0.311274	118.267965	141.078026	225.295484	3.567145	121.749048
	35.861554	21.631253	1.941221		0.124639	0.039602	0.071345	0.065681	0.094687	0.335895	0.163881		0.031557	0.037529	0.026609	0.01731	-0.04716	-0.04281	-0.043274	-0.043343	0.011521	0.013069		76.887971	22.512442	35.190771	9.869075	0.308607	125.486907	148.218582	234.845557	4.830718	128.249944
	35.542533	22.356786	2.468987		0.119576	0.036683	0.065569	0.059852	0.08807	0.36522	0.173696		0.031816	0.037766	0.027096	0.017758	-0.046979	-0.042579	-0.04307	-0.043086	0.01155	0.013072		78.19059	23.101707	34.924016	10.096234	0.420545	132.541466	153.748905	241.991135	7.388647	135.571532
	35.171418	22.940519	3.000429		0.113393	0.033818	0.061166	0.054338	0.082532	0.390724	0.184686		0.03202	0.037951	0.027485	0.018115	-0.046831	-0.042394	-0.042905	-0.042881	0.011572	0.013072		79.765314	23.639349	34.514108	10.254917	0.889059	138.850698	156.54969	243.072081	11.617454	144.023152
	34.748656	23.380523	3.521472		0.106724	0.031133	0.057921	0.049098	0.077612	0.409712	0.196119		0.03217	0.038088	0.027777	0.018383	-0.046719	-0.042256	-0.042781	-0.042726	0.011587	0.013072		80.640225	24.057867	33.990542	10.273188	1.518447	143.241402	156.114185	238.05743	17.733502	153.360285
	34.27705	23.681489	4.02391		0.100446	0.028805	0.05554	0.044064	0.073382	0.41863	0.20615		0.032272	0.03818	0.027978	0.018565	-0.046641	-0.042161	-0.042697	-0.042621	0.011597	0.013071		80.601307	24.225767	33.307715	10.14155	2.231296	145.885934	154.616898	230.904182	25.909033	163.704718
	33.761243	23.853411	4.503444		0.095291	0.026906	0.053427	0.039002	0.070026	0.417419	0.212817		0.03233	0.038232	0.028094	0.018668	-0.046596	-0.042107	-0.042649	-0.042561	0.011603	0.013071		79.513614	24.009987	32.159021	9.892252	2.950942	146.129825	149.584011	219.773157	35.832807	174.427046
	33.206963	23.909698	4.957844		0.091253	0.025325	0.050933	0.033847	0.067559	0.406723	0.215277		0.03235	0.03825	0.028136	0.018702	-0.04658	-0.042089	-0.042633	-0.042541	0.011605	0.013071		77.719546	23.459309	30.852434	9.50649	3.623567	145.248059	142.967123	206.369564	47.259464	184.80162
	32.62018	23.865152	5.38566		0.087677	0.023998	0.047979	0.028856	0.065986	0.388603	0.215096		0.032336	0.038239	0.028113	0.018676	-0.04659	-0.042103	-0.042645	-0.042557	0.011603	0.013071		75.441672	22.783115	29.559813	9.056708	4.189823	142.171832	135.363323	191.57857	59.959766	194.866255
	32.006271	23.734147	5.785528		0.083721	0.022861	0.044955	0.024464	0.065513	0.367281	0.214158		0.032295	0.038201	0.028035	0.018597	-0.046622	-0.042144	-0.042682	-0.042602	0.011599	0.013071		72.931292	22.145588	28.198029	8.607583	4.618542	135.620485	126.153352	175.335025	73.749796	204.627806
	31.369325	23.529233	6.15597		0.078599	0.02174	0.042335	0.020991	0.06619	0.346963	0.212906		0.032228	0.03814	0.027908	0.018473	-0.046673	-0.042209	-0.042739	-0.042674	0.011592	0.013071		70.615828	21.551023	26.805074	8.133848	4.930709	126.823274	116.550922	159.884115	88.364622	213.704822
	30.711672	23.260332	6.495544		0.0721	0.020405	0.040374	0.018539	0.067715	0.329323	0.21018		0.032139	0.038059	0.027738	0.018309	-0.046739	-0.042293	-0.042815	-0.042768	0.011582	0.013072		68.436325	20.925646	25.435872	7.649113	5.147399	116.972052	107.283086	147.532937	103.274327	222.352855
	30.033698	22.934559	6.803193		0.064649	0.018773	0.039091	0.017023	0.069339	0.313443	0.204446		0.032028	0.037959	0.027531	0.018111	-0.046819	-0.042397	-0.042907	-0.042882	0.011571	0.013072		65.807398	20.177968	24.010419	7.146111	5.29911	107.821863	98.694747	136.68584	118.322749	231.109646
	29.334015	22.556601	7.07865		0.057043	0.016944	0.038233	0.016235	0.069876	0.298509	0.195554		0.031898	0.03784	0.027287	0.017881	-0.046913	-0.042516	-0.043013	-0.043016	0.011557	0.013071		62.571647	19.304635	22.625334	6.652841	5.55139	97.916412	90.666349	126.650706	133.136611	240.319878
	28.60992	22.129408	7.322729		0.050174	0.015064	0.03731	0.015908	0.0685	0.286237	0.18579		0.031747	0.037702	0.027008	0.017618	-0.047019	-0.042652	-0.043133	-0.043167	0.011541	0.013071		59.363702	18.404533	21.349229	6.201646	5.978133	87.916559	83.103725	118.910423	146.548833	249.260282
	27.858017	21.65498	7.537453		0.04437	0.013267	0.035803	0.015801	0.065272	0.27863	0.178147		0.031576	0.037545	0.026695	0.017325	-0.047135	-0.042803	-0.043267	-0.043335	0.011523	0.013069		56.565767	17.591075	20.174561	5.819111	6.473814	78.475426	76.019045	111.518509	157.502365	256.602538
	27.074945	21.135124	7.725936		0.039435	0.011673	0.033712	0.015786	0.061343	0.275537	0.17414		0.031385	0.037368	0.026346	0.017002	-0.047263	-0.042968	-0.043414	-0.04352	0.011502	0.013066		54.092068	16.902495	19.113862	5.5103	6.827903	68.549262	69.420652	102.712124	165.578335	261.319945
	26.258096	20.572056	7.892014		0.034777	0.01036	0.031444	0.015874	0.057848	0.274822	0.173844		0.031173	0.037172	0.025965	0.01665	-0.0474	-0.043149	-0.043573	-0.043721	0.011477	0.013061		51.967813	16.30049	18.171536	5.248428	6.995541	58.521011	63.393315	96.854395	170.728683	263.272753
	25.406246	19.968806	8.039681		0.029997	0.009364	0.02938	0.016082	0.055317	0.27328	0.176125		0.03094	0.036955	0.025551	0.01627	-0.047544	-0.043342	-0.043743	-0.043936	0.01145	0.013054		49.655054	15.728159	17.253041	5.03225	7.350257	49.287102	58.209407	92.215749	173.537887	263.609544
	24.520003	19.329377	8.172405		0.025332	0.008734	0.027724	0.016373	0.053904	0.2703	0.179898		0.030687	0.03672	0.025107	0.015865	-0.047691	-0.04354	-0.043916	-0.044156	0.011416	0.013041		47.293879	15.047741	16.467676	4.850704	7.591155	41.270331	54.138131	88.917061	174.112994	263.524394
	23.601982	18.658678	8.292536		0.021064	0.008486	0.02662	0.016704	0.053491	0.267763	0.184497		0.030418	0.036467	0.024638	0.015435	-0.047835	-0.043737	-0.044088	-0.044376	0.011372	0.01302		44.425883	14.175317	15.589907	4.62711	7.791321	34.956028	50.757012	86.667936	176.745766	263.016129
	22.656689	17.962288	8.4009		0.017391	0.008602	0.026126	0.017047	0.053606	0.267028	0.189224		0.030135	0.036199	0.024147	0.014986	-0.047973	-0.043933	-0.044257	-0.044592	0.011319	0.012989		40.805514	13.124684	14.585239	4.334638	8.124869	30.514113	48.364535	84.857051	181.141975	261.120955
	21.690159	17.246131	8.496675		0.014407	0.009033	0.026136	0.017296	0.053444	0.269615	0.193985		0.029838	0.035918	0.023638	0.014521	-0.048105	-0.044123	-0.04442	-0.0448	0.011256	0.012949		36.863097	11.973379	13.590073	4.001325	8.540248	27.451865	46.794091	82.466607	183.820105	256.861388
	20.70938	16.516138	8.577578		0.012123	0.009666	0.026499	0.017286	0.052459	0.276232	0.198533		0.02953	0.035626	0.023116	0.014042	-0.048229	-0.044306	-0.044575	-0.045	0.011185	0.0129		33.03088	10.835237	12.507412	3.632207	8.980041	25.195964	44.191791	77.756875	186.368512	250.323768
	19.721636	15.777993	8.640362		0.010474	0.010349	0.027148	0.016973	0.050919	0.285485	0.202232		0.029213	0.035324	0.022584	0.013554	-0.048343	-0.044479	-0.044722	-0.045188	0.011104	0.012841		29.652194	9.832979	11.50521	3.265923	9.295117	23.685788	40.495647	70.939338	189.534941	243.358166
	18.733895	15.03702	8.681553		0.00936	0.01093	0.028013	0.016536	0.04945	0.294281	0.204996		0.028891	0.035014	0.022045	0.013061	-0.048448	-0.044643	-0.04486	-0.045363	0.011016	0.012775		26.641948	8.980714	10.549071	2.920528	9.438551	22.223829	36.594509	63.199485	193.763832	238.225458
	17.75238	14.298234	8.698322		0.00867	0.011241	0.028919	0.016187	0.048395	0.301218	0.206565		0.028564	0.0347	0.021504	0.012566	-0.048541	-0.044796	-0.044986	-0.045524	0.010921	0.012701		23.98398	8.189971	9.685172	2.627992	9.406103	20.941174	33.061498	55.822071	198.785093	235.972061
	16.78236	13.566469	8.689281		0.008274	0.011184	0.029521	0.016049	0.047627	0.306946	0.206395		0.028235	0.034383	0.020965	0.012073	-0.048623	-0.044937	-0.045102	-0.045671	0.010821	0.012622		21.347573	7.394591	8.954064	2.39477	9.310102	19.86523	30.091591	49.949655	203.505079	236.425781
	15.828124	12.846512	8.655065		0.008072	0.010821	0.02958	0.016178	0.04679	0.313429	0.205033		0.027907	0.034064	0.020431	0.011585	-0.048695	-0.045067	-0.045207	-0.045803	0.010716	0.012538		18.603549	6.596518	8.363167	2.223041	9.232189	18.876242	27.675918	45.337854	206.920734	238.471321
	14.89308	12.143137	8.598552		0.008047	0.010321	0.029358	0.016592	0.045661	0.322286	0.203875		0.027581	0.033748	0.019906	0.011105	-0.048757	-0.045183	-0.045301	-0.045919	0.010608	0.012449		16.115188	5.833647	7.93612	2.140435	9.210839	18.062342	25.691072	41.024144	209.229186	241.242756
	13.979882	11.460991	8.524644		0.00822	0.009876	0.029282	0.017284	0.044323	0.334744	0.203878		0.027261	0.033436	0.019393	0.010637	-0.048808	-0.045288	-0.045385	-0.046021	0.0105	0.012358		13.789015	5.155003	7.638683	2.144846	9.459961	17.038656	24.064533	37.933257	211.345424	245.094544
	13.090502	10.804302	8.439571		0.008609	0.009656	0.029559	0.018248	0.042951	0.351205	0.205489		0.026949	0.03313	0.018897	0.010185	-0.04885	-0.045381	-0.045459	-0.046109	0.010391	0.012268		11.838671	4.571168	7.499289	2.210409	9.807555	16.195741	22.668126	35.33831	212.779066	248.127905
	12.226252	10.176508	8.349866		0.009197	0.009747	0.030169	0.019439	0.041554	0.371511	0.209204		0.026647	0.032833	0.01842	0.009752	-0.048885	-0.045464	-0.045524	-0.046184	0.010284	0.012177		10.270524	4.099892	7.437008	2.334947	10.170275	15.289107	21.095569	32.57888	216.517578	251.72779
	11.387726	9.579915	8.261283		0.009945	0.010141	0.030844	0.020751	0.039907	0.395421	0.215663		0.026356	0.032547	0.017964	0.00934	-0.048912	-0.045537	-0.04558	-0.046248	0.01018	0.012088		9.123626	3.743434	7.405649	2.486755	10.667204	14.111695	19.330539	29.501772	223.997176	255.224587
	10.574747	9.015522	8.177906		0.010769	0.01076	0.031091	0.022022	0.03773	0.420934	0.224979		0.026077	0.032271	0.017528	0.008948	-0.048933	-0.045601	-0.04563	-0.046301	0.01008	0.012003		8.299669	3.48209	7.391308	2.62182	11.315027	12.874759	17.621885	26.587406	231.746425	257.465896
	9.786353	8.48308	8.101635		0.011575	0.011509	0.0306	0.02304	0.035154	0.44735	0.237245		0.02581	0.032006	0.017115	0.008577	-0.048949	-0.045658	-0.045674	-0.046347	0.009986	0.011922		7.610273	3.297539	7.323611	2.716576	12.074603	11.81455	16.115826	24.305229	235.376585	259.27788
	9.020843	7.981437	8.032164		0.012331	0.012311	0.029549	0.023602	0.032647	0.47532	0.252974		0.025554	0.031753	0.016722	0.008227	-0.04896	-0.045708	-0.045713	-0.046385	0.009895	0.011846		7.207539	3.177337	7.14218	2.742574	13.000031	10.948413	14.927606	22.223275	236.502501	259.974824
	8.275911	7.509114	7.967428		0.013012	0.013046	0.028187	0.02359	0.030644	0.503627	0.271116		0.025312	0.031511	0.01635	0.007898	-0.048968	-0.045753	-0.045747	-0.046417	0.00981	0.011773		6.931106	3.089347	6.896187	2.681884	13.487072	10.244202	13.916235	20.401992	242.512329	259.443128
	7.548842	7.065006	7.904444		0.013558	0.013562	0.02667	0.023034	0.029367	0.528444	0.290366		0.025079	0.031279	0.015997	0.007587	-0.048973	-0.045792	-0.045777	-0.046444	0.00973	0.011703		6.735776	3.036494	6.581508	2.579663	13.70704	9.813099	13.179013	18.623931	253.523849	258.696899
	6.836719	6.649007	7.840221		0.013954	0.013781	0.025098	0.022027	0.028995	0.547297	0.310761		0.024859	0.031058	0.015663	0.007296	-0.048976	-0.045827	-0.045803	-0.046466	0.009655	0.011638		6.667473	3.018648	6.26862	2.477057	14.025011	9.634271	12.292026	16.923639	259.233768	257.220219
	6.136612	6.262394	7.772567		0.014228	0.013808	0.023642	0.02064	0.029699	0.561797	0.332041		0.024651	0.03085	0.01535	0.007025	-0.048977	-0.045858	-0.045825	-0.046482	0.009584	0.011577		6.72463	3.029875	6.027921	2.410925	14.625537	9.592612	11.385778	15.438753	262.2369	256.677762
	5.445735	5.907898	7.700599		0.014473	0.013854	0.022491	0.019077	0.031464	0.572013	0.352164		0.024457	0.030654	0.015059	0.006776	-0.048976	-0.045884	-0.045846	-0.046496	0.009519	0.011521		6.879621	3.075076	5.879225	2.413963	15.319664	9.636136	10.888942	14.123585	272.552652	260.330618
	4.761573	5.589448	7.624879		0.014834	0.01408	0.021726	0.017574	0.034074	0.576082	0.369631		0.024278	0.030475	0.014794	0.006553	-0.048974	-0.045907	-0.045863	-0.046507	0.009461	0.01147		7.145685	3.155914	5.854831	2.483268	15.86387	9.754559	10.252016	12.908381	283.398477	266.341635
	4.081987	5.311634	7.547176		0.015414	0.014577	0.021323	0.016262	0.037053	0.573283	0.385817		0.024119	0.030314	0.014557	0.006358	-0.048972	-0.045925	-0.045876	-0.046515	0.00941	0.011427		7.472957	3.24811	5.909812	2.606348	17.006162	9.90167	9.697681	11.688511	295.134847	270.159714
	3.40533	5.079058	7.469901		0.016241	0.015373	0.02118	0.015191	0.03974	0.563782	0.402194		0.02398	0.030172	0.014352	0.006195	-0.048969	-0.04594	-0.045886	-0.04652	0.009368	0.01139		7.768607	3.343994	6.007115	2.762897	17.743219	10.006927	9.145229	10.4705	307.335274	276.439943
	2.730569	4.895742	7.395407		0.017355	0.016454	0.021182	0.014351	0.041274	0.55048	0.421066		0.023863	0.030054	0.014183	0.006066	-0.048967	-0.045952	-0.045896	-0.046524	0.009334	0.011361		8.040196	3.429879	6.143478	2.932007	17.972449	10.044307	8.615625	9.395196	319.637919	286.027877
	2.057391	4.764745	7.325329		0.018921	0.017822	0.021158	0.013704	0.040892	0.539763	0.444631		0.023771	0.029959	0.01405	0.005973	-0.048966	-0.04596	-0.045902	-0.046526	0.00931	0.01134		8.294309	3.496724	6.26847	3.093003	18.107449	9.920239	8.171433	8.669026	332.562635	296.811581
	1.386282	4.688042	7.260103		0.021172	0.019527	0.020897	0.013222	0.038583	0.535395	0.472629		0.023705	0.029891	0.013957	0.00592	-0.048965	-0.045964	-0.045904	-0.046527	0.009297	0.011328		8.457573	3.545966	6.321218	3.216232	18.151417	9.601321	7.800467	8.248027	343.88856	308.642929
	0.718543	4.666636	7.198731		0.024188	0.021589	0.020245	0.01288	0.035081	0.535811	0.502265		0.023666	0.029848	0.013904	0.005905	-0.048966	-0.045966	-0.045906	-0.046528	0.009292	0.011325		8.507435	3.574114	6.298951	3.275658	18.094378	9.190219	7.57018	7.951949	351.779074	321.59606
	0.056236	4.700835	7.13884		0.027894	0.023904	0.01932	0.012646	0.031299	0.536148	0.529416		0.023653	0.029834	0.01389	0.005929	-0.048967	-0.045964	-0.045904	-0.046527	0.009299	0.01133		8.571048	3.578851	6.19072	3.290911	18.065823	8.638414	7.56852	8.152986	361.966658	333.767948
	-0.597935	4.790578	7.076977		0.032031	0.026172	0.018358	0.01246	0.027894	0.532979	0.549975		0.023667	0.029845	0.013917	0.005992	-0.04897	-0.045958	-0.0459	-0.046526	0.009315	0.011344		8.570992	3.591132	6.111244	3.300317	18.253407	8.243025	7.648836	8.754783	360.274398	346.335207
	-1.24077	4.935685	7.009054		0.036101	0.028024	0.017517	0.012235	0.025229	0.52143	0.558003		0.023708	0.029883	0.013984	0.006094	-0.048974	-0.045949	-0.045894	-0.046523	0.009341	0.011367		8.586997	3.598164	6.099833	3.328825	18.323329	7.942995	7.984795	9.752759	358.451451	358.522605
	-1.868687	5.13596	6.930768		0.039642	0.02929	0.016891	0.011883	0.023436	0.495167	0.54935		0.023776	0.029948	0.014092	0.006234	-0.048979	-0.045937	-0.045884	-0.046519	0.009378	0.011399		8.71103	3.634093	6.147735	3.421436	18.809174	7.643846	8.437674	10.952204	354.262798	368.046788
	-2.477763	5.39118	6.837875		0.042169	0.029851	0.016553	0.011413	0.02248	0.454521	0.525398		0.023871	0.030041	0.01424	0.006414	-0.048984	-0.04592	-0.045872	-0.046513	0.009425	0.011439		8.931998	3.731305	6.264899	3.589206	19.951375	7.444244	8.917299	12.266762	339.239453	377.431476
	-3.063691	5.701005	6.726276		0.043458	0.029704	0.016554	0.010914	0.022261	0.403301	0.488038		0.023993	0.030159	0.014429	0.006631	-0.048987	-0.045899	-0.045856	-0.046504	0.009482	0.011489		9.247263	3.859003	6.48103	3.794349	20.872216	7.414406	9.645076	13.71853	324.832418	390.02904
	-3.621665	6.064913	6.591882		0.043654	0.029007	0.016934	0.010497	0.022635	0.346466	0.438487		0.024141	0.030305	0.014659	0.006887	-0.04899	-0.045873	-0.045837	-0.046491	0.009548	0.011546		9.729969	4.045603	6.822157	4.058901	21.82682	7.518428	10.19005	14.581593	309.984506	401.376829
	-4.146196	6.482231	6.430272		0.043083	0.027952	0.017685	0.010273	0.023422	0.287966	0.380753		0.024315	0.030478	0.014929	0.007179	-0.048991	-0.045841	-0.045813	-0.046473	0.009624	0.011612		10.482778	4.343202	7.251577	4.390766	22.617419	7.762227	10.452021	14.79875	296.935714	421.719052
	-4.630961	6.952287	6.236218		0.042076	0.02671	0.018752	0.010363	0.024303	0.230286	0.321318		0.024516	0.030675	0.01524	0.007508	-0.048989	-0.045802	-0.045784	-0.04645	0.00971	0.011685		11.596929	4.753509	7.75645	4.823063	22.996638	8.027457	10.378696	14.993583	284.416175	438.532685
	-5.068763	7.474666	6.003156		0.040978	0.025479	0.020069	0.010905	0.024948	0.176131	0.265317		0.024744	0.030899	0.01559	0.007874	-0.048983	-0.045756	-0.045749	-0.046419	0.009804	0.011767		12.880096	5.261993	8.362713	5.281286	22.887062	8.500882	10.226993	14.805774	270.04061	450.428017
	-5.451677	8.049492	5.722692		0.039993	0.024357	0.021552	0.012091	0.025336	0.128522	0.215135		0.024997	0.031149	0.015982	0.008275	-0.048972	-0.045701	-0.045707	-0.04638	0.009907	0.011856		14.216504	5.834173	8.986768	5.692728	22.835308	9.173744	10.115728	14.04503	252.46891	462.065262
	-5.771433	8.677669	5.384237		0.039221	0.023424	0.023053	0.014143	0.025625	0.08904	0.170749		0.025276	0.031424	0.016417	0.008713	-0.048954	-0.045638	-0.045658	-0.04633	0.01002	0.011952		15.56794	6.396033	9.466183	6.054089	23.041372	9.739703	10.118393	13.696023	230.298793	466.261309
	-6.02002	9.361022	4.974896		0.038653	0.022736	0.024348	0.017249	0.025866	0.057928	0.131773		0.025582	0.031726	0.016894	0.009187	-0.048927	-0.045562	-0.0456	-0.046269	0.010141	0.012056		16.514627	6.869344	9.778076	6.296648	22.538603	10.33665	10.706485	14.220894	202.080374	460.42844
	-6.190416	10.102312	4.479724		0.0382	0.022318	0.02516	0.021573	0.026027	0.034599	0.098354		0.025916	0.032055	0.017418	0.009701	-0.048892	-0.045473	-0.045532	-0.046193	0.010271	0.012166		17.049228	7.214064	9.903511	6.400465	22.634583	10.890637	11.160411	15.071805	168.782768	446.209075
	-6.27727	10.905128	3.882429		0.037771	0.022174	0.025331	0.027243	0.026032	0.018065	0.070917		0.026278	0.032412	0.017991	0.010255	-0.048842	-0.045368	-0.045449	-0.046097	0.010408	0.012282		17.161389	7.37816	9.817523	6.361064	23.119921	11.432571	11.989918	16.478632	133.218477	419.601374
	-6.277312	11.773705	3.166449		0.037172	0.022194	0.024937	0.034278	0.025796	0.007153	0.04936		0.026671	0.032798	0.018616	0.010851	-0.048775	-0.045241	-0.045348	-0.045976	0.01055	0.012401		16.948108	7.381953	9.581289	6.215601	24.585322	12.176254	13.141071	18.430003	98.693422	388.263127
	-6.189426	12.712734	2.316246		0.036113	0.022192	0.024084	0.04254	0.025245	0.000679	0.033313		0.027095	0.033214	0.019297	0.011493	-0.048686	-0.045089	-0.045226	-0.045826	0.010696	0.01252		16.439178	7.283155	9.245575	6.000348	26.365713	12.929603	14.461542	21.355333	67.5427	351.590653
	-6.014382	13.727193	1.318683		0.034401	0.021949	0.022945	0.051538	0.024387	0.00242	0.022142		0.027551	0.03366	0.020036	0.012182	-0.048572	-0.044907	-0.045078	-0.04564	0.010843	0.01264		15.736186	7.11923	8.849239	5.740089	27.408316	13.978494	16.273598	25.094475	40.459493	305.761857
	-5.754333	14.822219	0.164379		0.032	0.021217	0.021694	0.060347	0.023192	0.0031	0.015031		0.028038	0.034134	0.020834	0.012917	-0.048426	-0.044689	-0.044897	-0.045411	0.010989	0.012755		15.143759	6.929776	8.483483	5.481455	29.490408	16.583159	18.516375	27.956385	18.06019	266.284632
	-5.412197	16.00299	-1.150905		0.028949	0.019803	0.020379	0.067506	0.021611	0.00217	0.011194		0.028556	0.034637	0.021694	0.013703	-0.048239	-0.044428	-0.044679	-0.045132	0.01113	0.01286		14.419186	6.769321	8.114864	5.243472	32.20413	20.137929	21.199673	31.085661	3.788816	227.882519
	-4.991089	17.274573	-2.6248		0.025499	0.017809	0.018941	0.07144	0.019667	0.000281	0.009934		0.029105	0.035165	0.022616	0.014539	-0.048007	-0.044115	-0.044414	-0.044793	0.011259	0.012951		13.807866	6.639799	7.822406	5.034516	34.871756	25.396734	24.561166	34.567336	-0.168607	187.582002
	-4.49391	18.641661	-4.246624		0.021868	0.015512	0.017424	0.070972	0.017494	0.002106	0.010603		0.029683	0.035718	0.023601	0.015425	-0.047715	-0.043742	-0.044092	-0.044382	0.011371	0.013019		13.327914	6.543181	7.603269	4.867533	37.126898	33.360851	29.069112	38.440149	0.091022	147.601233
	-3.92308	20.108155	-5.995443		0.018184	0.013135	0.015996	0.066129	0.015293	0.004724	0.012593		0.030285	0.036291	0.024649	0.016358	-0.047355	-0.043298	-0.043704	-0.043888	0.011457	0.013056		12.858972	6.464753	7.447092	4.758036	38.748024	44.312067	34.60153	42.479551	-0.023403	109.901423
	-3.280375	21.676675	-7.83835		0.014676	0.010859	0.014771	0.058573	0.013233	0.007399	0.015385		0.030904	0.036873	0.02575	0.017338	-0.046936	-0.042795	-0.043261	-0.043327	0.011523	0.013069		12.387348	6.37621	7.383867	4.698804	39.570136	58.85274	41.191758	46.325743	0.003769	76.064451
	-2.566844	23.348098	-9.729978		0.011619	0.008808	0.013769	0.049791	0.011423	0.010006	0.018574		0.031524	0.037451	0.02689	0.018363	-0.046484	-0.042266	-0.04279	-0.042738	0.011585	0.013072		11.875394	6.260544	7.37904	4.650272	39.613897	77.385423	49.496674	49.912436	0.000447	48.870826
	-1.782861	25.121344	-11.614761		0.009191	0.007065	0.012997	0.040853	0.009915	0.012435	0.021821		0.03214	0.038015	0.028061	0.019427	-0.046002	-0.041712	-0.042294	-0.042121	0.011643	0.013065		11.234196	6.081726	7.337422	4.584288	39.107708	97.976476	58.836012	52.525509	-0.000695	28.602743
	-0.92847	26.993614	-13.434072		0.007486	0.00569	0.012459	0.03259	0.008748	0.01462	0.024847		0.03274	0.038554	0.029254	0.020527	-0.045488	-0.041134	-0.041777	-0.041482	0.011699	0.013052		10.427687	5.810071	7.222507	4.500018	38.032186	123.143324	69.132378	54.079173	0.000345	15.376572
	-0.004573	28.960663	-15.139436		0.006518	0.004699	0.012126	0.025448	0.007923	0.016536	0.027441		0.033312	0.039055	0.030456	0.021653	-0.04495	-0.040543	-0.041244	-0.040827	0.011756	0.013035		9.506891	5.435792	6.999171	4.280577	36.814398	145.575582	79.234691	54.577588	-0.000124	7.842375
	0.985518	31.017431	-16.707892		0.006239	0.004067	0.011952	0.019665	0.007404	0.018157	0.029603		0.033854	0.039515	0.031664	0.022808	-0.04438	-0.039932	-0.040689	-0.040153	0.011825	0.013026		8.425495	4.972834	6.567323	3.918796	35.544274	162.764318	87.461663	53.801164	0.00004	4.008675
	2.03166	33.154143	-18.156696		0.00655	0.003751	0.011877	0.015317	0.007136	0.019503	0.031394		0.03437	0.039939	0.03288	0.023999	-0.043765	-0.039293	-0.040104	-0.039447	0.011928	0.013047		7.208475	4.449417	5.919617	3.490802	33.793527	175.948032	92.334896	51.663618	-0.000017	2.247082
	3.116452	35.354802	-19.535695		0.007324	0.003702	0.011881	0.01233	0.007065	0.020545	0.032839		0.034861	0.040324	0.034098	0.025226	-0.043101	-0.038619	-0.039484	-0.03871	0.012078	0.01311		6.134698	3.896127	5.242315	2.987021	31.121961	179.250851	92.48608	48.446489	0	1.258673
Subject #	3	Control	Male
	Joint Angles [deg]				EMG - filtered and normalised to max isometric trial									Knee Flexion-Extension Moment Arm[m]											Muscle Forces
	HipFlexion	KneeFlexion	AnkleDorsiflexion		Semimem	BicepsFemoris	RectusFemoris	Vasmed	Vaslat	medGastroc	latGastroc		Semimem	Semiten	BicepsFemorisLH	BicepsFemorisSH	RectusFemoris	Vasmed	Vasint	Vaslat	medGastroc	latGastroc		Semimem	Semiten	BicepsFemorisLH	BicepsFemorisSH	RectusFemoris	Vasmed	Vasint	Vaslat	medGastroc	latGastroc
	41.223224	2.902941	4.909997		0.036958	0.123	0.073393	0.061534	0.193342	0.047792	0.047792		0.0258	0.033035	0.013957	0.005263	-0.055329	-0.052188	-0.05205	-0.052744	0.010253	0.012615		407.191109	76.187511	281.269019	97.238932	0.011395	31.359934	29.714905	29.285828	229.136819	90.361249
	40.934793	2.467643	4.52178		0.037059	0.133867	0.080677	0.065203	0.204054	0.0501	0.0501		0.025557	0.032793	0.013591	0.004914	-0.055306	-0.052205	-0.052063	-0.052733	0.010161	0.012534		397.390889	75.706846	279.620555	97.119762	-0.007252	28.945925	27.691693	26.014223	230.465247	91.122572
	40.603579	2.182763	4.091541		0.037161	0.142327	0.087586	0.069895	0.214858	0.051268	0.051268		0.025399	0.032634	0.013356	0.004686	-0.055289	-0.052216	-0.05207	-0.052725	0.010101	0.012483		393.00351	75.644625	277.93327	97.122956	0.007252	27.656471	25.991499	23.844836	229.780472	90.435585
	40.244538	2.048774	3.648934		0.036934	0.1463	0.093777	0.075266	0.224805	0.051108	0.051108		0.025326	0.032562	0.013251	0.00458	-0.055281	-0.052221	-0.052073	-0.052721	0.010073	0.012458		387.757963	75.118715	275.910291	97.040409	-0.010359	27.124424	25.189584	23.028185	229.568701	90.247086
	39.872587	2.065513	3.216525		0.036061	0.143954	0.098899	0.080757	0.232799	0.049799	0.049799		0.025339	0.032576	0.013275	0.004593	-0.055283	-0.05222	-0.052073	-0.052722	0.010077	0.012461		377.107294	73.350782	274.032014	97.318687	0	27.045259	25.634488	23.670674	233.0014	92.330503
	39.502183	2.231661	2.800121		0.034471	0.135209	0.102272	0.085728	0.238452	0.047617	0.047617		0.025437	0.032674	0.013427	0.004725	-0.055293	-0.052214	-0.05207	-0.052727	0.010112	0.012491		361.446339	70.291847	274.108819	99.137976	0.191181	27.420689	27.212618	25.801122	243.812104	97.46516
	39.146052	2.546062	2.391075		0.032434	0.12219	0.103497	0.089678	0.241713	0.045041	0.045041		0.025618	0.032856	0.013706	0.004977	-0.055311	-0.052202	-0.052061	-0.052735	0.010177	0.012549		347.171412	67.785875	277.289121	101.973828	0.214676	28.773409	29.719525	30.099403	261.601773	103.8743
	38.814612	3.007636	1.969546		0.030297	0.107094	0.102846	0.092107	0.242534	0.042566	0.042566		0.025881	0.03312	0.014109	0.005346	-0.055336	-0.052182	-0.052047	-0.052744	0.010274	0.012633		335.723095	66.11925	283.57296	107.247943	0.196882	29.921073	33.347411	36.398418	275.307884	110.120926
	38.515427	3.614518	1.509348		0.02829	0.091783	0.100778	0.09309	0.241352	0.040479	0.040479		0.026223	0.033463	0.014635	0.005831	-0.055364	-0.052153	-0.052025	-0.05275	0.010402	0.012744		326.033534	64.833551	293.569635	114.677312	0.292775	31.497565	38.720977	45.060498	283.105719	115.749011
	38.252613	4.36251	0.983277		0.026487	0.077749	0.097877	0.093462	0.240653	0.038759	0.038759		0.026641	0.03388	0.015279	0.006428	-0.055392	-0.05211	-0.051994	-0.052748	0.01056	0.012881		317.529548	63.802372	306.980131	122.469099	0.364341	35.54343	46.439333	57.196694	293.199427	120.825762
	38.026251	5.242978	0.36802		0.024878	0.065824	0.094969	0.094001	0.242376	0.037292	0.037292		0.027127	0.034365	0.016033	0.00713	-0.055415	-0.05205	-0.05195	-0.052731	0.010745	0.013042		309.175769	62.912373	320.619507	131.133846	0.328395	41.656421	56.721973	73.385113	304.467061	125.563146
	37.831912	6.240607	-0.351806		0.0233	0.056178	0.092569	0.095052	0.246851	0.036039	0.036039		0.027671	0.034905	0.016883	0.007923	-0.055429	-0.051971	-0.051892	-0.052694	0.010954	0.013223		300.834344	62.04196	334.622851	139.413743	0.31806	50.105739	70.080802	94.406068	311.928446	130.166825
	37.660772	7.332187	-1.18152		0.02152	0.048457	0.090632	0.096743	0.25335	0.035206	0.035206		0.028259	0.035485	0.017807	0.008788	-0.055428	-0.051869	-0.051816	-0.052633	0.011181	0.013418		293.781103	61.317144	346.412081	146.603619	0.34703	61.380252	86.71529	120.528076	318.685127	133.281462
	37.500419	8.486971	-2.115901		0.019589	0.042231	0.088846	0.099217	0.26103	0.03504	0.03504		0.02887	0.036087	0.018779	0.009701	-0.055409	-0.051745	-0.051722	-0.052543	0.011419	0.013622		286.711233	60.511903	352.965458	151.026634	0.379284	75.435214	106.659149	151.692087	321.809168	134.128883
	37.336303	9.668624	-3.140008		0.017817	0.03719	0.08684	0.102605	0.26843	0.035616	0.035616		0.029486	0.03669	0.019769	0.01063	-0.055369	-0.0516	-0.051609	-0.052423	0.011659	0.013827		277.179716	59.171264	352.37107	151.551131	0.400178	91.725179	129.164911	187.00053	318.830207	133.148247
	37.153708	10.838613	-4.231007		0.016513	0.0331	0.084202	0.106466	0.273321	0.036863	0.036863		0.030085	0.037274	0.020743	0.011546	-0.055305	-0.051434	-0.05148	-0.052275	0.011889	0.014022		266.151941	57.283927	342.919299	149.424841	0.381663	109.562598	152.285793	223.739597	320.686413	130.607316
	36.939954	11.960641	-5.360709		0.01588	0.029703	0.080655	0.109799	0.273369	0.038654	0.038654		0.03065	0.037823	0.021674	0.012418	-0.055221	-0.051252	-0.051335	-0.052101	0.012099	0.014198		252.821327	54.74111	326.271983	140.626821	0.38322	127.491605	175.287763	258.876792	311.621222	127.36436
	36.686025	13.004698	-6.498166		0.016035	0.026925	0.076038	0.111426	0.267141	0.040664	0.040664		0.031169	0.038325	0.022538	0.013223	-0.05512	-0.051061	-0.051181	-0.05191	0.012281	0.014347		237.720257	51.922666	302.981482	128.579999	0.396958	143.375651	195.62077	295.022507	302.774522	123.765714
	36.38717	13.949577	-7.611415		0.017036	0.024945	0.070472	0.110362	0.254817	0.04242	0.04242		0.031631	0.03877	0.023316	0.013945	-0.05501	-0.050868	-0.051025	-0.051711	0.012435	0.01447		222.983338	49.20907	275.553308	116.206081	0.417561	156.378095	212.318874	326.270056	298.25898	120.253637
	36.042519	14.783657	-8.6682		0.018837	0.02389	0.063988	0.105572	0.236384	0.043588	0.043588		0.032033	0.039156	0.024001	0.014579	-0.054895	-0.050683	-0.050872	-0.051517	0.012561	0.014569		209.858146	46.678377	247.919534	103.048427	0.437559	167.08682	226.660855	346.077949	289.253798	117.186572
	35.653865	15.503907	-9.635664		0.021318	0.023817	0.056702	0.097153	0.213266	0.044065	0.044065		0.032375	0.039484	0.02459	0.015122	-0.054784	-0.050511	-0.05073	-0.051333	0.012661	0.014645		197.164764	44.34451	221.328695	91.312941	0.43418	175.498366	239.270864	366.146806	285.504821	114.235457
	35.223878	16.113221	-10.479265		0.02427	0.024714	0.049024	0.086529	0.188318	0.043954	0.043954		0.032661	0.039756	0.025087	0.015579	-0.054681	-0.050357	-0.050601	-0.051167	0.012741	0.014703		185.178841	42.145961	197.940148	80.446902	0.692142	180.993496	251.647403	388.416469	280.59697	112.184792
	34.754475	16.616877	-11.161861		0.027415	0.026459	0.041533	0.075347	0.163745	0.043721	0.043721		0.032894	0.039978	0.025498	0.015954	-0.054588	-0.050224	-0.050488	-0.051022	0.012801	0.014747		173.257121	39.902039	178.027951	70.932895	1.32755	188.734153	264.316966	411.363196	275.622623	110.583728
	34.245923	17.01947	-11.643959		0.030404	0.028905	0.034704	0.064786	0.140745	0.043966	0.043966		0.033079	0.040153	0.025825	0.016251	-0.05451	-0.050113	-0.050394	-0.050901	0.012846	0.014778		160.929669	37.503906	160.898342	63.132589	2.268486	197.781372	277.061423	434.167805	273.980251	109.493869
	33.696699	17.322811	-11.885667		0.032839	0.031903	0.028807	0.055566	0.12006	0.045132	0.045132		0.033215	0.040282	0.026071	0.016475	-0.054448	-0.050027	-0.050321	-0.050806	0.012879	0.0148		148.886699	35.096796	146.236933	56.596342	3.415217	205.610454	289.143305	458.151505	274.54252	109.577747
	33.104073	17.525106	-11.850666		0.03434	0.035162	0.023985	0.048039	0.102282	0.047436	0.047436		0.033303	0.040367	0.026235	0.016624	-0.054405	-0.049969	-0.050272	-0.050742	0.0129	0.014813		138.323051	33.041194	133.874016	51.292027	4.698263	218.517793	298.820066	480.71036	276.880354	110.54193
	32.465247	17.621695	-11.512579		0.034902	0.038308	0.020244	0.042215	0.087668	0.050845	0.050845		0.033343	0.040405	0.026314	0.016695	-0.054383	-0.04994	-0.050247	-0.050711	0.012909	0.014819		130.376177	31.574409	122.940672	46.79921	5.950383	222.874384	303.601207	479.136153	284.93234	113.472197
	31.778614	17.607247	-10.862488		0.034938	0.040999	0.017481	0.037916	0.076029	0.054953	0.054953		0.033332	0.040393	0.026303	0.016685	-0.054385	-0.049944	-0.05025	-0.050716	0.012908	0.014819		125.838023	30.86479	113.638666	42.776485	7.030218	223.079704	301.707326	466.097801	292.65312	117.32828
	31.044718	17.478537	-9.915681		0.034763	0.043044	0.015463	0.034804	0.066796	0.05901	0.05901		0.033267	0.040333	0.026199	0.01659	-0.054411	-0.049983	-0.050283	-0.050757	0.012895	0.01481		125.291182	31.012033	106.186725	39.63344	7.831829	222.3605	292.095029	448.113949	297.78086	120.468787
	30.266796	17.23715	-8.71592		0.03457	0.044473	0.013926	0.032501	0.059314	0.061949	0.061949		0.03315	0.040223	0.026005	0.016412	-0.05446	-0.050052	-0.050342	-0.050833	0.01287	0.014794		128.840414	31.999725	100.601842	37.930402	8.267164	213.676986	274.011409	413.895887	303.300569	122.571587
	29.450881	16.891534	-7.335534		0.034414	0.045376	0.012721	0.030665	0.053177	0.062725	0.062725		0.032983	0.040065	0.025725	0.016157	-0.054528	-0.050148	-0.050424	-0.050939	0.012832	0.014769		135.688825	33.705412	97.529247	37.397133	8.296526	196.891454	247.660551	369.759949	305.164042	124.078106
	28.605439	16.457644	-5.869178		0.034195	0.045678	0.011759	0.028971	0.048409	0.061028	0.061028		0.032773	0.039866	0.025372	0.015835	-0.05461	-0.050266	-0.050524	-0.051069	0.012782	0.014733		144.720813	36.019917	96.818436	38.192935	7.995013	174.819228	216.797575	319.624992	304.35053	124.141966
	27.740622	15.957424	-4.420742		0.033683	0.045153	0.010998	0.027331	0.045303	0.057403	0.057403		0.03253	0.039635	0.024963	0.015462	-0.054699	-0.050398	-0.050634	-0.051211	0.012721	0.014689		154.591763	38.459405	98.48859	40.245621	7.43263	150.488455	184.666118	269.268286	302.787956	123.396478
	26.867424	15.415916	-3.088293		0.032555	0.043635	0.010403	0.025844	0.044059	0.052979	0.052979		0.032265	0.039382	0.024519	0.015055	-0.054791	-0.050533	-0.050747	-0.051356	0.01265	0.014636		164.479039	40.858224	102.021182	43.30037	6.619841	126.805684	154.142837	222.93438	303.498695	123.683112
	25.996842	14.857847	-1.950405		0.030583	0.041256	0.009947	0.024633	0.044582	0.048707	0.048707		0.031989	0.039119	0.024059	0.014635	-0.054878	-0.050666	-0.050858	-0.051499	0.012572	0.014577		173.134315	43.132724	106.759081	47.075812	5.742505	105.946697	127.434374	181.890427	308.283513	125.798017
	25.1391	14.304359	-1.056226		0.027834	0.038395	0.009628	0.023795	0.046615	0.045306	0.045306		0.031712	0.038854	0.0236	0.014215	-0.054958	-0.050791	-0.050962	-0.051631	0.01249	0.014513		178.031441	44.526216	112.726428	51.20894	5.193996	88.560036	104.810771	147.309405	315.907822	128.830338
	24.302977	13.770604	-0.421294		0.024653	0.035531	0.009441	0.023394	0.049772	0.043225	0.043225		0.031442	0.038594	0.023155	0.013809	-0.055028	-0.050906	-0.051056	-0.051751	0.012407	0.014448		179.415941	44.949965	118.271541	55.287448	4.629267	75.018644	86.599974	118.984017	331.346291	134.512005
	23.49533	13.264897	-0.030211		0.021445	0.033081	0.009367	0.023417	0.053569	0.04276	0.04276		0.031183	0.038345	0.022732	0.013422	-0.05509	-0.051009	-0.05114	-0.051858	0.012325	0.014382		178.136578	44.81276	123.046913	58.845597	4.211883	64.800446	72.395486	97.471325	348.691968	142.454656
	22.720759	12.789032	0.15698		0.018499	0.031301	0.009404	0.023702	0.057393	0.043984	0.043984		0.030938	0.038107	0.022332	0.013057	-0.055144	-0.051101	-0.051215	-0.051951	0.012245	0.014317		175.846396	44.485476	126.72455	61.647922	4.002454	57.005967	61.536903	81.370814	364.638695	150.608222
	21.981401	12.339361	0.196362		0.015963	0.030261	0.009555	0.023979	0.060505	0.046648	0.046648		0.030704	0.03788	0.021952	0.01271	-0.05519	-0.051185	-0.051282	-0.052035	0.012167	0.014253		174.06778	44.105717	128.810339	63.541289	3.777639	51.246839	53.267651	68.233242	380.335402	156.985564
	21.276835	11.90839	0.15063		0.013895	0.029824	0.009837	0.023974	0.062324	0.050277	0.050277		0.030477	0.03766	0.021586	0.012377	-0.055231	-0.051261	-0.051343	-0.05211	0.012089	0.01419		172.39803	43.734136	129.982298	64.40339	3.624703	47.27872	46.523637	58.114365	388.722884	160.098459
	20.604146	11.486716	0.079407		0.01231	0.029695	0.010251	0.023506	0.062107	0.054311	0.054311		0.030254	0.037442	0.021227	0.01205	-0.055267	-0.051332	-0.051399	-0.052179	0.012012	0.014125		170.448786	43.368184	129.9962	65.267188	3.454742	42.642736	41.021644	49.889868	386.514001	158.906946
	19.958259	11.065025	0.031328		0.011184	0.02946	0.010771	0.022555	0.059339	0.0585	0.0585		0.030029	0.037223	0.020867	0.011722	-0.0553	-0.051399	-0.051452	-0.052243	0.011933	0.014059		167.898529	42.816046	128.417083	65.271778	3.338667	38.327461	36.536827	43.726627	374.887628	153.823541
	19.332498	10.635805	0.039084		0.010448	0.02873	0.011368	0.0212	0.05489	0.062643	0.062643		0.029799	0.036999	0.0205	0.011388	-0.055329	-0.051464	-0.051504	-0.052304	0.01185	0.013989		163.486645	41.78399	124.863918	63.761711	3.30705	35.014807	33.179265	39.730533	357.168522	146.1962
	18.719325	10.1947	0.117367		0.010054	0.027258	0.012	0.019617	0.049931	0.066277	0.066277		0.029561	0.036766	0.020123	0.011043	-0.055357	-0.051528	-0.051554	-0.052361	0.011764	0.013916		155.804046	40.040094	119.332008	61.252368	3.230317	31.801308	31.063305	37.318135	337.228891	137.699712
	18.111235	9.741406	0.263687		0.009986	0.025188	0.012576	0.017979	0.045151	0.069291	0.069291		0.029315	0.036525	0.019734	0.010687	-0.055381	-0.05159	-0.051601	-0.052415	0.011673	0.01384		145.128316	37.552931	112.613513	57.973698	3.066315	29.235545	29.646519	36.249368	319.352523	130.188777
	17.501742	9.279948	0.461907		0.010236	0.022828	0.012965	0.016386	0.040834	0.072128	0.072128		0.029062	0.036278	0.019336	0.010325	-0.055403	-0.051649	-0.051648	-0.052465	0.011581	0.01376		132.444921	34.558612	105.825556	54.443412	3.111048	27.304904	28.857528	35.814729	308.045218	125.284433
	16.886188	8.818119	0.687767		0.01075	0.020463	0.01305	0.014902	0.037047	0.07537	0.07537		0.028807	0.036026	0.018936	0.009962	-0.055422	-0.051706	-0.051692	-0.052512	0.011487	0.01368		118.852982	31.440201	99.502639	51.28445	3.229026	25.829821	28.542683	35.755521	302.824052	123.14243
	16.26219	8.366338	0.914307		0.011418	0.018312	0.012835	0.013686	0.033737	0.079561	0.079561		0.028554	0.035776	0.018543	0.009605	-0.055436	-0.051759	-0.051732	-0.052554	0.011394	0.013602		105.649688	28.49642	94.425585	48.866797	3.266936	24.677046	28.339242	35.597443	303.906549	124.134353
	15.62968	7.936124	1.116504		0.012087	0.016525	0.012417	0.012948	0.031091	0.085069	0.085069		0.02831	0.035535	0.018165	0.009266	-0.055448	-0.051807	-0.051768	-0.052589	0.011306	0.013526		93.928017	25.878111	91.225948	47.342155	3.345712	23.697298	27.874482	34.857933	312.703819	128.544777
	14.990547	7.538359	1.274654		0.012584	0.015182	0.011965	0.012816	0.0295	0.091748	0.091748		0.028081	0.035309	0.017813	0.008952	-0.055456	-0.051849	-0.0518	-0.052618	0.011224	0.013456		83.992334	23.682739	89.255189	46.770993	3.564439	22.643195	26.958206	33.781032	326.357042	134.745205
	14.34787	7.181544	1.376146		0.01274	0.014283	0.011613	0.013326	0.029219	0.099051	0.099051		0.027872	0.035101	0.017493	0.008669	-0.055462	-0.051884	-0.051826	-0.052643	0.011151	0.013392		76.079858	21.936453	88.213912	46.543639	3.806413	21.290234	25.500098	31.716008	341.944726	141.473663
	13.704971	6.870556	1.415523		0.012424	0.013755	0.011427	0.014431	0.030259	0.106582	0.106582		0.027686	0.034915	0.01721	0.008423	-0.055465	-0.051914	-0.051849	-0.052662	0.011086	0.013336		70.072038	20.6091	86.999837	46.229492	4.136922	19.717207	23.371571	28.693134	361.347899	148.512677
	13.064641	6.606094	1.393679		0.011708	0.013493	0.011406	0.015996	0.032405	0.114332	0.114332		0.027524	0.034754	0.016964	0.008213	-0.055467	-0.051939	-0.051867	-0.052676	0.01103	0.013289		65.698358	19.669341	84.621301	45.380558	4.562948	18.024312	20.993572	25.218299	377.868628	155.456313
	12.428651	6.38482	1.316718		0.010753	0.013392	0.011496	0.017791	0.035211	0.122216	0.122216		0.027383	0.034613	0.016754	0.008037	-0.055469	-0.051958	-0.051882	-0.052688	0.010984	0.013249		62.827522	19.077638	80.819727	43.561685	5.026225	16.269536	18.799834	21.817316	385.233785	161.294845
	11.797608	6.200161	1.194731		0.009689	0.01335	0.011602	0.019508	0.037974	0.130247	0.130247		0.027262	0.034491	0.016573	0.007891	-0.05547	-0.051974	-0.051894	-0.052697	0.010946	0.013216		61.540563	18.771916	75.691618	40.815218	5.60254	14.63893	16.418743	18.953345	395.339124	165.64776
	11.171203	6.043707	1.040595		0.008622	0.013267	0.011618	0.020704	0.0398	0.1388	0.1388		0.027155	0.034384	0.016416	0.007766	-0.05547	-0.051987	-0.051904	-0.052703	0.010913	0.013187		61.930346	18.79503	69.756031	37.483643	6.051141	13.146557	14.465811	16.580146	406.210262	170.040744
	10.548715	5.906887	0.868703		0.007641	0.013124	0.011427	0.020941	0.039925	0.147914	0.147914		0.027058	0.034287	0.016273	0.007657	-0.05547	-0.051998	-0.051912	-0.052709	0.010884	0.013162		63.4926	19.083976	63.703554	34.114712	6.389145	11.847856	12.925195	14.614784	417.750555	174.85279
	9.929508	5.782456	0.693632		0.006808	0.012954	0.011013	0.020154	0.038172	0.157215	0.157215		0.026968	0.034196	0.016141	0.007559	-0.055471	-0.052008	-0.05192	-0.052714	0.010859	0.013139		65.651261	19.511993	58.1288	31.048593	6.678221	10.83793	11.616555	12.946924	429.772519	180.855969
	9.313417	5.665618	0.528725		0.006152	0.012769	0.010493	0.018656	0.035212	0.16592	0.16592		0.026881	0.034107	0.016014	0.007466	-0.055471	-0.052018	-0.051926	-0.052718	0.010834	0.013118		67.878982	19.951632	53.349242	28.354891	6.863527	10.152116	10.637992	11.536158	445.300408	188.885096
	8.700944	5.554711	0.384694		0.005671	0.012575	0.009987	0.016838	0.031801	0.173576	0.173576		0.026797	0.034021	0.015891	0.007377	-0.055471	-0.052027	-0.051932	-0.052722	0.010811	0.013098		69.326039	20.249239	49.493416	26.188515	6.965239	9.792051	10.034341	10.63818	471.948031	197.846542
	8.093259	5.451403	0.268452		0.005342	0.01243	0.009588	0.015008	0.028541	0.180272	0.180272		0.026716	0.033939	0.015773	0.007295	-0.05547	-0.052035	-0.051938	-0.052726	0.010789	0.013079		69.325597	20.213943	46.917076	24.881755	7.134236	9.977669	9.896457	10.494312	491.044606	207.703596
	7.492043	5.360363	0.182709		0.005143	0.012402	0.009369	0.013393	0.025917	0.186142	0.186142		0.026642	0.033863	0.015666	0.007223	-0.05547	-0.052041	-0.051944	-0.052728	0.01077	0.013063		67.390221	19.756761	45.179748	24.202692	7.391094	10.614071	10.207424	10.63121	513.610739	217.034468
	6.899324	5.288711	0.126305		0.005048	0.012532	0.009354	0.012156	0.024232	0.192117	0.192117		0.026577	0.033798	0.015574	0.007165	-0.05547	-0.052046	-0.051948	-0.052729	0.010755	0.01305		63.701515	18.912102	44.012728	23.781407	7.731522	11.531301	10.856028	11.034007	537.613296	226.659951
	6.317332	5.24535	0.095117		0.005031	0.012834	0.009562	0.011384	0.023658	0.199662	0.199662		0.026529	0.033748	0.015506	0.007131	-0.055471	-0.05205	-0.05195	-0.052731	0.010746	0.013042		59.024459	17.822146	43.433851	23.548382	8.170591	12.646906	11.72747	11.99485	551.90332	237.165905
	5.748417	5.240226	0.08332		0.005051	0.013297	0.009998	0.011062	0.024276	0.208822	0.208822		0.026503	0.033719	0.015471	0.007127	-0.055472	-0.05205	-0.05195	-0.052731	0.010745	0.013041		53.939415	16.674407	42.917481	23.545425	8.655907	13.789026	12.667018	12.924579	578.035248	244.743123
	5.194985	5.283525	0.084735		0.005083	0.013909	0.010632	0.011123	0.026016	0.21848	0.21848		0.026504	0.033718	0.015476	0.007162	-0.055474	-0.052047	-0.051948	-0.05273	0.010754	0.013049		48.547186	15.520112	42.326032	23.40937	9.160737	14.684421	13.238874	13.654131	596.331767	253.103384
	4.659412	5.384844	0.093828		0.005119	0.014629	0.011415	0.011504	0.028675	0.228065	0.228065		0.026537	0.03375	0.015531	0.007242	-0.055476	-0.052039	-0.051943	-0.052727	0.010775	0.013068		43.617998	14.429572	41.575387	23.130895	9.552831	15.075807	13.601185	14.007139	612.242447	262.814578
	4.143896	5.552396	0.106158		0.005144	0.015395	0.012262	0.012118	0.03188	0.236897	0.236897		0.026608	0.033819	0.015644	0.007376	-0.055479	-0.052026	-0.051933	-0.052722	0.01081	0.013098		39.531604	13.482657	40.723106	22.84116	9.854124	14.914205	13.65416	13.961178	634.430108	271.87191
	3.650248	5.792307	0.118413		0.005146	0.016091	0.013042	0.012838	0.035066	0.242904	0.242904		0.02672	0.033928	0.015818	0.007567	-0.055482	-0.052008	-0.051919	-0.052714	0.01086	0.013141		36.061228	12.714102	39.939009	22.546594	10.078955	14.380229	13.158575	13.68897	654.391522	279.451308
	3.179642	6.108045	0.128152		0.005139	0.016545	0.013591	0.013484	0.037597	0.243957	0.243957		0.026874	0.03408	0.016057	0.007818	-0.055485	-0.051982	-0.0519	-0.052701	0.010927	0.013198		33.354217	12.112766	39.25985	22.237666	10.039001	13.707951	12.647567	13.32993	666.266868	286.528228
	2.732359	6.500083	0.133436		0.005134	0.01662	0.013742	0.013829	0.038903	0.240679	0.240679		0.027071	0.034275	0.016361	0.008129	-0.055485	-0.051948	-0.051874	-0.052682	0.011009	0.01327		31.510356	11.673139	38.670832	22.008764	10.315704	13.036347	12.207864	13.133385	680.182632	293.297676
	2.307653	6.965991	0.132592		0.005136	0.016313	0.013368	0.013672	0.03872	0.234941	0.234941		0.027308	0.034509	0.016728	0.008498	-0.055482	-0.051906	-0.051842	-0.052656	0.011105	0.013353		30.283273	11.350337	38.190039	21.949697	10.806089	12.55961	12.023042	13.261081	689.992552	297.499623
	1.903766	7.500841	0.12426		0.005147	0.015747	0.012547	0.013034	0.037335	0.228018	0.228018		0.027582	0.034779	0.017153	0.008922	-0.055476	-0.051853	-0.051802	-0.052621	0.011216	0.013449		29.357006	11.114424	38.168012	22.146337	11.409505	12.415031	12.236185	13.887296	699.050582	302.241707
	1.518089	8.097849	0.107708		0.005165	0.015045	0.011472	0.01213	0.035437	0.219841	0.219841		0.027889	0.035081	0.01763	0.009394	-0.055462	-0.051789	-0.051755	-0.052576	0.01134	0.013554		28.66806	10.951849	38.782621	22.631918	12.391639	12.689589	12.982598	15.287093	715.692056	311.404222
	1.147492	8.749192	0.083375		0.005192	0.014324	0.010301	0.011181	0.03361	0.209125	0.209125		0.028222	0.035409	0.018152	0.009908	-0.055441	-0.051714	-0.051698	-0.052518	0.011473	0.013668		28.322947	10.817284	39.516367	23.334341	13.770494	13.501724	14.540514	17.737732	728.82149	318.814733
	0.788798	9.446926	0.053609		0.005231	0.013664	0.009177	0.01035	0.03223	0.19419	0.19419		0.028578	0.035758	0.01871	0.010456	-0.05541	-0.051629	-0.051632	-0.052448	0.011614	0.013789		27.988155	10.695614	40.668021	24.249434	15.354562	14.756395	16.664678	21.338823	757.804894	322.551372
	0.43937	10.18388	0.023361		0.005285	0.013106	0.00825	0.009728	0.03169	0.175417	0.175417		0.02895	0.036123	0.019299	0.011034	-0.055368	-0.05153	-0.051555	-0.052362	0.011761	0.013914		27.564642	10.575667	42.12031	25.325058	16.870688	16.584049	19.750507	26.26756	770.555483	327.515636
	0.097678	10.954419	0.000647		0.005355	0.012698	0.007666	0.009401	0.032315	0.154422	0.154422		0.029336	0.0365	0.019914	0.011636	-0.055313	-0.051416	-0.051467	-0.052259	0.011912	0.014042		27.095101	10.435243	43.566608	26.466979	18.685095	18.928737	23.873897	32.518705	765.694974	332.87253
	-0.236165	11.755081	-0.003343		0.005435	0.012465	0.007594	0.009519	0.034266	0.132742	0.132742		0.029734	0.036889	0.020552	0.012258	-0.055242	-0.051287	-0.051364	-0.052135	0.012062	0.014166		26.514452	10.267289	44.709933	27.431392	20.978675	21.516273	28.338563	39.680099	774.215017	334.009336
	-0.559962	12.585091	0.025352		0.005514	0.012406	0.008218	0.010241	0.037445	0.111571	0.111571		0.030144	0.037287	0.021213	0.012899	-0.055155	-0.05114	-0.051246	-0.05199	0.01221	0.014288		25.741864	10.105571	45.11345	27.815562	22.614021	24.220982	32.512861	46.98881	773.564664	333.844892
	-0.869116	13.446709	0.102296		0.005578	0.012514	0.009721	0.011673	0.041481	0.091743	0.091743		0.030565	0.037695	0.021899	0.013562	-0.055047	-0.050972	-0.05111	-0.05182	0.012355	0.014406		25.072237	9.964558	44.821123	27.661837	23.552941	26.616823	36.271557	53.514111	756.6377	329.508388
	-1.156606	14.345263	0.24256		0.005621	0.01276	0.012282	0.01384	0.045828	0.073558	0.073558		0.030999	0.038115	0.022613	0.014247	-0.054917	-0.050782	-0.050954	-0.051622	0.012496	0.014518		24.504727	9.830631	43.715058	27.038482	23.71282	28.139039	39.028983	58.513005	741.480722	322.280178
	-1.413219	15.288887	0.457982		0.005651	0.013112	0.016079	0.016698	0.04999	0.057239	0.057239		0.031452	0.038551	0.023362	0.01496	-0.054761	-0.050564	-0.050773	-0.05139	0.012633	0.014623		24.069385	9.703542	41.946963	26.04067	23.142173	28.750633	40.706982	62.343155	728.723389	315.540281
	-1.628028	16.287959	0.754049		0.005669	0.0135	0.021265	0.02017	0.053768	0.043178	0.043178		0.031926	0.039006	0.024156	0.015709	-0.054571	-0.050312	-0.050562	-0.051118	0.012762	0.014719		23.688383	9.592435	40.01141	24.855583	22.273127	28.931765	41.922236	65.7345	703.652037	308.215042
	-1.789137	17.354219	1.126734		0.005676	0.013815	0.027922	0.024103	0.056866	0.031627	0.031627		0.032426	0.039484	0.025002	0.016498	-0.054341	-0.050018	-0.050313	-0.050796	0.012882	0.014802		22.909524	9.483174	38.188949	23.680033	21.404918	29.016905	43.151362	68.819038	673.317561	294.93085
	-1.88468	18.499526	1.559786		0.005666	0.013982	0.036068	0.028267	0.058817	0.022606	0.022606		0.032955	0.039987	0.025909	0.017336	-0.054062	-0.049675	-0.050018	-0.050416	0.012989	0.014868		22.314941	9.385807	36.521145	22.620886	20.028378	29.127156	45.167231	73.732889	637.852661	278.755425
	-1.903963	19.734403	2.023864		0.005646	0.013974	0.045749	0.032306	0.059157	0.015909	0.015909		0.033516	0.040518	0.026885	0.018226	-0.05372	-0.049267	-0.049663	-0.049961	0.013076	0.014908		21.948738	9.312416	35.107476	21.706963	18.866276	29.831399	48.254384	80.986253	594.344586	259.323811
	-1.838489	21.066661	2.477739		0.005632	0.013824	0.056965	0.035824	0.057636	0.011218	0.011218		0.034106	0.041072	0.027929	0.01917	-0.053318	-0.048799	-0.049253	-0.049436	0.013144	0.014925		21.496193	9.281978	34.046382	21.005186	18.646787	31.361957	53.263094	91.085844	541.832606	236.547409
	-1.682737	22.500288	2.871548		0.005628	0.013563	0.069552	0.03823	0.054463	0.008207	0.008207		0.034714	0.041637	0.029031	0.02017	-0.052875	-0.048294	-0.048806	-0.048871	0.013208	0.014932		20.99403	9.279736	33.37885	20.566854	19.479514	34.214897	61.166492	106.531449	479.857973	211.628891
	-1.434528	24.034814	3.151914		0.005606	0.013204	0.083023	0.038798	0.049868	0.006533	0.006533		0.035333	0.042206	0.030186	0.021222	-0.052397	-0.047758	-0.048329	-0.048272	0.013269	0.014931		20.758436	9.232914	33.133737	20.324539	21.71569	40.031868	71.770059	129.101013	407.564731	183.402402
	-1.094771	25.66544	3.268588		0.005548	0.012759	0.096396	0.0373	0.044041	0.005874	0.005874		0.035952	0.042767	0.031381	0.022318	-0.051885	-0.047194	-0.047825	-0.047644	0.013327	0.014922		20.199301	9.163978	33.272879	20.3372	25.683276	48.58519	85.531714	152.316526	334.152525	155.585363
	-0.666422	27.384262	3.180879		0.00547	0.012265	0.108193	0.03418	0.037574	0.005939	0.005939		0.036562	0.043309	0.032605	0.023452	-0.051343	-0.046607	-0.0473	-0.046993	0.013385	0.014907		19.436193	9.107304	33.756778	20.482085	31.776897	60.029369	100.561354	177.227353	257.447472	126.19615
	-0.15309	29.182165	2.862345		0.00539	0.011784	0.116687	0.030027	0.031197	0.006477	0.006477		0.037148	0.043817	0.033841	0.02461	-0.050776	-0.046006	-0.046757	-0.046325	0.013447	0.014891		18.757896	9.04458	34.380548	20.660164	40.231171	74.666422	118.443567	204.106724	181.731855	95.970516
	0.442269	31.051013	2.303464		0.005317	0.01136	0.120504	0.025462	0.025418	0.007294	0.007294		0.037706	0.044288	0.035083	0.025792	-0.050183	-0.045389	-0.046198	-0.045641	0.01352	0.014884		18.103169	8.956086	34.916771	20.834148	51.252077	92.180523	138.830887	228.872543	119.195083	69.646788
	1.117942	32.985578	1.512418		0.005253	0.011028	0.119614	0.020981	0.020486	0.008248	0.008248		0.038247	0.044731	0.036341	0.027011	-0.049545	-0.044741	-0.045607	-0.044925	0.013627	0.014906		17.388797	8.88365	35.32495	20.817868	65.093112	111.62526	153.100772	250.66386	70.926526	47.528979
	1.872484	34.984399	0.514531		0.005189	0.010823	0.115266	0.016956	0.016465	0.009237	0.009237		0.03877	0.045142	0.037612	0.02827	-0.048859	-0.044057	-0.044979	-0.044173	0.013778	0.014967		16.601638	8.791287	35.23924	20.447732	81.06827	131.755163	168.845812	269.299611	38.040751	30.442569
	2.702331	37.049219	-0.649689		0.005113	0.010763	0.109095	0.013608	0.013334	0.010169	0.010169		0.039268	0.045515	0.038892	0.029569	-0.048124	-0.043338	-0.044314	-0.043388	0.01398	0.015076		15.868798	8.693308	34.833975	19.857645	99.806984	151.188226	181.285042	277.660741	17.895725	18.534097
	3.595587	39.179063	-1.922861		0.005033	0.010832	0.102041	0.011046	0.010999	0.010946	0.010946		0.039736	0.045844	0.040174	0.030905	-0.047338	-0.042584	-0.043615	-0.042567	0.014239	0.015238		15.237947	8.608356	34.245688	19.119869	121.07935	167.602164	185.874289	275.082763	6.789641	10.966
	4.532973	41.368922	-3.23642		0.004956	0.010987	0.094085	0.009296	0.009309	0.011494	0.011494		0.040164	0.046118	0.041451	0.032273	-0.046502	-0.041796	-0.04288	-0.041709	0.014555	0.015451		14.609746	8.520613	33.233064	18.088933	142.936308	177.754277	187.359745	271.282657	2.149667	6.406779
Subject #	4	Control	Male
	Joint Angles [deg]				EMG - filtered and normalised to max isometric trial									Knee Flexion-Extension Moment Arm[m]											Muscle Forces
	HipFlexion	KneeFlexion	AnkleDorsiflexion		Semimem	BicepsFemoris	RectusFemoris	Vasmed	Vaslat	medGastroc	latGastroc		Semimem	Semiten	BicepsFemorisLH	BicepsFemorisSH	RectusFemoris	Vasmed	Vasint	Vaslat	medGastroc	latGastroc		Semimem	Semiten	BicepsFemorisLH	BicepsFemorisSH	RectusFemoris	Vasmed	Vasint	Vaslat	medGastroc	latGastroc
	38.495526	7.12585	11.664418		0.097067	0.179436	0.018384	0.016544	0.16972	0.015472	0.030857		0.028992	0.036185	0.018112	0.008808	-0.056364	-0.052527	-0.052625	-0.053272	0.010958	0.013227		383.070628	77.803649	249.652407	61.720307	0.191106	17.362646	49.05954	97.436056	270.790857	43.038394
	38.573327	7.824125	11.686169		0.098032	0.191215	0.018786	0.017123	0.193279	0.015814	0.031256		0.029379	0.036566	0.018708	0.009369	-0.056349	-0.052446	-0.052562	-0.053215	0.0111	0.013348		382.323313	78.24219	251.69601	62.136326	0.273294	19.539877	54.978222	111.34603	267.770218	42.128181
	38.625061	8.654247	11.517839		0.094961	0.197276	0.019144	0.017734	0.217458	0.015876	0.030937		0.029833	0.037015	0.019415	0.010034	-0.056321	-0.052339	-0.052479	-0.053133	0.011268	0.013493		374.313974	77.218479	248.345381	61.679033	0.265858	21.769825	61.166062	122.943386	259.318558	41.626007
	38.648369	9.577561	11.142391		0.08851	0.195093	0.019594	0.018513	0.240541	0.015661	0.03002		0.030334	0.037508	0.0202	0.010771	-0.056276	-0.052211	-0.052377	-0.053026	0.011452	0.013651		375.685686	79.102424	254.786828	65.153088	0.318843	25.598534	71.951781	147.292627	247.372431	41.503844
	38.642289	10.559204	10.556695		0.079453	0.183936	0.02017	0.019412	0.259206	0.015222	0.028685		0.030858	0.038023	0.021032	0.011553	-0.056214	-0.052058	-0.052256	-0.05289	0.011644	0.013813		384.287636	83.601891	271.906578	73.805364	0.330335	30.083739	89.687857	184.962503	232.700979	41.828475
	38.607664	11.572148	9.777351		0.068677	0.167179	0.020917	0.020305	0.270079	0.014674	0.027167		0.031393	0.038545	0.021888	0.012354	-0.056131	-0.051882	-0.052114	-0.052725	0.011834	0.013973		393.37128	88.610463	293.560534	85.048857	0.332386	34.444065	113.508635	233.758028	216.123598	42.564548
	38.546733	12.598805	8.839716		0.057656	0.148939	0.02186	0.021175	0.272616	0.014138	0.025684		0.031929	0.039066	0.022752	0.013161	-0.056025	-0.051682	-0.051951	-0.05253	0.012015	0.014122		403.315938	93.738191	315.346342	96.592435	0.384572	39.465279	140.55501	292.784265	198.890437	43.560241
	38.462543	13.63014	7.795247		0.047826	0.13186	0.023001	0.022128	0.269981	0.013607	0.02421		0.032459	0.03958	0.023617	0.013965	-0.055896	-0.05146	-0.051769	-0.052304	0.012186	0.014259		413.689567	99.041956	335.639911	108.021656	0.384416	45.463142	172.832454	358.575601	182.479794	44.439492
	38.3581	14.663324	6.705592		0.039898	0.117701	0.024299	0.023394	0.264485	0.012977	0.022545		0.032982	0.040085	0.02448	0.014765	-0.055745	-0.051213	-0.051565	-0.052049	0.012342	0.014382		422.346976	103.761306	354.747458	118.702907	0.384421	51.843783	212.220829	434.13525	167.930534	44.944071
	38.235523	15.698609	5.635343		0.033826	0.106952	0.025599	0.025043	0.256139	0.012139	0.02061		0.033497	0.04058	0.02534	0.015558	-0.055569	-0.050943	-0.051338	-0.051763	0.012483	0.014488		427.022443	106.690272	369.368927	127.578498	0.398886	58.723913	251.050357	522.937487	154.589809	45.616046
	38.095438	16.736255	4.644803		0.028974	0.099048	0.027063	0.026961	0.246167	0.01114	0.01862		0.034005	0.041065	0.026196	0.016345	-0.055366	-0.050647	-0.051088	-0.051446	0.012607	0.014577		422.620819	106.926022	379.30072	133.610463	0.399295	67.11845	296.636011	616.369627	143.446666	45.939062
	37.936748	17.774225	3.78418		0.024565	0.093314	0.028946	0.028899	0.237185	0.01012	0.016838		0.034503	0.041538	0.027047	0.017124	-0.055137	-0.050327	-0.050813	-0.051098	0.012715	0.014647		411.631613	104.487546	384.492605	136.763673	0.569291	73.346986	345.272538	715.280069	133.60787	44.315502
	37.756844	18.807105	3.090048		0.020375	0.089353	0.0312	0.03031	0.230204	0.009211	0.015447		0.034989	0.041998	0.027887	0.017889	-0.054883	-0.049982	-0.050515	-0.05072	0.012802	0.014696		391.668714	99.457995	381.328347	135.732463	0.516917	81.081455	395.010019	812.441614	124.995866	42.851216
	37.552146	19.826242	2.584205		0.016578	0.086649	0.033494	0.030747	0.223951	0.008557	0.014595		0.03546	0.042441	0.028711	0.018634	-0.054602	-0.049616	-0.050195	-0.050315	0.012867	0.014722		365.961311	92.251421	369.364244	129.312018	0.510907	89.974254	439.262535	901.646199	117.964536	40.996753
	37.318781	20.820751	2.27453		0.01339	0.084715	0.035313	0.030142	0.216649	0.008256	0.014334		0.035907	0.042858	0.029505	0.019353	-0.054307	-0.049241	-0.049864	-0.0499	0.012918	0.014734		333.940881	83.380239	349.789009	119.933971	0.52147	98.881743	474.912857	968.42241	112.480705	38.829772
	37.053204	21.778851	2.157148		0.010925	0.082808	0.036098	0.028488	0.207684	0.008318	0.014607		0.036323	0.043245	0.030258	0.020038	-0.054016	-0.048877	-0.049542	-0.049497	0.01296	0.014738		298.687863	73.839634	326.739552	109.123862	0.598733	107.599787	500.855905	1012.99837	108.472111	36.837087
	36.75265	22.689059	2.21911		0.009192	0.080251	0.035567	0.025876	0.19641	0.00866	0.015238		0.036705	0.043598	0.030963	0.020682	-0.053736	-0.048534	-0.049238	-0.049117	0.012998	0.014739		265.743462	64.850167	303.874504	97.98775	0.965584	116.427107	515.377131	1035.779046	105.617211	34.924835
	36.415362	23.540938	2.440908		0.008121	0.076365	0.033757	0.02266	0.182913	0.009129	0.015924		0.037051	0.043914	0.031612	0.021278	-0.053472	-0.048215	-0.048953	-0.048765	0.013031	0.014736		236.045359	57.164999	282.490573	88.808223	1.545704	126.499571	523.537281	1041.638875	103.726805	33.171191
	36.040668	24.325362	2.798436		0.007608	0.070713	0.030895	0.019292	0.168531	0.009586	0.016468		0.037359	0.044194	0.032201	0.021822	-0.053226	-0.047923	-0.048691	-0.048443	0.01306	0.014733		211.163912	50.994847	265.008052	81.618264	2.359932	137.991744	529.098683	1050.239491	102.660785	31.134011
	35.628964	25.034452	3.264337		0.007547	0.063565	0.027447	0.016169	0.155642	0.010033	0.016927		0.03763	0.044438	0.032727	0.02231	-0.053002	-0.04766	-0.048455	-0.048153	0.013084	0.014728		189.569366	45.915639	251.161246	76.214612	3.44209	150.577653	526.590214	1042.311898	101.323102	28.957334
	35.18168	25.661408	3.809042		0.007855	0.05618	0.024074	0.013533	0.146847	0.010542	0.017395		0.037862	0.044646	0.033187	0.022737	-0.052803	-0.04743	-0.048248	-0.047898	0.013106	0.014724		169.565748	41.253629	239.89804	72.18721	4.86564	162.553027	528.623513	1031.272454	100.620564	27.006352
	34.701212	26.200423	4.401867		0.008497	0.049829	0.021229	0.011398	0.143499	0.011143	0.017915		0.038058	0.044819	0.033578	0.023103	-0.05263	-0.047232	-0.04807	-0.04768	0.013123	0.014718		150.113867	36.527907	231.191981	69.300018	6.468615	171.60335	526.699871	1031.318192	100.754192	25.51716
	34.190771	26.64679	5.012536		0.009523	0.044982	0.019043	0.009643	0.144773	0.011773	0.01846		0.038216	0.044959	0.033901	0.023404	-0.052486	-0.04707	-0.047924	-0.047501	0.013139	0.014714		132.497868	32.230009	225.618367	67.637665	8.097478	175.588393	521.03413	1012.801804	102.355671	24.746353
	33.654099	26.997207	5.613142		0.011032	0.041806	0.017384	0.008179	0.147727	0.012276	0.018943		0.038337	0.045066	0.034153	0.023639	-0.052373	-0.046943	-0.047809	-0.047361	0.01315	0.014711		117.348534	28.552248	220.183074	66.231344	10.171738	173.413594	512.139553	993.280594	105.111663	24.348178
	33.095022	27.25019	6.180307		0.013097	0.040607	0.015973	0.007024	0.148971	0.012557	0.019375		0.038424	0.045141	0.034334	0.023808	-0.052291	-0.046852	-0.047726	-0.047261	0.013158	0.014708		104.242214	25.62416	215.103919	64.646718	12.087887	165.856634	497.399359	970.773539	109.239766	25.165177
	32.516908	27.406481	6.697089		0.015734	0.041736	0.0146	0.006218	0.147346	0.012627	0.019826		0.038477	0.045188	0.034448	0.023913	-0.052239	-0.046795	-0.047675	-0.047198	0.013164	0.014706		94.202727	23.52856	209.466745	62.74319	13.348987	153.214447	477.840161	936.748105	114.343942	26.501842
	31.922213	27.469325	7.154154		0.018919	0.045322	0.013328	0.00578	0.142891	0.012515	0.020247		0.038499	0.045207	0.034497	0.023954	-0.052218	-0.046772	-0.047654	-0.047174	0.013165	0.014706		87.539473	22.1221	200.993425	59.94087	14.0006	135.764443	456.283119	886.202291	119.507499	27.014813
	31.312284	27.444529	7.549876		0.022473	0.051229	0.012365	0.005755	0.136374	0.012214	0.020561		0.038492	0.0452	0.034484	0.023938	-0.052224	-0.046781	-0.047662	-0.047183	0.013165	0.014706		83.027358	21.289129	189.579368	56.020331	14.019725	117.048755	427.491257	832.800256	124.517249	27.91835
	30.687546	27.340254	7.889337		0.025976	0.059417	0.01191	0.006163	0.129403	0.011785	0.020785		0.038457	0.045171	0.034416	0.023869	-0.052256	-0.046818	-0.047696	-0.047225	0.013162	0.014707		80.632926	20.984086	175.068492	51.161849	13.570809	100.619144	391.00986	803.594928	129.47519	29.519785
	30.048046	27.166566	8.182441		0.028724	0.069778	0.01209	0.006983	0.123207	0.011304	0.020966		0.038398	0.045119	0.034298	0.023752	-0.052309	-0.046881	-0.047753	-0.047294	0.013156	0.014709		79.833943	21.095002	159.960664	45.651629	12.727103	85.405544	368.077495	760.269759	134.460897	29.714417
	29.394194	26.934826	8.441603		0.029922	0.081677	0.012997	0.008141	0.119009	0.010837	0.021286		0.038318	0.045049	0.034139	0.023597	-0.052382	-0.046966	-0.047829	-0.047387	0.013148	0.014712		80.400952	21.581349	147.285071	41.089204	12.221626	72.829808	359.193888	745.558513	138.529359	30.553781
	28.727439	26.656976	8.679463		0.029242	0.093943	0.01463	0.009488	0.116886	0.010522	0.021844		0.038221	0.044964	0.033946	0.023411	-0.052468	-0.047066	-0.04792	-0.047497	0.013139	0.014714		82.792922	22.464941	136.611391	37.686313	11.68679	62.312628	356.302199	749.637837	144.491387	31.384261
	28.050628	26.344812	8.907058		0.027135	0.104888	0.016888	0.010786	0.116048	0.0105	0.022644		0.038111	0.044866	0.033727	0.023201	-0.052566	-0.04718	-0.048023	-0.047623	0.013129	0.014717		86.946707	23.841964	129.117584	35.503918	11.432934	53.436735	355.530494	750.994164	149.480706	32.238661
	27.367923	26.009272	9.132632		0.024161	0.112276	0.019557	0.011728	0.116746	0.01091	0.023807		0.037989	0.044758	0.033489	0.022974	-0.05267	-0.047303	-0.048133	-0.047758	0.013117	0.01472		93.345764	25.831439	126.277651	34.876021	11.162868	46.250362	351.744015	749.360923	153.647649	34.198746
	26.684309	25.659782	9.3611		0.020743	0.114214	0.022262	0.012092	0.119414	0.01183	0.025461		0.037861	0.044644	0.033239	0.022736	-0.052779	-0.047431	-0.048249	-0.047899	0.013106	0.014723		101.96409	28.372742	127.931962	36.15048	10.840634	41.336638	343.392895	736.897322	157.68925	34.694613
	26.004822	25.30369	9.594078		0.017317	0.110441	0.024482	0.011845	0.123258	0.013265	0.027739		0.037727	0.044524	0.03298	0.022494	-0.052889	-0.047561	-0.048366	-0.048043	0.013093	0.014726		111.894454	31.38445	134.245758	39.273085	10.507611	38.624801	330.195895	709.302269	161.027212	34.415309
	25.333703	24.945832	9.830357		0.014265	0.102532	0.025598	0.011151	0.126619	0.015249	0.030757		0.037589	0.044401	0.032719	0.022249	-0.053	-0.047693	-0.048485	-0.048188	0.013081	0.014729		122.669383	34.660961	145.1888	44.225486	10.263727	38.245697	314.278267	675.35482	163.773651	35.446875
	24.673683	24.588328	10.066715		0.011794	0.092714	0.025101	0.010273	0.128243	0.018022	0.034898		0.03745	0.044275	0.032455	0.022003	-0.05311	-0.047825	-0.048603	-0.048335	0.013069	0.014731		133.072749	37.721788	160.188538	50.832446	10.450324	40.552241	299.804541	643.100205	166.45861	36.109274
	24.025529	24.230639	10.298968		0.009955	0.082328	0.023308	0.009443	0.127546	0.022012	0.040656		0.037308	0.044146	0.032188	0.021757	-0.05322	-0.047958	-0.048722	-0.048481	0.013057	0.014733		139.948089	39.910313	178.495409	58.517978	11.135677	44.810161	287.774333	616.333192	168.912882	36.264133
	23.387931	23.869984	10.523097		0.008684	0.072328	0.020913	0.00879	0.124311	0.027889	0.048793		0.037162	0.044013	0.031916	0.021507	-0.053331	-0.048092	-0.048843	-0.048629	0.013043	0.014735		141.27572	40.458901	197.133605	67.143387	12.463734	50.687235	280.036636	594.514553	171.137044	36.961622
	22.757717	23.502096	10.736255		0.007845	0.063676	0.018405	0.008309	0.118145	0.036335	0.059881		0.03701	0.043876	0.031637	0.021251	-0.053443	-0.048229	-0.048965	-0.048781	0.01303	0.014737		136.608822	39.21035	215.04289	75.546947	14.348106	56.923439	274.719729	580.075154	174.919809	37.939655
	22.130309	23.122238	10.937461		0.007283	0.056863	0.016072	0.00788	0.1095	0.047681	0.073869		0.036852	0.04373	0.031346	0.020986	-0.05356	-0.048372	-0.049092	-0.048938	0.013015	0.014738		127.654232	36.815519	229.578525	82.941896	16.851228	62.306694	271.669372	573.101431	179.571313	39.339898
	21.500325	22.726315	11.127793		0.006902	0.052001	0.014025	0.007325	0.099254	0.061772	0.090196		0.036683	0.043575	0.031039	0.020708	-0.053681	-0.04852	-0.049225	-0.049102	0.013	0.014739		115.794483	33.620895	237.247546	86.925595	19.732885	65.32348	271.178921	567.809737	185.162848	40.676524
	20.862189	22.311815	11.310134		0.00664	0.048965	0.012267	0.00659	0.088691	0.077823	0.107799		0.036503	0.04341	0.030716	0.020416	-0.053806	-0.048676	-0.049363	-0.049275	0.012983	0.014739		102.961382	30.065745	236.834395	87.467602	22.570082	64.827219	271.129521	567.365079	192.519465	43.397906
	20.210664	21.878387	11.488546		0.006478	0.0476	0.010808	0.005785	0.079407	0.094552	0.124943		0.036313	0.043233	0.030374	0.020109	-0.053938	-0.04884	-0.049509	-0.049455	0.012965	0.014739		89.773511	26.571642	228.536556	84.36539	24.999685	61.64256	271.611696	569.807427	201.629212	46.968696
	19.541235	21.427894	11.6675		0.006376	0.047249	0.009607	0.005034	0.072587	0.110912	0.140191		0.036111	0.043045	0.030015	0.019788	-0.054074	-0.049009	-0.04966	-0.049644	0.012945	0.014737		77.700786	23.465074	214.668923	78.77129	26.175839	56.78575	270.13248	569.677502	212.817306	51.314427
	18.850336	20.96396	11.851138		0.006277	0.047014	0.008594	0.004425	0.068736	0.126439	0.153087		0.035898	0.042848	0.029642	0.019455	-0.054214	-0.049185	-0.049815	-0.049838	0.012924	0.014734		68.099706	20.946961	198.183966	72.232653	26.030866	51.294844	264.030833	561.563764	226.276771	57.129305
	18.135431	20.491115	12.04267		0.006141	0.046045	0.007779	0.004016	0.067261	0.140661	0.165131		0.035678	0.042641	0.029258	0.019116	-0.054356	-0.049365	-0.049974	-0.050038	0.012902	0.01473		60.64769	19.044362	180.590613	64.987931	24.993612	46.393258	254.649722	543.643279	243.707572	64.712197
	17.395009	20.013738	12.24394		0.005944	0.043685	0.007161	0.003823	0.066592	0.153284	0.177825		0.035451	0.042428	0.028865	0.01877	-0.054497	-0.049546	-0.050134	-0.050238	0.012877	0.014725		55.313689	17.700705	163.360813	58.116663	22.885769	42.494263	241.772665	519.408666	268.096733	75.3716
	16.628546	19.535068	12.455145		0.00567	0.0402	0.00671	0.003841	0.064428	0.164116	0.191905		0.035219	0.042209	0.028467	0.018422	-0.054634	-0.049723	-0.050289	-0.050435	0.012851	0.014718		51.448936	16.76219	148.200204	52.206283	20.982269	39.812898	224.547519	484.569657	298.436778	88.802108
	15.836449	19.056483	12.674683		0.005301	0.0364	0.006386	0.004064	0.059513	0.17288	0.206924		0.034983	0.041986	0.028066	0.018072	-0.054764	-0.049895	-0.05044	-0.050624	0.01282	0.014705		48.686267	16.072229	135.953817	47.590336	19.566491	36.421555	204.025348	442.065749	335.904258	104.590178
	15.019949	18.577212	12.899173		0.004844	0.033097	0.006168	0.004468	0.052991	0.179377	0.221454		0.034744	0.041759	0.02766	0.017719	-0.054889	-0.050062	-0.050584	-0.050807	0.012785	0.014687		46.245482	15.529847	127.347778	44.368478	17.464073	32.50783	181.913811	395.329937	376.376888	121.564498
	14.180896	18.094537	13.123667		0.004336	0.03078	0.006034	0.005017	0.046273	0.184517	0.23373		0.034499	0.041526	0.027248	0.017362	-0.055009	-0.050223	-0.050723	-0.050984	0.012744	0.014664		44.415844	15.112565	121.869511	42.551178	15.782274	28.805791	160.453303	354.316456	420.272059	140.617285
	13.321423	17.604395	13.342126		0.003843	0.02953	0.005963	0.005641	0.040122	0.190183	0.241537		0.034248	0.041285	0.026827	0.016997	-0.055125	-0.050381	-0.05086	-0.051157	0.012698	0.014637		43.128933	14.79512	119.156727	41.899913	14.853891	24.746456	142.027766	314.641221	459.73553	155.623271
	12.443504	17.102241	13.548091		0.003493	0.029018	0.005947	0.006229	0.034693	0.198111	0.24325		0.033986	0.041034	0.026393	0.01662	-0.055237	-0.050538	-0.050994	-0.051327	0.012647	0.014604		41.783756	14.504868	117.699348	41.822531	13.709433	20.867402	127.794774	283.401048	494.835601	167.677815
	11.548544	16.584005	13.735457		0.003476	0.028764	0.005988	0.006616	0.030004	0.21092	0.241422		0.033712	0.040772	0.025941	0.016229	-0.055347	-0.050693	-0.051126	-0.051495	0.012591	0.014565		40.36091	14.188329	115.683342	41.581422	12.828505	18.030992	117.921341	264.474793	526.95329	178.845364
	10.637174	16.046992	13.899227		0.004045	0.028519	0.006117	0.006682	0.026397	0.230069	0.239691		0.033426	0.040495	0.025471	0.015822	-0.055454	-0.050846	-0.051256	-0.05166	0.012527	0.01452		39.03058	13.865794	112.078952	40.481671	12.297231	16.154515	111.483888	250.913395	554.15962	188.684272
	9.709395	15.490619	14.036062		0.005502	0.028422	0.006358	0.006494	0.024327	0.25413	0.240184		0.033125	0.040204	0.02498	0.015398	-0.055559	-0.050999	-0.051386	-0.051823	0.012455	0.014468		37.538205	13.488718	105.912749	38.251762	11.4729	15.062896	105.485017	236.995908	577.281455	199.042931
	8.765091	14.916943	14.144581		0.00819	0.028883	0.006723	0.006173	0.02419	0.279522	0.242924		0.03281	0.0399	0.024472	0.01496	-0.055659	-0.05115	-0.051512	-0.051981	0.012377	0.014409		35.588143	12.957735	97.53413	35.303945	11.18979	14.698272	96.478335	216.061874	596.19994	209.884653
	7.804775	14.33094	14.225351		0.012437	0.030217	0.007217	0.005799	0.026217	0.3019	0.245734		0.032485	0.039583	0.023948	0.014508	-0.055754	-0.051295	-0.051633	-0.052134	0.012293	0.014344		33.047152	12.373701	89.815061	32.29296	10.986431	14.823503	84.542254	189.096069	611.119825	220.789933
	6.830316	13.740531	14.280635		0.01853	0.032688	0.007831	0.005424	0.030365	0.316838	0.246489		0.032153	0.039258	0.023417	0.014051	-0.055843	-0.051434	-0.051749	-0.052279	0.012202	0.014273		30.509001	11.727736	83.469447	29.893884	10.936924	15.392722	72.842016	160.734883	622.289833	230.64215
	5.845393	13.156328	14.314008		0.026648	0.036346	0.008527	0.005077	0.036298	0.320832	0.243714		0.031819	0.038931	0.022887	0.013597	-0.055923	-0.051564	-0.051856	-0.052411	0.012109	0.014198		27.839092	11.017102	78.734377	28.385286	11.009422	16.052558	62.216484	134.565244	631.872371	238.363089
	4.8555	12.591103	14.329945		0.036775	0.040977	0.009249	0.004768	0.043448	0.314198	0.236628		0.03149	0.038607	0.022369	0.013155	-0.055993	-0.051684	-0.051953	-0.052531	0.012014	0.014121		25.434985	10.389561	76.247342	27.693655	11.292208	16.857264	53.218445	111.987094	639.975744	242.622504
	3.867557	12.059023	14.333494		0.048669	0.046278	0.009935	0.004486	0.050805	0.302027	0.22663		0.031175	0.038297	0.021875	0.012737	-0.056053	-0.05179	-0.052039	-0.052636	0.011922	0.014046		23.945546	9.998817	75.125382	27.420554	11.612878	17.135257	45.479873	92.799131	653.140013	243.176059
	2.889287	11.574723	14.33006		0.062058	0.05174	0.010453	0.004224	0.057038	0.290093	0.215301		0.030881	0.038007	0.021418	0.012356	-0.056103	-0.051881	-0.052114	-0.052724	0.011835	0.013973		24.277963	10.095909	74.038914	27.29347	11.870419	16.755062	39.045276	77.58628	677.434846	242.129548
	1.928591	11.152302	14.325229		0.076344	0.056933	0.010643	0.003989	0.062002	0.281672	0.204395		0.030619	0.037745	0.021011	0.012022	-0.056142	-0.051958	-0.052175	-0.052797	0.011757	0.013908		27.413397	10.960674	72.99337	27.149942	12.273467	15.883438	34.290588	67.022089	703.146147	240.639532
	0.993083	10.804359	14.324574		0.090379	0.061675	0.010416	0.003791	0.066478	0.276754	0.195825		0.030394	0.03752	0.020665	0.011747	-0.056172	-0.052017	-0.052223	-0.052853	0.011692	0.013853		34.588738	12.912892	72.563181	27.197676	13.342985	14.71023	31.672816	61.361935	727.313585	241.135307
	0.089827	10.541171	14.333306		0.103055	0.065642	0.009902	0.003652	0.070806	0.272964	0.18995		0.030213	0.037339	0.02039	0.011539	-0.056193	-0.052061	-0.052258	-0.052893	0.011641	0.013811		46.681167	16.289402	73.674109	27.996445	14.724993	13.612442	31.443664	61.500279	754.28255	244.008201
	-0.774777	10.370104	14.355743		0.113265	0.068995	0.009298	0.003578	0.074521	0.265645	0.185094		0.030082	0.037207	0.020193	0.011403	-0.056205	-0.052089	-0.05228	-0.052918	0.011608	0.013784		64.183201	21.284901	77.242904	29.728113	15.72497	12.649244	33.251041	67.523604	774.962629	244.858781
	-1.595078	10.295304	14.394644		0.120146	0.072042	0.00874	0.00356	0.076494	0.250288	0.179122		0.030004	0.037126	0.020077	0.011343	-0.056209	-0.052101	-0.05229	-0.052929	0.011594	0.013771		87.685352	27.957929	82.585663	32.268136	17.485253	11.834979	37.284137	78.235358	788.946811	245.085723
	-2.366353	10.317742	14.45055		0.123637	0.074639	0.008292	0.003561	0.075042	0.226025	0.170171		0.02998	0.037099	0.020045	0.011361	-0.056206	-0.052097	-0.052287	-0.052925	0.011598	0.013775		114.602302	36.137675	90.510618	35.732349	19.314152	11.164316	43.259796	94.346832	786.564412	242.259276
	-3.085098	10.435587	14.52135		0.124366	0.075899	0.007964	0.003544	0.069554	0.195478	0.157626		0.030009	0.037124	0.020093	0.011454	-0.056195	-0.052078	-0.052272	-0.052909	0.011621	0.013794		144.82128	45.634422	99.334395	40.081473	21.45251	10.627803	49.975645	109.780648	778.295777	236.83273
	-3.749357	10.644888	14.602257		0.123418	0.074879	0.007772	0.003493	0.061791	0.16265	0.142484		0.030089	0.037199	0.020222	0.01162	-0.056175	-0.052044	-0.052245	-0.052878	0.011661	0.013828		175.80767	55.765307	108.858781	44.33399	23.483726	10.569052	57.510223	126.604624	766.639911	229.488442
	-4.358952	10.94046	14.686255		0.122467	0.071548	0.007737	0.00342	0.054003	0.130795	0.126304		0.030218	0.037323	0.020425	0.011855	-0.056147	-0.051994	-0.052205	-0.052831	0.011717	0.013875		206.955923	66.148074	117.391111	48.452132	25.047826	10.650268	64.216141	143.266677	752.641711	221.338348
	-4.915412	11.316831	14.764868		0.122953	0.067145	0.007862	0.003351	0.047823	0.101946	0.110449		0.030391	0.03749	0.020698	0.012153	-0.056108	-0.051928	-0.052152	-0.052769	0.011788	0.013934		235.464297	76.198458	125.379345	52.361896	25.797765	10.348712	71.179457	159.611888	744.047953	213.680599
	-5.421517	11.769119	14.828994		0.125687	0.063069	0.008132	0.003308	0.044187	0.077272	0.096311		0.030605	0.037699	0.021038	0.012509	-0.056058	-0.051845	-0.052084	-0.05269	0.01187	0.014003		258.379501	85.059037	131.924448	55.581851	25.831828	10.526677	79.533467	178.600148	740.414436	208.235105
	-5.880482	12.293689	14.869468		0.130061	0.060191	0.008495	0.003308	0.043442	0.057498	0.08471		0.030859	0.037945	0.021439	0.012921	-0.055995	-0.051744	-0.052002	-0.052591	0.011963	0.014079		275.116207	92.009188	136.905951	58.121613	25.444303	11.25706	87.828263	199.188841	732.411497	204.050406
	-6.294978	12.888544	14.877115		0.134538	0.05875	0.008896	0.003361	0.045303	0.042806	0.075378		0.031149	0.038228	0.021901	0.013387	-0.055916	-0.051622	-0.051902	-0.052469	0.012064	0.014162		285.542269	96.795439	141.396891	60.361516	24.986308	11.733841	97.04986	217.912899	717.878821	199.055693
	-6.666232	13.553441	14.842239		0.137428	0.058288	0.00926	0.003459	0.04881	0.032718	0.067828		0.031475	0.038545	0.022422	0.013905	-0.055818	-0.051477	-0.051784	-0.052321	0.012173	0.01425		289.476575	99.437853	144.270222	62.302255	24.799996	12.573336	105.755452	233.171638	695.864427	192.913819
	-6.993447	14.289824	14.753757		0.137857	0.057966	0.009494	0.003596	0.052651	0.02628	0.061496		0.031836	0.038896	0.023002	0.014476	-0.055697	-0.051305	-0.051641	-0.052145	0.012287	0.014339		287.170443	99.983214	147.199869	63.531365	24.491505	13.472764	105.744818	240.199133	657.296652	182.97321
	-7.273634	15.100693	14.598319		0.134966	0.056881	0.009519	0.003748	0.05536	0.022278	0.055299		0.032234	0.03928	0.023646	0.0151	-0.055549	-0.051102	-0.051472	-0.051932	0.012403	0.014429		280.987888	99.567793	146.016893	63.285984	24.797618	14.373886	104.837986	235.1243	610.445891	170.88871
	-7.501812	15.990528	14.359833		0.128458	0.054007	0.009328	0.0039	0.055243	0.019643	0.048459		0.032668	0.0397	0.024353	0.01578	-0.055368	-0.050862	-0.05127	-0.051677	0.012519	0.014515		273.632439	98.619518	141.23876	61.12982	25.346938	15.279185	100.325139	226.305116	552.937631	156.685713
	-7.671419	16.965308	14.019691		0.120071	0.049059	0.008935	0.004046	0.051836	0.017502	0.041022		0.033139	0.040155	0.025131	0.016517	-0.055146	-0.050579	-0.051029	-0.051372	0.012633	0.014594		265.93683	98.267057	133.462554	57.797615	26.263614	16.229254	97.670858	219.340364	490.33571	141.331956
	-7.774808	18.032591	13.557707		0.111745	0.043082	0.008423	0.004198	0.046434	0.015412	0.033542		0.03365	0.040644	0.025982	0.017315	-0.054875	-0.050243	-0.050741	-0.051007	0.012738	0.014661		261.162287	99.106906	125.721477	54.378734	27.787215	17.347092	97.428012	217.6028	426.482924	126.034001
	-7.803741	19.20151	12.953579		0.104455	0.037023	0.007878	0.004376	0.040516	0.013359	0.026641		0.034202	0.041171	0.026913	0.018179	-0.054542	-0.049843	-0.050394	-0.050566	0.012829	0.014708		259.200269	101.183314	119.436858	51.625718	29.659224	18.706848	101.047546	228.44571	363.764743	112.419778
	-7.749899	20.482534	12.188563		0.098705	0.031435	0.007363	0.004579	0.034946	0.011486	0.020745		0.034794	0.041734	0.027929	0.01911	-0.054137	-0.04937	-0.049979	-0.050043	0.012902	0.014732		257.285963	103.591793	115.614266	49.934105	31.658145	20.490498	113.129462	251.612135	306.420582	101.252167
	-7.605377	21.886859	11.247032		0.094658	0.02644	0.006915	0.004782	0.029926	0.009947	0.016079		0.035422	0.042326	0.029028	0.020115	-0.053669	-0.048836	-0.049506	-0.049452	0.012965	0.014738		252.236559	105.215134	113.681578	49.023462	33.771318	22.633597	129.751025	285.04862	257.027342	91.363369
	-7.36313	23.425396	10.117798		0.091556	0.022013	0.006554	0.004929	0.025204	0.008799	0.012688		0.036079	0.04294	0.030208	0.021198	-0.053153	-0.048258	-0.048991	-0.048813	0.013027	0.014737		242.517459	105.608783	111.598792	48.291097	35.754319	25.499241	146.149566	326.969529	215.450947	82.549289
	-7.017302	25.10741	8.795277		0.08848	0.018274	0.006271	0.004962	0.020523	0.008027	0.010477		0.036761	0.04357	0.031469	0.02236	-0.052584	-0.047633	-0.048432	-0.048123	0.013087	0.014728		228.731659	104.158672	109.20445	47.272198	37.277338	29.052762	164.879239	366.032532	181.671373	75.098737
	-6.563408	26.938972	7.280844		0.085076	0.015305	0.006046	0.004861	0.016102	0.007595	0.009273		0.037456	0.044202	0.032805	0.0236	-0.051961	-0.046964	-0.047828	-0.047385	0.013148	0.014711		210.384403	100.413727	104.3039	44.96997	38.399577	31.486845	178.139555	393.918134	154.167578	66.006286
	-5.998386	28.921444	5.584775		0.08148	0.013131	0.005866	0.004676	0.012219	0.00743	0.008882		0.038151	0.044822	0.034203	0.024913	-0.051286	-0.046253	-0.047183	-0.046602	0.013215	0.014693		191.899176	95.563999	95.81591	41.003393	39.169158	34.814932	181.740424	400.032555	128.61777	56.24325
	-5.320604	31.050249	3.728962		0.077649	0.011681	0.005732	0.00444	0.009044	0.007459	0.009128		0.038832	0.045414	0.035651	0.026294	-0.050557	-0.045504	-0.0465	-0.045777	0.013297	0.014683		168.640213	90.255573	85.178011	36.030534	39.314627	38.100693	177.463485	386.708035	105.889658	45.70611
	-4.52989	33.314225	1.749822		0.072932	0.010818	0.005657	0.00417	0.006626	0.007633	0.009835		0.03951	0.045986	0.037155	0.027755	-0.049752	-0.044698	-0.045759	-0.044893	0.013424	0.014711		147.823551	85.11458	73.854935	30.816991	39.674859	41.709013	168.59829	362.828397	85.558342	35.90607
	-3.627582	35.695949	-0.300161		0.066761	0.010367	0.00565	0.003896	0.004935	0.007891	0.010796		0.040171	0.046526	0.038702	0.02929	-0.048869	-0.043835	-0.044958	-0.04395	0.013615	0.014795		130.782384	81.050426	63.062292	25.920724	40.321427	45.784522	157.637104	333.112369	67.650595	27.187305
	-2.616586	38.17339	-2.354751		0.059223	0.010096	0.005706	0.003651	0.003883	0.008155	0.01176		0.040801	0.047014	0.040266	0.030886	-0.047916	-0.042924	-0.044107	-0.042958	0.013881	0.014952		115.673888	77.953309	53.132849	21.487349	41.214411	49.795095	146.074813	302.238102	54.056494	19.716053
	-1.501381	40.723389	-4.342422		0.05074	0.009789	0.005791	0.003447	0.003338	0.008334	0.01246		0.041383	0.047436	0.041823	0.032521	-0.0469	-0.04197	-0.043212	-0.041922	0.014222	0.015177		102.926992	75.507272	44.290493	17.535806	42.411475	53.487285	133.897149	269.773771	44.043101	13.978701
	-0.288383	43.326657	-6.201617		0.041989	0.009405	0.005866	0.003286	0.003149	0.00834	0.012779		0.041903	0.047777	0.043355	0.034165	-0.045824	-0.040974	-0.042273	-0.040839	0.014586	0.015419		91.901989	73.295646	36.799854	14.140164	43.885034	56.323379	120.39923	234.335311	36.608948	9.925819
	1.013453	45.973576	-7.899124		0.033463	0.008982	0.005905	0.003163	0.003172	0.008235	0.012889		0.042351	0.048026	0.044846	0.035789	-0.044691	-0.039937	-0.041292	-0.039706	0.01492	0.015624		81.396586	70.787293	30.653072	11.386923	45.325683	57.852975	106.075407	196.61159	31.959213	7.151473
	2.389345	48.665678	-9.444766		0.025615	0.008558	0.005909	0.003079	0.003311	0.008113	0.012994		0.042716	0.048173	0.046287	0.037387	-0.043508	-0.038865	-0.040274	-0.038531	0.015222	0.015789		71.895777	68.161543	25.958159	9.327247	46.557775	58.726711	92.602255	158.137291	28.219499	5.296963
	3.816074	51.40976	-10.885307		0.018999	0.008152	0.005888	0.003032	0.003489	0.008026	0.013209		0.042993	0.048209	0.047668	0.038956	-0.042275	-0.037762	-0.039222	-0.037316	0.015478	0.015898		63.015319	65.377689	22.615249	7.800187	48.991073	59.370382	81.407076	133.925634	25.085992	3.904913
Subject #	5	Control	Female
	Joint Angles [deg]				EMG - filtered and normalised to max isometric trial									Knee Flexion-Extension Moment Arm[m]											Muscle Forces
	HipFlexion	KneeFlexion	AnkleDorsiflexion		Semimem	BicepsFemoris	RectusFemoris	Vasmed	Vaslat	medGastroc	latGastroc		Semimem	Semiten	BicepsFemorisLH	BicepsFemorisSH	RectusFemoris	Vasmed	Vasint	Vaslat	medGastroc	latGastroc		Semimem	Semiten	BicepsFemorisLH	BicepsFemorisSH	RectusFemoris	Vasmed	Vasint	Vaslat	medGastroc	latGastroc
	39.778541	-1.636821	7.493579		0.212667	0.32034	0.073902	0.073576	0.120614	0.030704	0.068367		0.022684	0.029614	0.009858	0.001174	-0.054537	-0.051524	-0.051546	-0.051606	0.008506	0.010842		330.602084	68.626367	273.206812	125.288939	0.020028	2.107537	1.414137	1.272368	69.228459	85.78552
	39.96756	-1.092151	7.434062		0.196381	0.280174	0.072874	0.074491	0.133257	0.032222	0.072168		0.02311	0.030045	0.010433	0.001708	-0.054467	-0.05141	-0.051427	-0.05154	0.008701	0.011024		331.366058	69.273251	273.734431	126.191536	-0.015866	2.635097	1.839958	1.77592	69.584084	84.97163
	40.125178	-0.390786	7.191359		0.178145	0.239714	0.07275	0.078017	0.148212	0.033383	0.075403		0.023703	0.030644	0.011222	0.002439	-0.054326	-0.051215	-0.051229	-0.051409	0.008985	0.011292		330.036124	68.552748	272.52131	125.782328	0.027308	3.280581	2.345354	2.302274	67.868361	84.779367
	40.248341	0.419468	6.732666		0.159257	0.202783	0.074309	0.084921	0.166294	0.034168	0.078053		0.024279	0.031228	0.012028	0.003186	-0.054267	-0.05109	-0.051102	-0.05135	0.009231	0.011518		329.663788	69.193	272.79089	125.593048	0.083156	4.179584	3.057426	3.131795	66.944261	85.049344
	40.334305	1.292758	6.032734		0.14079	0.172116	0.077931	0.095263	0.187513	0.034584	0.080073		0.024771	0.031726	0.012768	0.003874	-0.054327	-0.051073	-0.051086	-0.051395	0.009397	0.011662		333.441328	72.494147	275.186697	126.800963	0.109167	5.369509	4.069951	4.480171	68.557524	86.694287
	40.381134	2.189509	5.085804		0.123285	0.149192	0.083453	0.108274	0.210887	0.034661	0.08156		0.025284	0.032243	0.013539	0.004591	-0.054367	-0.051035	-0.051052	-0.051417	0.009576	0.01182		342.593677	76.996655	276.556158	129.168011	0.110675	6.702616	5.394431	6.44527	71.74435	91.273513
	40.387925	3.081815	3.909379		0.107326	0.134101	0.090235	0.122449	0.234555	0.034456	0.082696		0.025793	0.032756	0.01431	0.005307	-0.054394	-0.050984	-0.051008	-0.051419	0.009759	0.01198		350.098482	81.04483	277.602489	129.874053	0.103318	8.038453	6.972779	9.134229	73.562696	95.356453
	40.355183	3.955825	2.546617		0.093978	0.125952	0.097594	0.136048	0.256395	0.034012	0.083217		0.026284	0.03325	0.015061	0.006005	-0.054414	-0.050927	-0.05096	-0.05141	0.009935	0.012134		352.679252	83.596008	276.607476	128.825546	0.096702	9.306218	8.797734	12.599306	74.157684	98.509115
	40.28509	4.812127	1.06489		0.084108	0.122931	0.105266	0.147934	0.273483	0.033187	0.082269		0.026763	0.03373	0.015798	0.006688	-0.054422	-0.050859	-0.050905	-0.051386	0.010108	0.012286		350.8385	84.159796	271.68164	126.174656	0.093192	10.54936	10.861793	16.909122	72.982937	101.77596
	40.181565	5.664158	-0.449313		0.077789	0.122335	0.113172	0.157436	0.282986	0.031767	0.078867		0.027234	0.034202	0.01653	0.007366	-0.054422	-0.050784	-0.050843	-0.051347	0.010279	0.012436		344.781714	82.715529	262.088289	120.678646	0.092893	11.86386	13.203769	22.163039	68.840913	105.445332
	40.050007	6.53456	-1.898767		0.074433	0.120991	0.121402	0.164015	0.284691	0.029643	0.072636		0.027711	0.034678	0.017276	0.008057	-0.054411	-0.050696	-0.050772	-0.051294	0.010453	0.012588		333.601411	79.66011	247.155865	111.993698	0.09914	13.338686	16.029787	28.371826	63.539636	109.330064
	39.896608	7.449559	-3.186869		0.072936	0.116358	0.129571	0.166855	0.280406	0.02684	0.064202		0.028207	0.035171	0.018058	0.008784	-0.054389	-0.050593	-0.050688	-0.051222	0.010635	0.012746		319.390706	75.367883	229.893615	102.123151	0.116349	15.259634	19.615619	35.587403	56.773837	111.546618
	39.727241	8.432312	-4.2291		0.071985	0.108178	0.136666	0.165421	0.272566	0.023644	0.054627		0.028732	0.035692	0.018894	0.009561	-0.054351	-0.050471	-0.050589	-0.051127	0.010828	0.012913		302.58833	70.264305	209.251681	91.034983	0.125554	18.011152	24.423779	45.980057	49.688145	113.226029
	39.546228	9.49706	-4.96167		0.070362	0.098377	0.14135	0.159917	0.262891	0.020352	0.044692		0.029294	0.036247	0.019795	0.010399	-0.054295	-0.050322	-0.050468	-0.051003	0.011035	0.013092		283.431016	64.690327	187.258306	79.646493	0.130619	22.172704	31.094142	60.482907	44.164313	114.935485
	39.355222	10.644855	-5.346779		0.066974	0.088868	0.142272	0.150491	0.251826	0.017251	0.035171		0.029889	0.036833	0.020761	0.011298	-0.054214	-0.050143	-0.050322	-0.050843	0.011252	0.013277		263.02512	58.936967	168.606332	69.950603	0.155129	28.318163	40.276477	78.765562	40.851421	116.24154
	39.152407	11.861495	-5.374394		0.061809	0.081168	0.138472	0.137546	0.238882	0.014584	0.026733		0.03051	0.037441	0.021781	0.012245	-0.054102	-0.049926	-0.050144	-0.050637	0.011469	0.013461		242.157073	53.361135	152.913021	61.814573	0.183457	36.628971	52.298886	102.01691	39.026463	118.169302
	38.932287	13.118243	-5.060771		0.055839	0.076558	0.130219	0.122396	0.223759	0.01249	0.019746		0.031141	0.038056	0.022828	0.013214	-0.053957	-0.049672	-0.049933	-0.050384	0.011677	0.013633		221.942599	48.071487	142.115572	55.981411	0.173018	46.972272	66.753981	129.270257	39.061508	118.169742
	38.686354	14.375433	-4.443948		0.05014	0.075891	0.119216	0.106557	0.206869	0.011031	0.014331		0.03176	0.038657	0.02387	0.014175	-0.053779	-0.049386	-0.049694	-0.05009	0.011866	0.013785		202.890958	43.342475	134.267726	52.522615	0.172138	58.484142	82.783703	158.858399	41.188485	121.005805
	38.404316	15.587253	-3.578021		0.045446	0.079375	0.106857	0.091356	0.189808	0.01021	0.010434		0.032345	0.03922	0.024868	0.015091	-0.053576	-0.049079	-0.049434	-0.049767	0.012028	0.01391		186.209491	39.596414	128.81883	50.968481	0.185805	70.261008	98.450019	187.825624	44.80418	125.713454
	38.075594	16.706943	-2.526765		0.042117	0.086546	0.094349	0.077916	0.174366	0.009992	0.007905		0.032875	0.039729	0.025785	0.015927	-0.05336	-0.048768	-0.049167	-0.049434	0.012158	0.014005		173.539921	37.031789	126.544064	50.549947	0.170291	81.246383	112.098921	211.648701	48.91907	125.666605
	37.690834	17.691973	-1.357114		0.040164	0.096164	0.082502	0.066743	0.160954	0.010303	0.006546		0.033332	0.040166	0.026587	0.016655	-0.053145	-0.048471	-0.048911	-0.049112	0.012255	0.014071		164.909831	35.394579	123.927857	50.032064	0.162105	89.874008	123.193955	226.41687	52.857207	122.165405
	37.243128	18.508802	-0.133161		0.039243	0.106205	0.071855	0.057965	0.148818	0.011033	0.00613		0.033706	0.040522	0.027249	0.017252	-0.052949	-0.048208	-0.048681	-0.048824	0.012323	0.014111		158.753982	34.486675	119.473407	48.447635	0.168188	95.833631	127.470192	233.089088	55.685211	114.739596
	36.728559	19.136183	1.088124		0.038676	0.113855	0.062628	0.05146	0.136901	0.012028	0.006403		0.033991	0.04079	0.027759	0.017706	-0.052787	-0.047995	-0.048495	-0.04859	0.012368	0.014134		153.551523	33.857675	113.044354	45.877306	0.152488	97.482069	128.580019	233.096873	56.834764	103.606369
	36.146179	19.566695	2.25931		0.037596	0.115911	0.054639	0.046879	0.124297	0.01308	0.007102		0.034184	0.040973	0.02811	0.018016	-0.052669	-0.047843	-0.048362	-0.048423	0.012394	0.014145		148.329691	33.061499	105.431238	42.501996	0.186377	95.872255	127.476076	228.140472	55.788678	90.17742
	35.497623	19.806471	3.343479		0.035357	0.110746	0.04764	0.04382	0.110954	0.01392	0.007972		0.034293	0.041075	0.02831	0.018188	-0.052602	-0.047757	-0.048286	-0.048328	0.012407	0.014149		142.10261	31.820257	97.85107	38.608997	0.335163	92.353644	120.522314	219.611212	52.615108	75.780312
	34.786553	19.873115	4.314088		0.032126	0.09978	0.041675	0.041742	0.097311	0.014371	0.008805		0.034326	0.041106	0.028374	0.018235	-0.052583	-0.047733	-0.048265	-0.048301	0.01241	0.01415		133.719963	29.993532	91.285113	35.380516	0.464914	83.809023	110.124573	207.553349	48.677523	61.083855
	34.0181	19.791844	5.154064		0.028476	0.085505	0.036895	0.040095	0.084257	0.014394	0.009499		0.034293	0.041076	0.028321	0.018178	-0.052605	-0.047763	-0.048291	-0.048334	0.012406	0.014149		124.036639	27.862759	86.697824	33.602693	0.624395	73.730955	100.743148	193.675983	44.710526	48.094756
	33.198459	19.590596	5.85451		0.024857	0.070184	0.033387	0.038483	0.072674	0.014062	0.010037		0.034207	0.040995	0.028173	0.018033	-0.052661	-0.047835	-0.048355	-0.048414	0.012395	0.014145		114.543535	25.787143	84.672197	33.385965	0.787002	63.503709	90.57588	177.049311	41.429018	37.608622
	32.334661	19.29561	6.41385		0.021569	0.055416	0.031156	0.036963	0.063282	0.013566	0.010517		0.03408	0.040876	0.02795	0.017821	-0.052741	-0.047939	-0.048446	-0.048528	0.012378	0.014138		106.423655	24.017328	85.200721	34.632658	0.900006	53.654625	79.132376	159.088105	39.629011	29.67308
	31.434438	18.928088	6.837426		0.018742	0.042223	0.030031	0.03576	0.056425	0.013097	0.011094		0.033918	0.040723	0.027669	0.017556	-0.052837	-0.048066	-0.048558	-0.048669	0.012354	0.014127		100.066976	22.667769	87.985789	37.251317	0.968877	45.100161	69.223403	143.036681	39.547886	24.348742
	30.506092	18.502374	7.137392		0.016392	0.031117	0.029592	0.034853	0.051906	0.012792	0.011882		0.033728	0.040543	0.027338	0.017247	-0.052944	-0.048209	-0.048684	-0.048827	0.012323	0.014111		95.156826	21.774466	92.654791	40.883758	1.025358	37.480541	60.759802	128.293136	40.674975	21.494713
	29.558268	18.026081	7.332445		0.014458	0.022232	0.029326	0.034099	0.049223	0.012715	0.012922		0.033514	0.040339	0.026966	0.0169	-0.053059	-0.048365	-0.048819	-0.048996	0.012285	0.014089		91.675982	21.331749	97.776432	44.656108	1.077793	31.510486	53.371049	115.076704	43.374366	20.664451
	28.599603	17.502308	7.446452		0.012882	0.015461	0.028946	0.033422	0.047923	0.012933	0.014226		0.033274	0.040111	0.026552	0.016515	-0.05318	-0.04853	-0.048961	-0.049176	0.012239	0.014059		88.815626	20.950078	101.522197	47.520056	1.116407	27.055303	46.85877	102.621193	46.11799	21.199343
	27.638294	16.932748	7.506006		0.011655	0.010575	0.028414	0.032827	0.047587	0.013553	0.015756		0.033008	0.039858	0.026098	0.016095	-0.053303	-0.048701	-0.049111	-0.049362	0.012182	0.014022		85.480718	20.318021	101.760198	48.60673	1.098023	23.75106	40.861302	89.61622	50.659606	22.609823
	26.681679	16.320762	7.537451		0.010752	0.007267	0.02763	0.032132	0.047505	0.014656	0.017358		0.03272	0.039582	0.025607	0.01564	-0.053427	-0.048878	-0.049262	-0.049553	0.012115	0.013974		80.968835	19.391929	97.480648	47.22818	1.030598	21.339227	35.157524	76.022335	56.77529	24.460276
	25.735875	15.673634	7.564046		0.010139	0.005214	0.026571	0.031037	0.046766	0.016295	0.018766		0.03241	0.039284	0.025084	0.015156	-0.053549	-0.049057	-0.049414	-0.049743	0.012039	0.013917		75.201179	18.15887	89.952136	43.115511	1.024129	19.220074	30.112155	63.509502	56.260443	26.224487
	24.805572	15.003198	7.604237		0.009775	0.004115	0.025327	0.029488	0.044892	0.018491	0.019653		0.032085	0.038971	0.024538	0.014651	-0.053666	-0.049231	-0.049563	-0.049929	0.011953	0.013853		68.937067	16.782128	79.483566	37.727397	1.011843	17.489079	25.548824	52.140205	56.163592	28.257574
	23.894083	14.324437	7.671657		0.009616	0.003692	0.02403	0.02775	0.042187	0.021335	0.019829		0.031751	0.038648	0.023981	0.014137	-0.053775	-0.049398	-0.049704	-0.050104	0.011859	0.013779		62.704453	15.415172	68.238771	31.815047	0.986143	15.942846	21.45882	42.321298	56.060308	29.621566
	23.003558	13.653168	7.775804		0.009597	0.003701	0.02268	0.026022	0.038964	0.025131	0.019479		0.031416	0.038323	0.023427	0.013625	-0.053873	-0.049555	-0.049835	-0.050265	0.01176	0.0137		56.855919	14.158519	57.774197	25.783724	0.990644	14.435884	18.151316	34.622562	54.633059	30.48465
	22.135249	13.003632	7.922614		0.009651	0.003941	0.021152	0.024274	0.035364	0.03044	0.01906		0.031087	0.038003	0.022888	0.013127	-0.053959	-0.049697	-0.049953	-0.050409	0.011659	0.013618		51.750445	13.069292	48.172979	20.177687	1.037143	13.110128	15.793497	29.040777	54.031282	31.949862
	21.289719	12.386513	8.114578		0.009713	0.004273	0.019333	0.022332	0.031326	0.037695	0.018981		0.03077	0.037693	0.022373	0.012652	-0.054033	-0.049824	-0.050059	-0.050537	0.011558	0.013535		47.503965	12.154786	39.97146	15.287528	1.099326	12.030049	14.03363	25.044824	53.556875	33.711649
	20.466874	11.807704	8.350433		0.009742	0.00462	0.017232	0.020023	0.026853	0.047047	0.019501		0.030469	0.037398	0.021885	0.012203	-0.054096	-0.049937	-0.050152	-0.050647	0.01146	0.013453		43.680845	11.373126	33.378327	11.257704	1.189655	11.155295	12.664541	22.329763	54.305967	36.842222
	19.66575	11.267943	8.624994		0.009747	0.004945	0.015018	0.017388	0.022297	0.058348	0.020739		0.030185	0.03712	0.021429	0.011784	-0.05415	-0.050036	-0.050233	-0.050742	0.011365	0.013373		40.42393	10.706392	28.157471	8.14731	1.257443	10.387787	11.697771	20.464821	55.909005	39.694903
	18.88411	10.762912	8.929358		0.009746	0.005221	0.012908	0.014629	0.018082	0.071222	0.022706		0.029915	0.036855	0.021	0.011391	-0.054194	-0.050123	-0.050305	-0.050824	0.011274	0.013296		37.849321	10.160583	24.159125	5.870929	1.298797	9.651529	11.002483	19.124988	58.624213	42.643972
	18.118004	10.283626	9.251499		0.009736	0.005446	0.011047	0.011979	0.014454	0.085104	0.025288		0.029656	0.0366	0.020589	0.011016	-0.054232	-0.050202	-0.05037	-0.050896	0.011185	0.01322		35.696165	9.73721	21.33669	4.287338	1.355664	8.914848	10.291988	18.045741	63.462447	46.695053
	17.361413	9.8171	9.577192		0.009712	0.005619	0.009508	0.009587	0.011505	0.098939	0.028262		0.029403	0.036349	0.020188	0.01065	-0.054266	-0.050274	-0.050429	-0.050961	0.011096	0.013144		33.837984	9.418357	19.363004	3.338368	1.397577	8.158308	9.456262	16.745763	69.93227	48.625082
	16.606133	9.347347	9.891228		0.009691	0.005739	0.008303	0.007563	0.009231	0.111905	0.031427		0.029144	0.036094	0.019781	0.010281	-0.054296	-0.050344	-0.050486	-0.051022	0.011006	0.013066		32.444171	9.184087	18.037151	2.851902	1.410806	7.372598	8.523169	15.055608	78.540265	50.74719
	15.842107	8.856832	10.178776		0.009697	0.005814	0.007399	0.005953	0.00758	0.124561	0.034588		0.028872	0.035824	0.019356	0.009895	-0.054323	-0.050414	-0.050542	-0.05108	0.010911	0.012985		31.343727	9.017504	17.170403	2.676334	1.404016	6.526399	7.497308	13.191597	89.114949	51.962138
	15.058126	8.328171	10.426708		0.009764	0.005855	0.006742	0.00475	0.006459	0.137796	0.037622		0.028576	0.03553	0.018896	0.009478	-0.054349	-0.050484	-0.050599	-0.051139	0.010808	0.012896		30.535632	8.903693	16.601545	2.695252	1.389917	5.69059	6.456753	11.303144	102.618374	51.539312
	14.242805	7.745979	10.624867		0.009944	0.005888	0.006275	0.003906	0.005757	0.152202	0.040675		0.028248	0.035203	0.018387	0.009018	-0.054374	-0.050558	-0.050659	-0.051196	0.010694	0.012797		30.060102	8.818619	16.199861	2.820699	1.358278	4.92782	5.484422	9.36639	121.370468	51.183943
	13.385756	7.098764	10.767218		0.010276	0.005956	0.00595	0.003361	0.005362	0.168218	0.044171		0.027881	0.034836	0.01782	0.008506	-0.054395	-0.050635	-0.050721	-0.051251	0.010566	0.012686		29.405093	8.727848	15.837626	3.006214	1.278717	4.11694	4.50171	7.461992	146.408593	51.497693
	12.47887	6.380705	10.852809		0.010786	0.006119	0.005711	0.003046	0.005174	0.185741	0.048899		0.027469	0.034424	0.017188	0.007936	-0.054412	-0.050713	-0.050785	-0.051304	0.010423	0.012561		28.509552	8.627996	15.486293	3.211799	1.177454	3.326566	3.524478	5.695928	175.860961	52.836945
	11.517383	5.592795	10.886167		0.011489	0.006435	0.005514	0.002906	0.005102	0.203714	0.055815		0.027012	0.033965	0.016492	0.00731	-0.054422	-0.050791	-0.050849	-0.051351	0.010265	0.012423		27.688812	8.524177	15.095733	3.391619	1.057035	2.577116	2.640544	4.131487	207.416643	55.594289
	10.500584	4.743278	10.877137		0.012416	0.006942	0.005328	0.002897	0.005072	0.220689	0.06581		0.026513	0.033463	0.015739	0.006633	-0.054424	-0.050865	-0.05091	-0.051388	0.010094	0.012274		26.997499	8.410042	14.668084	3.520367	0.933367	1.90269	1.912028	2.861314	245.275391	59.662082
	9.432141	3.847372	10.840176		0.013616	0.007667	0.005137	0.002989	0.005038	0.235559	0.07984		0.02598	0.032925	0.014939	0.005918	-0.054415	-0.050934	-0.050966	-0.051411	0.009913	0.012115		26.236383	8.28679	14.235188	3.609117	0.837923	1.367689	1.346592	1.951703	287.241818	64.407272
	8.320011	2.92629	10.793123		0.015201	0.008639	0.004953	0.003177	0.004981	0.247293	0.098689		0.025425	0.032362	0.014112	0.005182	-0.054394	-0.050993	-0.051016	-0.05142	0.009727	0.011952		25.451504	8.175829	13.748934	3.685719	0.764136	0.963932	0.936569	1.320506	315.489834	69.481621
	7.175933	2.005523	10.755502		0.017278	0.009871	0.004819	0.003482	0.004918	0.254959	0.123007		0.024857	0.031786	0.013277	0.004444	-0.054366	-0.051045	-0.051061	-0.051414	0.009539	0.011786		24.655539	8.043937	13.208065	3.749689	0.696771	0.677113	0.659973	0.90608	344.249927	75.423512
	6.014484	1.112536	10.746675		0.019932	0.011348	0.004805	0.00395	0.004915	0.261731	0.153374		0.024308	0.031227	0.012471	0.003736	-0.054316	-0.051073	-0.051086	-0.051382	0.009366	0.011635		23.945817	7.924791	12.678231	3.793792	0.65847	0.490484	0.485162	0.70828	375.34264	81.413372
	4.851999	0.274418	10.784277		0.023196	0.013025	0.005001	0.004632	0.00507	0.272091	0.18945		0.023758	0.030663	0.011679	0.003047	-0.054288	-0.051117	-0.05113	-0.051366	0.009184	0.011473		23.402444	7.830469	12.177085	3.813381	0.650088	0.37595	0.3754	0.611644	405.520024	86.982647
	3.705416	-0.484317	10.883022		0.026974	0.014805	0.005508	0.00558	0.005515	0.288436	0.230295		0.02316	0.030054	0.010865	0.002341	-0.054349	-0.051241	-0.051256	-0.051427	0.008948	0.011256		23.010653	7.760239	11.671273	3.824697	0.642145	0.305238	0.304222	0.478389	437.453756	92.665253
	2.591104	-1.143613	11.053907		0.031013	0.016543	0.006453	0.006835	0.006431	0.311336	0.274992		0.022563	0.029445	0.01008	0.001667	-0.054467	-0.051411	-0.051429	-0.051538	0.008689	0.011014		22.770504	7.778832	11.200991	3.872055	0.636184	0.273858	0.265485	0.383589	472.766263	99.210739
	1.523684	-1.689242	11.303778		0.034884	0.018031	0.007995	0.008411	0.008042	0.339857	0.322537		0.022053	0.028923	0.009412	0.001103	-0.054569	-0.051557	-0.05158	-0.051633	0.00847	0.010808		22.893235	7.832403	10.894253	3.972612	0.661586	0.288684	0.245883	0.339062	509.913733	109.130967
	0.51505	-2.113274	11.635291		0.038031	0.019064	0.01031	0.010321	0.010604	0.373506	0.371881		0.02165	0.028509	0.008885	0.000668	-0.054643	-0.051666	-0.051693	-0.051702	0.008303	0.010651		23.358024	7.943257	10.737954	4.166206	0.7083	0.270661	0.253054	0.334321	546.823786	121.643977
	-0.426326	-2.413856	12.047028		0.039916	0.019582	0.013583	0.01256	0.014392	0.412108	0.421474		0.021349	0.028199	0.008493	0.000358	-0.054697	-0.051745	-0.051774	-0.051752	0.008184	0.010538		24.098913	8.146256	10.724488	4.456285	0.753949	0.235555	0.26212	0.345591	581.476441	136.744771
	-1.295769	-2.594486	12.533726		0.040454	0.019742	0.018009	0.015158	0.019683	0.454281	0.470463		0.021151	0.027994	0.008238	0.000173	-0.054729	-0.051791	-0.051823	-0.051781	0.008112	0.01047		25.274938	8.449154	10.89876	4.844553	0.797825	0.264565	0.252014	0.351682	611.832016	158.696993
	-2.092411	-2.662889	13.086622		0.040043	0.019815	0.023712	0.018238	0.026747	0.498156	0.519359		0.02105	0.027887	0.00811	0.000103	-0.054741	-0.051809	-0.051842	-0.051793	0.008085	0.010444		27.133551	8.892222	11.250346	5.391171	0.853566	0.295681	0.269526	0.357971	636.200065	190.19576
	-2.818808	-2.629624	13.69395		0.039069	0.019994	0.03066	0.021945	0.035828	0.540982	0.568269		0.021038	0.027871	0.008097	0.000137	-0.054734	-0.0518	-0.051833	-0.051788	0.008099	0.010457		29.448969	9.510746	11.824157	6.022854	0.918335	0.283694	0.273176	0.356925	654.36562	218.576361
	-3.480158	-2.506597	14.341658		0.037734	0.020351	0.038598	0.026358	0.047035	0.581147	0.61644		0.021106	0.027936	0.008187	0.000263	-0.054712	-0.051768	-0.051799	-0.051767	0.008147	0.010503		32.551387	10.32316	12.580218	6.779223	1.003386	0.298307	0.282663	0.36361	670.846882	247.89904
	-4.083442	-2.305746	15.014202		0.036312	0.020861	0.047094	0.031412	0.060294	0.61593	0.661728		0.021241	0.028071	0.008367	0.00047	-0.054676	-0.051716	-0.051745	-0.051734	0.008227	0.010578		36.513073	11.326401	13.455333	7.62808	1.138044	0.339081	0.307887	0.378457	691.831836	282.944283
	-4.636609	-2.037939	15.695402		0.035194	0.021453	0.055779	0.036888	0.075457	0.642547	0.701947		0.021435	0.028265	0.008623	0.000745	-0.054627	-0.051647	-0.051672	-0.05169	0.008333	0.010678		40.942562	12.466473	14.400371	8.472966	1.350019	0.354197	0.329288	0.402201	721.087272	317.630839
	-5.147888	-1.712088	16.369327		0.034673	0.022037	0.064311	0.04245	0.092096	0.6594	0.736763		0.02168	0.028511	0.008946	0.00108	-0.054568	-0.051562	-0.051584	-0.051636	0.008462	0.010799		45.554618	13.625668	15.307447	9.314528	1.665592	0.406035	0.372115	0.461501	759.157306	348.315973
	-5.625284	-1.334492	17.021168		0.034849	0.022572	0.072174	0.047665	0.10961	0.663755	0.76538		0.021971	0.028804	0.009328	0.001468	-0.054499	-0.051463	-0.051482	-0.051572	0.008612	0.010941		49.400716	14.696093	15.971379	9.924001	2.174694	0.459158	0.445007	0.493979	806.282115	384.644351
	-6.076304	-0.908554	17.63794		0.035656	0.023085	0.07875	0.052165	0.12739	0.653095	0.785106		0.0223	0.029135	0.009763	0.001905	-0.054423	-0.051353	-0.05137	-0.051501	0.00878	0.011098		51.953139	15.435583	16.314105	10.311638	2.940712	0.557318	0.542293	0.639516	854.604439	423.048151
	-6.507837	-0.434753	18.208915		0.036822	0.023567	0.083365	0.055594	0.144417	0.62365	0.79036		0.022675	0.029513	0.010257	0.002394	-0.054333	-0.051226	-0.05124	-0.051416	0.008969	0.011276		53.189561	15.732606	16.402616	10.513229	4.063256	0.730895	0.703163	0.924805	912.195032	458.663233
	-6.926074	0.089185	18.725748		0.037868	0.023882	0.085494	0.057511	0.159386	0.572536	0.774467		0.023064	0.029905	0.010778	0.00291	-0.054261	-0.051111	-0.051124	-0.051346	0.009156	0.011451		53.0984	15.679824	16.365187	10.527888	5.644687	0.962644	0.972786	1.295769	986.925659	493.371081
	-7.336405	0.667923	19.182272		0.03827	0.023787	0.085016	0.057786	0.170908	0.503686	0.734232		0.023385	0.03023	0.011245	0.003378	-0.054289	-0.05109	-0.051103	-0.051368	0.009275	0.011556		51.628916	15.375777	16.30625	10.537296	7.752295	1.268155	1.355067	1.969821	1054.886111	528.005161
	-7.743196	1.307984	19.573896		0.037511	0.023166	0.082467	0.05668	0.177737	0.425418	0.67003		0.023729	0.030578	0.011753	0.003884	-0.05433	-0.051075	-0.051088	-0.051398	0.009398	0.011663		49.82826	14.929991	16.280002	10.693647	10.664341	1.64821	1.988357	3.106748	1119.093828	563.665822
	-8.149384	2.017063	19.896648		0.03524	0.022025	0.078724	0.054694	0.179822	0.345141	0.586774		0.024122	0.030974	0.012329	0.004455	-0.054357	-0.051042	-0.051058	-0.051412	0.009543	0.011791		47.979916	14.391332	16.401827	10.910968	14.09838	2.300659	2.807868	4.910795	1180.750938	596.698782
	-8.555927	2.8033	20.146124		0.031811	0.020543	0.074562	0.052289	0.177223	0.268278	0.491879		0.024552	0.031407	0.012964	0.005083	-0.054383	-0.051002	-0.051023	-0.05142	0.009701	0.01193		45.967925	13.862526	16.60222	11.136323	17.931208	3.260842	4.116319	7.650063	1232.219634	625.869931
	-8.961146	3.674546	20.316455		0.027882	0.018978	0.070654	0.049919	0.170324	0.198952	0.393187		0.025027	0.031886	0.013672	0.00578	-0.054402	-0.050946	-0.050977	-0.051414	0.009878	0.012084		44.108357	13.501641	16.73598	11.402803	22.395464	4.479514	6.264785	11.746522	1266.239133	652.197768
	-9.360093	4.637627	20.399375		0.023966	0.017555	0.067452	0.047951	0.161019	0.13979	0.298734		0.02555	0.032412	0.014455	0.006548	-0.054409	-0.050874	-0.050917	-0.051391	0.010072	0.012255		43.035759	13.369101	16.898	11.63903	27.387498	6.147797	8.954586	17.6545	1282.024266	672.665249
	-9.744068	5.69766	20.383499		0.02041	0.016388	0.065332	0.04652	0.151042	0.091759	0.2145		0.026122	0.032987	0.015318	0.007393	-0.054402	-0.050781	-0.05084	-0.051345	0.010286	0.012442		42.59737	13.393125	17.034599	11.85195	32.453709	8.071751	12.580894	25.163652	1273.932065	688.27828
	-10.100665	6.857566	20.25403		0.017408	0.015478	0.064578	0.045574	0.141411	0.054568	0.143785		0.026744	0.033609	0.016263	0.008314	-0.054376	-0.050662	-0.050743	-0.05127	0.010518	0.012644		42.972493	13.590055	17.168055	12.057798	37.255454	10.393544	17.00001	35.19834	1238.787549	696.27182
	-10.414315	8.117849	19.992832		0.015024	0.014738	0.065461	0.045038	0.132631	0.027243	0.087695		0.027413	0.034277	0.017292	0.009312	-0.054323	-0.050511	-0.050621	-0.05116	0.010767	0.01286		43.44776	13.85065	17.196795	12.216211	41.33586	13.015951	22.615114	48.095882	1172.417176	691.316188
	-10.667266	9.476628	19.57892		0.013228	0.014071	0.068099	0.044826	0.124799	0.008474	0.045765		0.028127	0.034989	0.018401	0.010383	-0.054237	-0.050325	-0.05047	-0.051006	0.011031	0.013088		42.794697	13.942815	16.971437	12.231408	44.185464	15.632796	29.393558	63.08006	1072.110137	669.232189
	-10.840954	10.929972	18.989402		0.011935	0.013406	0.07235	0.044734	0.117965	0.003236	0.01658		0.028881	0.035738	0.019588	0.011521	-0.05411	-0.050094	-0.050282	-0.050797	0.011304	0.013321		41.055926	13.7456	16.551591	12.005169	45.639455	18.323648	35.474824	79.495817	946.712922	628.39429
	-10.917637	12.472536	18.201039		0.011057	0.012712	0.077716	0.044406	0.111991	0.009396	0.001805		0.029673	0.036519	0.02085	0.012717	-0.053928	-0.049806	-0.050045	-0.050519	0.011573	0.013547		38.26604	13.109694	15.793777	11.494925	45.745021	20.805683	41.840259	95.947149	814.92082	570.161962
	-10.882008	14.098475	17.192519		0.010518	0.011962	0.083779	0.043415	0.106377	0.011403	0.011437		0.030494	0.037326	0.02218	0.013964	-0.05368	-0.049452	-0.049749	-0.050159	0.011826	0.013753		34.120438	12.084466	14.722581	10.817722	45.466677	23.469968	47.975689	110.891477	681.35405	506.561023
	-10.722523	15.802421	15.947344		0.010252	0.011174	0.090293	0.041692	0.100876	0.010467	0.014382		0.031338	0.038152	0.023572	0.015252	-0.053356	-0.049022	-0.049385	-0.049707	0.012054	0.01393		29.425139	10.832411	13.592104	10.054061	44.747581	25.915956	53.154708	123.855019	552.392436	434.472742
	-10.432389	17.580437	14.45739		0.01021	0.010389	0.096557	0.039503	0.095606	0.007573	0.012465		0.032198	0.038987	0.025019	0.016573	-0.052943	-0.048505	-0.048941	-0.04915	0.012245	0.014064		25.138585	9.521644	12.590132	9.249339	43.262856	27.796117	57.473312	134.284537	431.479442	350.988576
	-10.010102	19.430875	12.727061		0.010355	0.009643	0.101263	0.037041	0.09044	0.003512	0.007311		0.033068	0.039825	0.026514	0.017918	-0.052427	-0.047889	-0.048403	-0.048474	0.012384	0.014141		20.583623	8.305246	11.646907	8.566831	42.540162	30.474414	60.939606	140.607028	305.560749	282.875198
	-9.459303	21.355046	10.777902		0.010681	0.00897	0.102952	0.03423	0.084768	0.001097	0.000306		0.033937	0.040654	0.028047	0.019285	-0.051818	-0.047188	-0.047781	-0.047698	0.012478	0.014165		16.847892	7.252715	10.957462	8.040368	42.402518	32.859061	64.259096	145.319442	194.19519	220.530912
	-8.787666	23.357413	8.651868		0.011211	0.008393	0.10061	0.030962	0.077763	0.005757	0.007129		0.034792	0.04146	0.029604	0.020677	-0.051158	-0.046447	-0.047119	-0.046879	0.012552	0.014164		14.047862	6.390542	10.396932	7.597948	43.109936	35.193283	66.578786	148.763881	106.808889	158.392402
	-8.005176	25.445237	6.411545		0.011966	0.007927	0.093764	0.027285	0.06931	0.010045	0.014112		0.035622	0.042232	0.031178	0.022098	-0.050468	-0.045692	-0.046437	-0.046047	0.012622	0.014155		11.819275	5.71743	9.84756	7.173397	44.933879	37.822744	68.06824	150.853041	40.31952	99.752899
	-7.122214	27.627662	4.135717		0.01296	0.007564	0.083077	0.023372	0.059725	0.013645	0.020069		0.036421	0.042961	0.032766	0.023547	-0.049742	-0.044914	-0.045732	-0.045193	0.012691	0.014136		10.102917	5.210994	9.342543	6.74905	47.731821	40.4568	69.760472	152.176358	3.310366	47.557909
	-6.148077	29.914012	1.908823		0.014205	0.007293	0.070463	0.019504	0.049685	0.016388	0.024889		0.037179	0.043635	0.034361	0.025027	-0.048982	-0.04412	-0.045008	-0.044321	0.012764	0.014117		8.822357	4.842389	8.807782	6.318981	51.434883	43.034026	70.865023	152.633233	12.069697	9.172376
	-5.090839	32.310936	-0.197076		0.015689	0.007118	0.057682	0.015923	0.040015	0.018253	0.028504		0.037905	0.044263	0.035979	0.026558	-0.048164	-0.043288	-0.044242	-0.043411	0.012873	0.014127		7.7836	4.592245	8.233495	5.875482	55.781104	44.236796	71.434158	153.40178	14.015731	13.877131
	-3.958749	34.819861	-2.141391		0.017346	0.007035	0.045904	0.012825	0.03141	0.019287	0.03082		0.038606	0.044847	0.037624	0.028157	-0.04727	-0.042402	-0.043422	-0.042448	0.013041	0.014191		6.951007	4.431893	7.654498	5.412066	60.523374	44.789145	71.392109	152.027662	5.83821	26.474661
	-2.766229	37.429296	-3.931326		0.019043	0.007026	0.035829	0.010314	0.024258	0.019569	0.031883		0.03927	0.045375	0.039284	0.02982	-0.0463	-0.041464	-0.042548	-0.041433	0.013285	0.014325		6.301637	4.338141	7.069088	4.931113	65.279011	44.823011	70.538669	147.912054	2.210638	19.873644
	-1.53377	40.116975	-5.607851		0.020556	0.007063	0.027795	0.008424	0.018679	0.019296	0.032012		0.039878	0.04583	0.040932	0.031528	-0.045262	-0.040484	-0.041628	-0.040376	0.013616	0.014542		5.724441	4.299816	6.424961	4.44301	69.490311	42.586187	68.762509	144.500815	0	12.977322
Subject #	6	Control	Female
	Joint Angles [deg]				EMG - filtered and normalised to max isometric trial									Knee Flexion-Extension Moment Arm[m]											Muscle Forces
	HipFlexion	KneeFlexion	AnkleDorsiflexion		Semimem	BicepsFemoris	RectusFemoris	Vasmed	Vaslat	medGastroc	latGastroc		Semimem	Semiten	BicepsFemorisLH	BicepsFemorisSH	RectusFemoris	Vasmed	Vasint	Vaslat	medGastroc	latGastroc		Semimem	Semiten	BicepsFemorisLH	BicepsFemorisSH	RectusFemoris	Vasmed	Vasint	Vaslat	medGastroc	latGastroc
	36.037397	5.300853	9.752185		0.092584	0.271289	0.063911	0.074735	0.114695	0.050502	0.101696		0.025203	0.031411	0.014985	0.006337	-0.048781	-0.045544	-0.04564	-0.046323	0.009197	0.011434		299.405219	89.355828	251.625274	145.216992	0.002418	7.469558	20.329469	35.514086	75.235158	86.172148
	35.879563	4.78951	9.673418		0.08871	0.26909	0.069374	0.089167	0.129422	0.055288	0.112202		0.024938	0.031148	0.014615	0.005983	-0.048785	-0.045596	-0.045681	-0.046347	0.009098	0.011351		297.320239	88.356378	250.567357	143.129052	-0.001919	6.928226	18.953902	32.876912	70.518046	84.889982
	35.723971	4.528563	9.249299		0.094976	0.274246	0.074244	0.104948	0.144436	0.058933	0.120599		0.0248	0.031013	0.014428	0.005802	-0.048787	-0.045623	-0.045701	-0.046358	0.009049	0.011308		298.132716	88.605886	251.025049	144.77861	0.003206	6.722522	18.333225	32.072447	68.653783	83.124427
	35.5664	4.490295	8.487441		0.110344	0.288375	0.077609	0.120597	0.157836	0.061493	0.126853		0.024781	0.030994	0.014402	0.005776	-0.048787	-0.045627	-0.045704	-0.04636	0.009042	0.011302		292.454923	86.756125	246.694012	142.478105	-0.009742	6.779792	18.36426	31.97718	68.236481	83.095921
	35.401917	4.647198	7.443876		0.132625	0.31036	0.078987	0.134142	0.167257	0.062914	0.130854		0.024864	0.031076	0.014518	0.005884	-0.048787	-0.045611	-0.045692	-0.046353	0.009072	0.011327		277.707922	81.806562	236.026056	136.065146	0.036302	7.040242	19.108572	33.062378	70.371362	84.650699
	35.225138	4.974839	6.221059		0.15856	0.336734	0.078732	0.143454	0.171202	0.062809	0.131677		0.025035	0.031245	0.014759	0.006111	-0.048784	-0.045578	-0.045666	-0.046339	0.009134	0.011381		256.374618	74.861171	222.513182	129.091101	0.121729	7.767754	20.797793	35.995715	74.410783	87.513358
	35.031221	5.454768	4.932331		0.184098	0.363051	0.077729	0.147129	0.170334	0.06063	0.127853		0.025286	0.031491	0.015111	0.006444	-0.048779	-0.045528	-0.045627	-0.046315	0.009226	0.011459		231.750789	67.017292	209.990186	122.761234	0.132725	9.242591	23.753224	40.890015	78.53763	93.266348
	34.816602	6.074579	3.686831		0.204284	0.382541	0.076563	0.14459	0.165181	0.056257	0.118973		0.025608	0.031807	0.015562	0.006872	-0.048769	-0.045459	-0.045574	-0.046278	0.009343	0.011559		207.573197	59.022858	199.696626	118.024853	0.121065	11.493161	28.38135	48.325246	84.057267	102.032513
	34.579498	6.826252	2.575203		0.21411	0.386507	0.075543	0.136237	0.156218	0.050007	0.105817		0.025994	0.032186	0.016107	0.007392	-0.04875	-0.045371	-0.045505	-0.046225	0.009485	0.01168		185.545554	52.013605	191.853748	115.031555	0.127354	15.027536	35.131708	58.409444	89.682114	111.613013
	34.319846	7.702748	1.660435		0.210618	0.370233	0.074912	0.124028	0.145432	0.042594	0.09007		0.02644	0.032621	0.016741	0.007995	-0.048721	-0.04526	-0.045418	-0.046151	0.00965	0.01182		168.819033	46.958773	187.652751	113.003102	0.138971	20.046823	44.437233	72.762754	96.192131	122.058363
	34.038582	8.693737	0.976252		0.194124	0.336866	0.074505	0.110212	0.134792	0.034985	0.073841		0.026937	0.033106	0.017453	0.008674	-0.048676	-0.045125	-0.045312	-0.046052	0.009834	0.011975		158.401033	44.520016	184.208133	111.87733	0.143533	27.383671	56.60053	90.599645	100.725889	131.380147
	33.736493	9.781823	0.532769		0.168697	0.292601	0.073976	0.096904	0.125289	0.027891	0.058789		0.027476	0.033628	0.01823	0.009417	-0.048614	-0.044965	-0.045185	-0.045925	0.010034	0.012142		155.875361	44.985945	183.490114	112.188042	0.146012	36.315877	71.222339	111.495597	102.746473	139.418749
	33.413007	10.940534	0.323394		0.139628	0.244159	0.073237	0.085453	0.117294	0.021789	0.046051		0.02804	0.034174	0.019053	0.010203	-0.04853	-0.044776	-0.045035	-0.045765	0.01024	0.012313		160.746073	48.056633	186.270201	113.933087	0.152244	46.958522	87.933829	135.301927	103.810544	146.467267
	33.065399	12.134767	0.329083		0.11109	0.197557	0.072028	0.076314	0.110186	0.016993	0.036269		0.028613	0.034725	0.019897	0.011008	-0.048421	-0.044561	-0.04486	-0.045569	0.010441	0.012476		170.687037	53.035686	191.589458	117.139765	0.169627	58.848676	105.160853	159.177442	104.854288	151.034665
	32.688727	13.323514	0.520849		0.085633	0.156922	0.070401	0.069374	0.103243	0.01367	0.029717		0.029175	0.035262	0.020733	0.011802	-0.04829	-0.044324	-0.044666	-0.045342	0.010628	0.012624		183.91888	58.870462	199.205867	121.208123	0.184674	69.969282	119.376975	179.745271	105.187059	151.758299
	32.276628	14.464065	0.863342		0.064375	0.124041	0.068845	0.064285	0.09698	0.011907	0.026406		0.029704	0.035766	0.021529	0.012555	-0.048141	-0.044074	-0.044459	-0.045096	0.010791	0.012749		198.009246	64.355858	207.339109	125.317844	0.183505	78.693251	130.169751	195.783499	104.001387	149.802371
	31.82278	15.516585	1.32008		0.047333	0.098825	0.067525	0.06067	0.092235	0.011728	0.026114		0.030185	0.036222	0.02226	0.013243	-0.047983	-0.043824	-0.044248	-0.044841	0.010927	0.012849		208.957156	68.686411	213.579703	129.602277	0.195952	83.5421	139.6413	205.687195	101.581958	145.878119
	31.322654	16.448158	1.857946		0.034009	0.079966	0.066027	0.057705	0.088992	0.013122	0.028505		0.030602	0.036616	0.022903	0.013846	-0.047826	-0.043585	-0.044047	-0.044595	0.011035	0.012925		214.747308	70.910069	216.367472	130.039688	0.209214	83.730005	138.869906	210.126428	95.725933	136.163518
	30.775059	17.235617	2.448799		0.023912	0.065876	0.063833	0.054528	0.086476	0.016083	0.033108		0.03095	0.036941	0.023442	0.01435	-0.047679	-0.043371	-0.043864	-0.04437	0.011117	0.012977		212.14741	70.453176	211.301143	127.545778	0.392264	80.06738	134.883106	211.05847	87.08985	122.146597
	30.182998	17.866836	3.068829		0.016658	0.055476	0.061027	0.050548	0.084016	0.020609	0.039464		0.031224	0.037197	0.023872	0.014751	-0.047552	-0.043192	-0.043709	-0.044179	0.011176	0.013012		200.513173	67.310602	199.812872	122.930572	0.777114	72.971511	128.698452	204.880969	76.160709	105.751662
	29.55364	18.340432	3.697224		0.011873	0.0482	0.0579	0.045751	0.080692	0.02673	0.04702		0.031425	0.037386	0.024193	0.01505	-0.04745	-0.043051	-0.043588	-0.04403	0.011215	0.013035		182.069089	61.794481	183.315172	116.428002	1.241057	65.561513	120.920193	196.228656	65.871756	88.964318
	28.89747	18.664113	4.314847		0.00906	0.043411	0.054577	0.040498	0.076044	0.034365	0.054873		0.031561	0.037511	0.02441	0.015253	-0.047377	-0.042953	-0.043503	-0.043924	0.01124	0.013047		159.454506	54.725569	163.51585	108.099395	1.78845	59.515361	112.875904	188.990416	56.415327	73.529927
	28.226821	18.852123	4.903267		0.007637	0.040216	0.050877	0.035103	0.070168	0.04332	0.06195		0.031637	0.037581	0.024534	0.01537	-0.047333	-0.042895	-0.043453	-0.043862	0.011254	0.013053		135.440281	47.04557	142.481137	100.039434	2.413551	53.278562	105.193335	181.062159	46.306384	60.158863
	27.554141	18.922376	5.444727		0.007053	0.037751	0.046673	0.029916	0.063472	0.053471	0.067617		0.031663	0.037605	0.024579	0.015414	-0.047314	-0.042873	-0.043433	-0.043839	0.011258	0.013056		112.62708	39.428483	121.39456	93.761075	2.980541	47.325016	98.308281	172.071293	37.976106	50.294119
	26.890337	18.893841	5.923529		0.006871	0.035424	0.042101	0.025241	0.056409	0.065016	0.072051		0.031645	0.037587	0.024556	0.015396	-0.047318	-0.042882	-0.043441	-0.043848	0.011257	0.013055		92.12026	32.51877	102.875357	86.592651	3.469576	44.221838	91.823977	163.30027	33.986996	45.960917
	26.243452	18.784582	6.328522		0.006857	0.033184	0.037762	0.021272	0.049807	0.078073	0.07577		0.031592	0.037538	0.024477	0.015328	-0.04734	-0.042916	-0.043471	-0.043884	0.011249	0.013052		74.997593	26.558052	87.774712	80.354394	3.863633	41.72547	88.783567	156.201726	33.513492	45.235647
	25.617875	18.610679	6.655559		0.006883	0.031037	0.034098	0.018107	0.044311	0.092255	0.079045		0.031512	0.037462	0.024356	0.015219	-0.047377	-0.04297	-0.043517	-0.043941	0.011236	0.013045		60.704217	21.629191	75.742973	74.604786	4.258428	38.82895	83.578171	149.596109	36.200223	47.590623
	25.014176	18.385966	6.908727		0.006883	0.028979	0.031202	0.015702	0.040048	0.107333	0.082281		0.031409	0.037365	0.024199	0.015078	-0.047424	-0.043038	-0.043576	-0.044015	0.011219	0.013036		49.51324	17.685011	66.351378	69.867827	4.521126	36.843353	79.242281	144.075127	42.321356	53.046338
	24.429546	18.122429	7.099965		0.006843	0.027093	0.028977	0.013966	0.036922	0.123545	0.085786		0.031288	0.037251	0.024014	0.014913	-0.047479	-0.043116	-0.043644	-0.044099	0.011197	0.013025		41.23054	14.715132	59.14224	65.305213	4.653522	33.636176	75.323022	138.618814	51.638732	60.93451
	23.858744	17.830983	7.247232		0.006773	0.025446	0.027201	0.012782	0.034828	0.141145	0.089272		0.031155	0.037126	0.02381	0.014728	-0.047538	-0.043201	-0.043718	-0.04419	0.011172	0.013011		35.383192	12.665295	53.815177	61.406211	4.712354	30.050953	70.298917	133.178962	64.476293	70.121018
	23.295366	17.522337	7.371718		0.00666	0.024069	0.025549	0.011988	0.033454	0.160214	0.091885		0.031012	0.036992	0.023593	0.014532	-0.047599	-0.04329	-0.043794	-0.044285	0.011144	0.012994		31.594227	11.385342	50.123676	58.85605	4.700712	26.706501	64.497691	125.56179	80.72988	80.816394
	22.733165	17.207605	7.49479		0.0065	0.023016	0.023823	0.011414	0.032448	0.18014	0.092939		0.030866	0.036854	0.023372	0.014332	-0.04766	-0.043379	-0.043871	-0.044378	0.011115	0.012976		29.302763	10.672368	47.457631	56.887852	4.635485	22.246003	57.881715	114.207655	99.242287	90.565345
	22.167132	16.898393	7.635321		0.006319	0.022349	0.022208	0.010979	0.031716	0.199377	0.092608		0.030721	0.036716	0.023153	0.014134	-0.047718	-0.043465	-0.043943	-0.044468	0.011084	0.012956		27.880676	10.299361	45.091789	55.378573	4.51997	18.77121	51.122797	103.323073	120.128196	95.487902
	21.594076	16.60617	7.807857		0.006152	0.022081	0.020845	0.010608	0.031169	0.215824	0.091676		0.030582	0.036584	0.022944	0.013947	-0.047771	-0.043543	-0.044011	-0.044551	0.011053	0.012936		26.842106	10.088508	42.90676	53.86903	4.349271	15.738332	44.567971	92.10902	144.421009	101.260653
	21.012589	16.340996	8.021684		0.006017	0.022123	0.019719	0.010238	0.030608	0.2277	0.09086		0.030454	0.036463	0.022753	0.013776	-0.047817	-0.043613	-0.044071	-0.044624	0.011023	0.012916		25.993241	9.933426	40.818548	52.380006	4.219646	13.386759	38.615176	81.439018	170.49296	106.183655
	20.422459	16.109839	8.280656		0.005924	0.022298	0.018686	0.009868	0.029795	0.235741	0.090849		0.030341	0.036354	0.022583	0.013627	-0.047856	-0.043674	-0.044122	-0.044687	0.010997	0.012899		25.117132	9.790349	38.734125	50.685086	4.110848	11.242833	33.808985	72.512418	200.373277	110.491484
	19.823805	15.914986	8.583495		0.005868	0.022394	0.017654	0.0095	0.028447	0.241205	0.092223		0.030242	0.03626	0.022438	0.013501	-0.047887	-0.043724	-0.044164	-0.044739	0.010975	0.012883		24.233533	9.6298	36.684017	49.872354	4.074538	9.635718	30.120693	65.599932	231.834033	114.774591
	19.216258	15.752912	8.924365		0.005826	0.022302	0.016668	0.009144	0.026501	0.245476	0.095238		0.030157	0.036179	0.022314	0.013396	-0.047913	-0.043764	-0.044199	-0.044781	0.010956	0.01287		23.320091	9.44678	34.754088	48.41074	4.140081	8.646274	27.381279	60.611661	260.529183	119.328415
	18.598427	15.613953	9.293619		0.005779	0.02201	0.015834	0.008824	0.024264	0.250014	0.099657		0.030081	0.036106	0.022206	0.013306	-0.047934	-0.043799	-0.044228	-0.044817	0.010939	0.012858		22.31177	9.250396	33.055192	46.240879	4.25368	7.936618	25.52257	57.002888	293.348019	123.904975
	17.967791	15.482935	9.678802		0.005725	0.021609	0.015247	0.008546	0.022202	0.254145	0.104778		0.030009	0.036036	0.022101	0.01322	-0.047954	-0.043833	-0.044255	-0.044851	0.010923	0.012846		21.297623	9.031607	31.462125	45.044875	4.383513	7.375303	24.210288	54.244635	333.92083	127.546799
	17.321014	15.340788	10.065953		0.005667	0.02118	0.014944	0.00829	0.020528	0.255635	0.109572		0.02993	0.03596	0.021987	0.013128	-0.047975	-0.043867	-0.044285	-0.044885	0.010905	0.012834		20.323011	8.787407	29.896756	44.051579	4.500491	6.958038	23.171383	52.391119	372.361864	129.546495
	16.654589	15.167037	10.441201		0.005606	0.020747	0.014906	0.008077	0.019222	0.253338	0.11351		0.029835	0.035869	0.02185	0.013015	-0.048001	-0.043909	-0.04432	-0.044929	0.010883	0.012818		19.280957	8.552191	28.832547	43.444833	4.524889	6.705367	22.60003	50.956128	409.227487	130.001715
	15.965687	14.942894	10.792544		0.005548	0.020369	0.015089	0.00794	0.018186	0.248751	0.117417		0.029716	0.035754	0.021676	0.012869	-0.048034	-0.043963	-0.044366	-0.044984	0.010854	0.012797		18.389301	8.322506	27.975467	43.216419	4.568649	6.375109	21.799491	49.016166	440.464112	129.715512
	15.253044	14.654477	11.11147		0.005494	0.020122	0.015445	0.007883	0.017274	0.244317	0.122487		0.029565	0.035609	0.021456	0.01268	-0.048076	-0.04403	-0.044422	-0.045052	0.010816	0.012769		17.553694	8.11016	27.336369	43.304012	4.620951	6.029484	20.700765	46.972347	464.139808	129.460277
	14.517682	14.295432	11.394072		0.005451	0.020017	0.015875	0.007917	0.016406	0.242684	0.129296		0.02938	0.03543	0.021186	0.012444	-0.048127	-0.044112	-0.044491	-0.045135	0.010767	0.012732		16.817327	7.931578	26.8907	43.644673	4.626077	5.676458	19.529478	44.484891	480.788626	129.981032
	13.76328	13.868324	11.641395		0.005421	0.020023	0.016301	0.008046	0.015703	0.24586	0.138027		0.02916	0.035219	0.020867	0.012162	-0.048184	-0.044207	-0.044569	-0.045229	0.010707	0.012686		16.157267	7.772545	26.348348	43.739446	4.591955	5.312102	18.269926	41.117577	492.390737	131.920908
	12.99606	13.384438	11.858936		0.005406	0.020094	0.016664	0.008226	0.01529	0.254847	0.148855		0.02891	0.034979	0.020505	0.011842	-0.048246	-0.044311	-0.044655	-0.04533	0.010636	0.012631		15.559986	7.626386	25.640021	43.809271	4.525678	4.926884	16.604179	36.875732	501.519101	135.619433
	12.224195	12.86203	12.055491		0.005407	0.020154	0.016911	0.008397	0.015154	0.268802	0.161759		0.02864	0.034717	0.020113	0.011494	-0.048309	-0.044419	-0.044743	-0.045434	0.010557	0.012568		15.026925	7.488697	24.897845	43.757874	4.456692	4.58188	14.707014	32.419166	510.338576	140.871603
	11.456845	12.323461	12.241624		0.005407	0.020086	0.016974	0.008495	0.015132	0.285121	0.176297		0.028359	0.034446	0.019709	0.011135	-0.048369	-0.044525	-0.044831	-0.045535	0.010471	0.012501		14.488408	7.350188	24.152852	43.084648	4.454638	4.288423	13.130534	28.550722	518.716631	146.868194
	10.702949	11.791794	12.428121		0.005396	0.019831	0.016733	0.008468	0.015012	0.302711	0.191873		0.028079	0.034173	0.019308	0.010778	-0.048425	-0.044625	-0.044912	-0.045628	0.010385	0.012431		13.989026	7.22555	23.432405	42.715599	4.516958	3.910336	11.796152	25.273606	523.584348	152.536063
	9.970007	11.287558	12.624673		0.0054	0.019395	0.016229	0.008323	0.014717	0.322612	0.209633		0.027809	0.03391	0.018925	0.010438	-0.048473	-0.044716	-0.044986	-0.045711	0.0103	0.012362		13.603797	7.097899	22.693046	42.310458	4.621837	3.687028	10.749589	22.640051	522.813852	157.333683
	9.263126	10.826341	12.838924		0.005437	0.018869	0.015583	0.008121	0.01427	0.344817	0.23059		0.027559	0.033667	0.018571	0.010126	-0.048513	-0.044795	-0.04505	-0.045782	0.010221	0.012297		13.2155	6.971391	22.083353	41.950647	4.804589	3.509768	9.906162	20.456421	517.766555	162.201775
	8.58452	10.417618	13.075857		0.005496	0.018392	0.01488	0.007923	0.013613	0.368753	0.254732		0.027334	0.033446	0.018254	0.009849	-0.048546	-0.044863	-0.045104	-0.04584	0.010148	0.012237		12.739558	6.850357	21.517641	41.743487	5.05696	3.358944	9.201521	18.711271	512.384723	168.324013
	7.933462	10.064656	13.337444		0.005545	0.018046	0.014223	0.007763	0.012749	0.392629	0.280682		0.027135	0.033251	0.017976	0.00961	-0.048573	-0.04492	-0.04515	-0.045888	0.010085	0.012185		12.313658	6.746772	21.086857	41.629733	5.349245	3.266667	8.60858	17.179883	511.12935	175.978392
	7.306598	9.765191	13.62252		0.005564	0.017853	0.013711	0.007676	0.011879	0.413367	0.306205		0.026961	0.03308	0.017735	0.009405	-0.048594	-0.044967	-0.045187	-0.045927	0.010031	0.01214		11.961781	6.644539	20.849081	41.814762	5.662539	3.223846	8.192061	15.939676	517.683051	185.231927
	6.698594	9.512703	13.92691		0.00555	0.017822	0.013397	0.007685	0.011179	0.431329	0.329364		0.026812	0.032932	0.017527	0.009233	-0.048611	-0.045005	-0.045217	-0.045958	0.009985	0.012101		11.650684	6.545003	20.576721	41.998239	5.938242	3.193168	7.952681	15.162483	533.534111	196.359057
	6.103134	9.298222	14.243901		0.005513	0.017921	0.01329	0.007783	0.010738	0.450031	0.348874		0.02668	0.032801	0.017346	0.009087	-0.048624	-0.045037	-0.045242	-0.045983	0.009945	0.012068		11.390939	6.463063	20.194479	41.81796	6.253031	3.175396	7.789675	14.710803	557.013647	209.123553
	5.514127	9.112473	14.565113		0.00546	0.018123	0.013354	0.007954	0.010559	0.47107	0.364049		0.026562	0.032684	0.017183	0.008961	-0.048635	-0.045065	-0.045264	-0.046005	0.009912	0.01204		11.110568	6.378754	19.889739	41.747064	6.402504	3.158968	7.656069	14.364719	584.422693	222.797526
	4.926886	8.948049	14.881753		0.005401	0.018412	0.013558	0.008178	0.010566	0.493886	0.376722		0.026453	0.032575	0.017035	0.008848	-0.048645	-0.045089	-0.045283	-0.046024	0.009882	0.012014		10.846262	6.305865	19.438922	41.446734	6.383627	3.040174	7.470565	13.879907	613.622393	236.969192
	4.339114	8.801365	15.186081		0.005365	0.018781	0.01387	0.00844	0.010664	0.51397	0.390348		0.026354	0.032475	0.016899	0.008748	-0.048653	-0.04511	-0.0453	-0.046041	0.009855	0.011992		10.593117	6.218119	18.844048	40.991215	9.018923	2.984975	7.20004	13.531898	646.154428	250.968395
	3.7517	8.674458	15.47286		0.005378	0.019153	0.014272	0.008734	0.010802	0.525661	0.408044		0.026262	0.032383	0.016776	0.008661	-0.048659	-0.045128	-0.045314	-0.046054	0.009831	0.011972		10.483161	6.157889	18.322793	40.35977	7.459979	2.888568	6.916952	12.85545	679.046568	268.350946
	3.169312	8.576407	15.740458		0.005447	0.01945	0.014723	0.009057	0.010939	0.528978	0.431579		0.026185	0.032305	0.016672	0.008594	-0.048664	-0.045142	-0.045326	-0.046064	0.009813	0.011957		10.35313	6.110286	17.886077	39.830262	6.141518	2.831315	6.574021	12.064072	718.646637	289.512183
	2.600039	8.523026	15.991223		0.005562	0.01959	0.015114	0.009408	0.010961	0.5255	0.459822		0.026131	0.032249	0.0166	0.008557	-0.048665	-0.045149	-0.045331	-0.04607	0.009803	0.011949		10.110309	6.052032	17.434045	39.434519	6.521292	2.818858	6.21691	11.331923	758.663701	305.574395
	2.053062	8.532953	16.230859		0.005702	0.019533	0.015324	0.009749	0.010756	0.514684	0.488515		0.02611	0.032226	0.016573	0.008564	-0.048663	-0.045148	-0.04533	-0.04607	0.009804	0.01195		9.871629	5.981513	17.070022	39.270739	6.422515	2.780522	5.95788	10.659377	788.698073	319.419727
	1.534164	8.619781	16.466721		0.005851	0.019267	0.015304	0.01002	0.010389	0.49687	0.514054		0.026129	0.032241	0.016603	0.008623	-0.048657	-0.045135	-0.04532	-0.04606	0.009821	0.011963		9.646087	5.898495	16.887592	39.490808	6.607078	2.786918	5.996584	10.243381	816.434329	343.179859
	1.040756	8.783168	16.705414		0.006013	0.018887	0.015099	0.010137	0.009966	0.475118	0.535429		0.026187	0.032295	0.016688	0.008735	-0.048646	-0.045113	-0.045302	-0.046042	0.009851	0.011989		9.363831	5.804078	16.755539	39.670414	6.833232	2.90026	6.267812	10.181715	850.874595	364.786087
	0.559829	9.00482	16.950573		0.006195	0.018552	0.014755	0.010061	0.009553	0.453045	0.551157		0.026275	0.032378	0.016814	0.008887	-0.048631	-0.045081	-0.045277	-0.046017	0.009892	0.012023		9.117877	5.700555	16.676711	39.572692	7.171093	3.029219	6.225766	10.402618	885.739416	364.88559
	0.072144	9.254927	17.201986		0.006395	0.018388	0.014299	0.009836	0.009176	0.431187	0.558778		0.026375	0.032474	0.016958	0.009057	-0.048612	-0.045044	-0.045248	-0.045988	0.009938	0.012062		8.83434	5.607483	16.691794	39.976427	7.641462	3.162136	6.458764	10.806724	928.883115	373.703456
	-0.437413	9.508653	17.456626		0.006586	0.018463	0.013758	0.009524	0.008814	0.406182	0.556449		0.026476	0.03257	0.017103	0.009231	-0.048593	-0.045006	-0.045218	-0.045959	0.009984	0.012101		8.69657	5.508538	16.723991	40.500276	8.102029	3.327385	6.80306	11.09311	953.959631	382.708222
	-0.969687	9.762259	17.710558		0.006744	0.018791	0.013157	0.009151	0.008469	0.373884	0.541256		0.026575	0.032664	0.017245	0.009404	-0.048573	-0.044968	-0.045187	-0.045927	0.01003	0.012139		8.446929	5.42479	16.73333	40.816135	8.638909	3.56851	7.010734	11.69999	972.386637	396.235445
	-1.509372	10.036316	17.959929		0.006858	0.01939	0.012522	0.008729	0.008191	0.334067	0.514472		0.026683	0.032766	0.017401	0.009591	-0.04855	-0.044925	-0.045153	-0.045892	0.01008	0.01218		8.244013	5.366797	16.673282	41.045321	9.246668	3.783301	7.759004	12.030696	983.532272	415.509144
	-2.032833	10.363804	18.200443		0.006932	0.020298	0.011899	0.008271	0.008021	0.290093	0.48133		0.026817	0.032894	0.017594	0.009813	-0.048521	-0.044872	-0.045111	-0.045847	0.010139	0.012229		8.191149	5.322682	16.476168	41.114071	9.810911	4.008416	6.929967	12.358755	979.727732	435.844084
	-2.519522	10.772479	18.426264		0.006975	0.021578	0.011329	0.007805	0.00799	0.244716	0.445287		0.026993	0.033063	0.017847	0.01009	-0.048484	-0.044805	-0.045057	-0.04579	0.010211	0.012289		8.07301	5.28616	16.218027	40.885134	10.289619	4.350909	10.516874	13.030878	963.201665	455.733423
	-2.959295	11.273558	18.629553		0.006992	0.023249	0.010837	0.007373	0.008132	0.200048	0.406574		0.027216	0.033277	0.018166	0.010429	-0.048433	-0.044719	-0.044988	-0.045713	0.010298	0.01236		7.980085	5.251283	15.938402	40.490859	10.679911	4.635053	17.368997	13.316029	934.321895	472.595842
	-3.352474	11.86196	18.800979		0.006998	0.025213	0.010419	0.007031	0.008464	0.158535	0.364217		0.027482	0.033534	0.018549	0.010825	-0.048369	-0.044612	-0.044901	-0.045616	0.010396	0.01244		8.046013	5.21201	15.464837	39.990125	10.974669	4.77484	8.905513	13.677966	897.352647	485.485868
	-3.705364	12.523866	18.930582		0.00701	0.027293	0.010045	0.006819	0.008942	0.12241	0.321938		0.027784	0.033825	0.018985	0.011268	-0.04829	-0.044486	-0.044798	-0.045499	0.010504	0.012526		7.893396	5.194251	15.03963	39.53964	11.191057	5.173093	8.948834	14.10783	857.559077	497.363859
	-4.025954	13.243826	19.008224		0.007034	0.02924	0.009746	0.006732	0.009486	0.092574	0.28364		0.028114	0.034141	0.019462	0.011748	-0.048194	-0.044341	-0.044679	-0.045359	0.010615	0.012614		7.842041	5.187536	14.825778	39.502604	11.159836	5.410499	9.844437	14.671477	816.301868	497.838351
	-4.321917	14.007881	19.023448		0.00707	0.030869	0.009599	0.006737	0.010026	0.068986	0.250303		0.028461	0.034474	0.019969	0.012254	-0.048082	-0.044177	-0.044544	-0.045199	0.010727	0.012701		7.788502	5.157436	14.721391	39.600533	11.155697	5.56779	9.80064	14.741961	768.858091	490.203336
	-4.599927	14.804442	18.96517		0.007112	0.032033	0.009701	0.006797	0.010479	0.051131	0.221819		0.028821	0.034819	0.020497	0.012778	-0.047953	-0.043995	-0.044393	-0.045017	0.010836	0.012783		7.663664	5.108048	14.818137	39.949148	11.135304	5.708063	10.049861	15.361792	709.793743	483.088463
	-4.864983	15.625053	18.821536		0.007139	0.032637	0.010147	0.006921	0.01075	0.037982	0.197121		0.029187	0.03517	0.021041	0.013313	-0.047807	-0.043797	-0.044226	-0.044814	0.01094	0.012858		7.49733	5.048289	15.103077	40.653523	10.993864	5.803348	10.394825	16.262649	639.220479	463.039474
	-5.119731	16.465181	18.580044		0.007135	0.032772	0.011011	0.007128	0.010816	0.028643	0.175527		0.029559	0.035523	0.021595	0.013857	-0.047643	-0.043581	-0.044043	-0.04459	0.011037	0.012925		7.30275	4.97515	15.554212	41.697093	10.84368	5.869299	10.708815	17.240541	560.025587	429.29374
	-5.364157	17.324384	18.227888		0.007087	0.032679	0.012419	0.007405	0.010731	0.02242	0.157087		0.029933	0.035879	0.022159	0.014407	-0.047459	-0.043347	-0.043842	-0.044343	0.011125	0.012983		7.057928	4.890604	16.246324	43.087271	10.768502	5.906622	10.783902	18.811873	477.149956	401.162042
	-5.595696	18.205862	17.752477		0.007008	0.032559	0.014567	0.007723	0.010626	0.018658	0.141017		0.030312	0.036237	0.022737	0.014965	-0.047254	-0.043092	-0.043623	-0.044073	0.011204	0.013029		6.740065	4.795445	17.106127	44.625907	10.731174	5.956713	10.997915	20.032297	397.285172	373.936378
	-5.809347	19.116055	17.142069		0.006897	0.032439	0.017674	0.008051	0.010611	0.016879	0.127601		0.030697	0.036601	0.023329	0.015534	-0.047023	-0.042813	-0.043379	-0.043773	0.011272	0.013062		6.490542	4.697659	18.095083	46.261605	10.738808	6.077989	11.97141	21.802057	320.485615	339.734396
	-5.997563	20.064591	16.386428		0.006751	0.032251	0.021911	0.008349	0.010716	0.016663	0.117329		0.031094	0.036973	0.023944	0.016121	-0.046761	-0.042503	-0.043108	-0.043438	0.011327	0.013079		6.207172	4.630353	18.969288	47.785292	10.93572	6.226888	13.087588	24.184379	250.532351	305.186692
	-6.150247	21.0641	15.477403		0.006561	0.03183	0.027346	0.00858	0.010911	0.017491	0.109272		0.031503	0.037355	0.024587	0.016731	-0.046471	-0.042168	-0.042811	-0.043073	0.011375	0.013087		5.914405	4.554418	19.855033	48.956489	11.025222	6.566153	13.960392	26.902571	191.799622	276.060583
	-6.255138	22.129448	14.409455		0.006319	0.031099	0.033892	0.008713	0.011151	0.018803	0.101685		0.031928	0.03775	0.025264	0.017375	-0.046156	-0.04181	-0.042494	-0.042684	0.011421	0.013091		5.655478	4.482912	20.432805	49.793562	11.273084	6.981233	14.96448	29.78414	145.011323	250.017301
	-6.298493	23.276633	13.180294		0.006007	0.029963	0.04124	0.008716	0.011332	0.020117	0.09315		0.032373	0.038161	0.025984	0.018058	-0.045815	-0.041427	-0.042153	-0.042269	0.011467	0.013091		5.339101	4.417402	20.661741	50.176826	11.876583	7.415041	16.079371	32.069714	109.259847	227.035232
	-6.26593	24.521566	11.791844		0.005647	0.028449	0.04883	0.008609	0.011374	0.020924	0.083009		0.032839	0.038588	0.026755	0.01879	-0.045443	-0.041016	-0.041784	-0.041821	0.011513	0.013086		5.001953	4.343492	20.65529	50.048743	12.838245	7.928291	17.127875	33.952267	81.794758	205.756863
	-6.14343	25.878789	10.251674		0.005299	0.02679	0.056029	0.008465	0.011298	0.020926	0.071746		0.033329	0.039032	0.027581	0.019575	-0.045035	-0.040571	-0.041384	-0.041339	0.01156	0.013078		4.669332	4.255633	20.365261	49.647811	14.240753	8.691589	18.132912	35.710854	61.337633	184.439057
	-5.918455	27.360062	8.574943		0.00502	0.025197	0.062278	0.008336	0.011173	0.020382	0.060929		0.033839	0.03949	0.028464	0.020418	-0.044589	-0.040093	-0.040951	-0.04082	0.01161	0.013067		4.228881	4.151377	20.008273	49.197026	16.239439	9.617129	19.119126	37.111728	48.294431	166.385014
	-5.580965	28.972976	6.786671		0.004855	0.023835	0.06716	0.008267	0.011131	0.019669	0.051754		0.034363	0.039952	0.029401	0.021319	-0.044103	-0.039581	-0.040485	-0.040262	0.011664	0.013055		3.832486	4.048132	19.790927	48.679987	19.075991	10.149417	20.302865	39.34413	38.50875	150.906239
	-5.123956	30.719952	4.923722		0.004817	0.022882	0.07079	0.008278	0.011259	0.019056	0.044735		0.034895	0.040411	0.030389	0.022277	-0.043576	-0.039035	-0.039985	-0.039668	0.011728	0.013047		3.43541	3.923175	19.297364	47.919625	22.657217	10.984521	21.516868	40.669368	31.999298	137.344205
	-4.543292	32.598009	3.035316		0.004905	0.022472	0.073619	0.008374	0.011553	0.018661	0.039902		0.035438	0.040872	0.031432	0.023301	-0.042992	-0.038442	-0.03944	-0.039024	0.011821	0.013062		3.078263	3.806091	18.89571	47.062843	27.283379	11.916613	23.096705	42.707586	26.724735	126.039128
	-3.837135	34.599501	1.180233		0.005094	0.022614	0.0755	0.008543	0.01198	0.018467	0.036941		0.035987	0.041324	0.032522	0.024392	-0.042349	-0.037801	-0.038846	-0.038328	0.011952	0.01311		2.71418	3.671468	18.452992	45.960236	32.986928	12.672209	24.33889	45.080847	21.166072	113.90809
	-3.0056	36.713899	-0.580837		0.005362	0.023238	0.07583	0.008763	0.012442	0.018365	0.035283		0.036531	0.041757	0.033648	0.025542	-0.041647	-0.037114	-0.038205	-0.037584	0.012131	0.013201		2.35467	3.511472	17.634969	44.361802	39.403244	13.284957	25.444824	47.793608	15.100574	100.407665
	-2.051916	38.929996	-2.198675		0.005709	0.024391	0.074201	0.009016	0.012824	0.018198	0.034244		0.037057	0.042157	0.034797	0.026747	-0.040888	-0.036385	-0.037521	-0.036796	0.012372	0.013349		2.030176	3.33544	16.585625	42.428079	45.932253	13.85584	26.472804	49.837177	9.347727	86.026527
	-0.984898	41.23838	-3.651464		0.006144	0.026206	0.070603	0.009281	0.013042	0.017791	0.033155		0.037554	0.042513	0.035955	0.027994	-0.040073	-0.035613	-0.036794	-0.035961	0.012663	0.013542		1.740959	3.157848	15.55486	40.252286	52.341588	14.374745	27.161304	50.739465	4.776633	70.462457
	0.174897	43.629554	-4.959262		0.006669	0.028703	0.065423	0.009541	0.013046	0.017104	0.031772		0.038013	0.042813	0.037111	0.029261	-0.039201	-0.034797	-0.036022	-0.035074	0.012962	0.013737		1.500692	3.005737	14.53449	37.744615	58.488017	14.851817	27.742467	51.993913	1.602549	54.955665
	1.393336	46.090165	-6.178497		0.007276	0.031833	0.05946	0.009784	0.012899	0.016255	0.030289		0.038418	0.043043	0.038248	0.03053	-0.038277	-0.033942	-0.035209	-0.03414	0.013246	0.013907		1.30652	2.887325	13.600091	35.383093	63.338202	15.490854	27.909143	53.023819	0	42.084947
Subject #	7	Control	Male
	Joint Angles [deg]				EMG - filtered and normalised to max isometric trial									Knee Flexion-Extension Moment Arm[m]											Muscle Forces
	HipFlexion	KneeFlexion	AnkleDorsiflexion		Semimem	BicepsFemoris	RectusFemoris	Vasmed	Vaslat	medGastroc	latGastroc		Semimem	Semiten	BicepsFemorisLH	BicepsFemorisSH	RectusFemoris	Vasmed	Vasint	Vaslat	medGastroc	latGastroc		Semimem	Semiten	BicepsFemorisLH	BicepsFemorisSH	RectusFemoris	Vasmed	Vasint	Vaslat	medGastroc	latGastroc
	35.775901	5.582052	8.066234		0.048197	0.037948	0.067678	0.141626	0.145398	0.015028	0.022712		0.032589	0.041075	0.019296	0.00887	-0.065923	-0.061287	-0.061559	-0.062008	0.012061	0.014684		277.708628	58.362967	203.82274	66.843832	-0.08546	43.516391	30.180142	30.549365	123.290114	50.815926
	35.840744	6.041042	7.841007		0.04926	0.038851	0.072426	0.13847	0.151022	0.015749	0.023739		0.0329	0.041385	0.019767	0.009306	-0.065915	-0.061231	-0.061512	-0.061976	0.01217	0.014778		275.608815	58.215582	205.433555	67.104508	0.192104	47.619255	34.577971	33.617935	120.06956	50.682458
	35.911721	6.713387	7.564653		0.04951	0.041528	0.0763	0.134863	0.155315	0.016098	0.024377		0.033352	0.041837	0.020457	0.009946	-0.065897	-0.061143	-0.061441	-0.061919	0.012328	0.014916		272.545168	57.973823	204.066685	66.780135	0.255014	53.013107	38.733578	38.595429	116.090346	50.123043
	35.982539	7.553052	7.223938		0.048571	0.045359	0.079292	0.130419	0.157789	0.016061	0.024466		0.033912	0.042394	0.021316	0.010743	-0.065863	-0.061022	-0.061342	-0.061833	0.012525	0.015087		268.304407	57.658706	202.659473	66.456358	0.224067	59.932045	45.193439	44.772281	111.233708	49.535835
	36.047096	8.515685	6.810761		0.046395	0.049695	0.081536	0.125485	0.158145	0.015639	0.023983		0.034546	0.043024	0.022298	0.011654	-0.065808	-0.060869	-0.061216	-0.061713	0.012748	0.01528		263.273003	57.300119	202.103383	66.364245	0.21743	68.357608	52.959184	52.53147	105.719627	49.031507
	36.099856	9.561908	6.328263		0.04332	0.053929	0.083575	0.120633	0.156261	0.01491	0.023075		0.035227	0.043696	0.02336	0.012641	-0.065729	-0.060683	-0.061065	-0.061557	0.012986	0.015486		258.229969	56.924246	200.979182	66.269552	0.272243	78.030596	59.221265	62.129147	100.117914	48.334761
	36.136245	10.660577	5.791632		0.039812	0.057619	0.08571	0.116399	0.152534	0.014073	0.022062		0.035931	0.044389	0.024471	0.013672	-0.065622	-0.060465	-0.060887	-0.061363	0.013231	0.015694		252.659709	56.505485	199.702942	66.083851	0.260244	88.926519	68.881399	70.678361	94.472074	47.412108
	36.152824	11.788808	5.227442		0.036309	0.060524	0.087982	0.113051	0.148283	0.013274	0.021136		0.036643	0.045089	0.025606	0.014724	-0.065484	-0.060213	-0.060679	-0.061124	0.013469	0.015894		246.348225	56.019606	198.511288	65.761028	0.269058	100.343475	79.348085	82.476463	88.290638	46.876513
	36.147363	12.930545	4.670034		0.032948	0.062415	0.090001	0.110411	0.144919	0.012582	0.020379		0.037353	0.045782	0.02675	0.01578	-0.065312	-0.059925	-0.060441	-0.06084	0.013693	0.01608		240.667216	55.745066	197.96986	65.860924	0.304459	111.133258	89.593949	93.565163	82.42629	46.320774
	36.118776	14.07442	4.15622		0.029646	0.063083	0.091207	0.108024	0.14309	0.012039	0.019864		0.038052	0.046462	0.027891	0.01683	-0.065107	-0.059604	-0.060172	-0.060515	0.0139	0.016245		230.932542	53.837369	192.003435	63.553856	0.315055	127.262723	103.327098	108.224787	78.337204	46.075221
	36.066931	15.211495	3.719443		0.026461	0.062463	0.09149	0.105043	0.142686	0.011689	0.019635		0.038735	0.047124	0.029019	0.017863	-0.064868	-0.059251	-0.059873	-0.060149	0.014084	0.016387		213.939047	49.337467	175.811942	56.351525	0.342878	152.795534	123.909336	134.671487	76.295455	47.063702
	35.992306	16.333452	3.384631		0.023464	0.06044	0.090949	0.100858	0.143185	0.011539	0.019632		0.039397	0.047761	0.030124	0.018872	-0.064596	-0.058869	-0.059547	-0.059744	0.014244	0.016505		201.034013	46.554431	159.592289	49.248526	0.431196	175.946514	148.671869	160.857703	75.278963	48.34868
	35.895516	17.431611	3.165008		0.020522	0.057194	0.089779	0.09582	0.143894	0.011535	0.019678		0.040031	0.048369	0.031198	0.019848	-0.064296	-0.05846	-0.059196	-0.059307	0.014377	0.016595		192.616648	45.063945	145.332676	43.048309	0.387545	196.024143	170.552243	188.908926	75.274077	49.705393
	35.776768	18.496909	3.062042		0.017512	0.053213	0.088021	0.090404	0.143786	0.011657	0.019692		0.040634	0.048944	0.032232	0.020783	-0.063969	-0.058032	-0.058824	-0.058844	0.014484	0.016657		186.722851	44.524569	132.306344	37.785067	0.352687	211.817294	190.067939	217.589939	76.186298	51.323769
	35.635387	19.520418	3.067842		0.014577	0.04871	0.085515	0.084822	0.142528	0.012009	0.019754		0.041202	0.049482	0.033217	0.021669	-0.06362	-0.057589	-0.058435	-0.05836	0.014562	0.016691		183.169061	44.814457	121.979816	33.928455	0.421568	222.536092	207.458562	245.292218	78.137205	53.50214
	35.469472	20.493922	3.168797		0.011995	0.043619	0.082154	0.079463	0.140887	0.012677	0.019904		0.041729	0.04998	0.034146	0.022502	-0.063261	-0.057144	-0.05804	-0.057869	0.014617	0.016704		181.246897	45.415492	115.994016	31.827754	0.704608	229.500214	221.723826	273.922579	80.610931	56.057885
	35.275771	21.41027	3.349337		0.010045	0.038076	0.078081	0.074939	0.139822	0.013685	0.020091		0.042212	0.050433	0.03501	0.023279	-0.06291	-0.056717	-0.057661	-0.057401	0.014662	0.016708		178.67025	45.847213	113.71943	31.406483	1.46247	233.663983	234.343529	302.342581	82.33884	58.339047
	35.049788	22.263345	3.59481		0.009009	0.032356	0.073842	0.071932	0.139691	0.014995	0.020151		0.042649	0.050839	0.035802	0.023994	-0.062581	-0.056322	-0.057308	-0.056969	0.014701	0.016708		175.299012	45.934417	114.774798	32.532399	2.645849	235.184667	245.194772	321.759468	83.480918	60.192377
	34.786194	23.047685	3.892808		0.009157	0.026747	0.069846	0.070962	0.140147	0.01651	0.019963		0.043039	0.051202	0.036521	0.024647	-0.062275	-0.055961	-0.056985	-0.056573	0.014733	0.016705		171.179476	45.34408	118.384477	34.758501	4.211109	240.412946	252.137169	341.236278	84.227947	61.122629
	34.479419	23.758002	4.233012		0.010728	0.021546	0.06641	0.072041	0.140346	0.018093	0.019598		0.043384	0.051519	0.037166	0.025234	-0.061997	-0.055636	-0.056693	-0.056217	0.014761	0.016699		164.583819	44.035547	123.396028	37.520655	6.078388	238.41789	255.503254	357.146562	85.328787	61.161031
	34.124306	24.388864	4.60631		0.013908	0.016989	0.06377	0.074669	0.139443	0.019546	0.019222		0.043683	0.051792	0.037734	0.025751	-0.061748	-0.055349	-0.056434	-0.055903	0.014786	0.016694		155.599218	42.056563	128.816027	40.390728	8.218809	228.763981	256.113568	361.10003	85.306787	60.310243
	33.716737	24.934662	5.003828		0.018811	0.013225	0.06182	0.077874	0.136536	0.020627	0.018996		0.043935	0.052023	0.038222	0.026196	-0.061532	-0.055102	-0.056211	-0.055633	0.014806	0.016689		145.960578	39.563706	133.798601	43.089869	10.617009	223.836689	253.982637	355.864872	83.144698	58.567001
	33.254153	25.389931	5.416305		0.025441	0.010297	0.059995	0.080501	0.131084	0.021265	0.019039		0.044143	0.052212	0.038626	0.026565	-0.061351	-0.054897	-0.056025	-0.055409	0.014822	0.016683		135.644562	37.019536	137.434297	45.316009	13.178161	219.592561	250.296501	350.234956	82.198275	56.654849
	32.735933	25.749979	5.834078		0.033713	0.008158	0.057508	0.081708	0.123532	0.021751	0.019372		0.044306	0.05236	0.038946	0.026855	-0.061208	-0.054736	-0.055879	-0.055232	0.014836	0.016679		126.067602	34.484255	139.566421	46.762098	15.93556	215.830327	246.415344	344.648972	81.643546	55.1281
	32.163596	26.011682	6.247704		0.043697	0.00672	0.054047	0.081205	0.113907	0.022437	0.019919		0.044423	0.052465	0.03918	0.027065	-0.061104	-0.054619	-0.055773	-0.055103	0.014845	0.016676		116.556547	32.022406	140.206521	47.528357	18.640562	211.625737	240.650995	336.049134	81.520373	54.343358
	31.54083	26.174157	6.648856		0.055598	0.005856	0.049723	0.0788	0.102262	0.023658	0.020518		0.044496	0.052531	0.039329	0.027195	-0.061038	-0.054546	-0.055707	-0.055024	0.014851	0.016674		107.37625	29.633937	138.927712	47.525717	21.1868	208.539432	236.689972	332.693666	81.877314	53.17182
	30.873386	26.239163	7.031164		0.06924	0.005432	0.044775	0.074163	0.089282	0.025691	0.021028		0.044527	0.05256	0.039393	0.027247	-0.061012	-0.054517	-0.05568	-0.054993	0.014853	0.016673		99.100617	27.330417	135.389837	46.602913	23.524872	203.522005	236.00427	335.958725	83.334391	52.288062
	30.168802	26.211154	7.390764		0.084218	0.005318	0.039411	0.067428	0.075917	0.028636	0.021378		0.044518	0.052551	0.039379	0.027225	-0.061024	-0.054529	-0.055692	-0.055006	0.014852	0.016673		91.021734	25.151942	130.130133	44.880439	25.502028	191.149409	232.822939	334.541901	86.123423	53.851043
	29.435931	26.096952	7.72641		0.099921	0.005399	0.033905	0.059523	0.063364	0.03239	0.021536		0.044471	0.05251	0.039289	0.027133	-0.061069	-0.05458	-0.055738	-0.055061	0.014848	0.016674		83.091458	22.950547	123.994839	42.485421	27.168499	180.254402	226.898841	334.424888	87.231452	54.92612
	28.684261	25.905116	8.039099		0.115263	0.005576	0.028646	0.051271	0.052537	0.036816	0.021538		0.044389	0.052436	0.039131	0.02698	-0.061144	-0.054666	-0.055816	-0.055155	0.014841	0.016677		75.203986	20.746165	116.005113	39.646041	28.451214	169.408095	218.323167	331.455174	89.349105	54.53384
	27.923079	25.645151	8.331333		0.129095	0.005777	0.023953	0.043151	0.043898	0.041782	0.021354		0.044276	0.052335	0.038914	0.02677	-0.061246	-0.054782	-0.055921	-0.055283	0.014832	0.016681		67.920172	18.685302	107.139595	36.388343	29.16367	157.622146	210.254086	324.974568	93.034459	54.78167
	27.160652	25.326805	8.606332		0.139797	0.005954	0.020095	0.035539	0.037777	0.04709	0.020899		0.044135	0.052207	0.038644	0.026513	-0.061372	-0.054925	-0.056051	-0.055439	0.01482	0.016684		61.809864	16.972286	97.740833	32.649603	29.274147	147.710109	202.948703	318.03528	97.497919	55.906951
	26.40352	24.959477	8.867329		0.145455	0.006081	0.017234	0.028866	0.034344	0.052393	0.020084		0.043969	0.052057	0.038328	0.026216	-0.061517	-0.055091	-0.056201	-0.05562	0.014807	0.016688		57.357346	15.823633	87.301665	28.558806	29.076966	140.623778	195.58427	313.059181	102.854369	56.393043
	25.655991	24.551797	9.117061		0.145218	0.006142	0.015408	0.023583	0.0334	0.057206	0.01892		0.043782	0.051888	0.037974	0.025884	-0.061678	-0.055276	-0.056367	-0.055822	0.014792	0.016692		55.344202	15.432181	76.905665	24.413504	28.774393	134.013818	191.430108	310.309235	109.146698	56.60392
	24.919905	24.111364	9.357474		0.140483	0.006142	0.014565	0.019967	0.034393	0.060839	0.017564		0.043576	0.051698	0.037587	0.025524	-0.061849	-0.055476	-0.056548	-0.05604	0.014776	0.016697		55.990363	15.957571	66.744246	20.280104	27.828625	131.908028	188.489064	305.567048	115.646493	56.181675
	24.194715	23.644595	9.589666		0.133309	0.006107	0.014561	0.018092	0.03662	0.062617	0.016232		0.043352	0.051493	0.037172	0.02514	-0.062032	-0.055688	-0.05674	-0.056273	0.014757	0.0167		59.78021	17.554109	57.310356	16.507852	27.333697	133.422493	186.543444	299.102079	120.847874	55.638285
	23.477793	23.156671	9.814012		0.125221	0.006064	0.015215	0.017902	0.039735	0.062135	0.015158		0.043113	0.051274	0.036734	0.024738	-0.062221	-0.055911	-0.05694	-0.056518	0.014738	0.016703		66.778648	20.257727	49.164846	13.269987	27.277741	136.13536	183.928653	288.962496	126.690622	54.943917
	22.76486	22.651553	10.030387		0.117497	0.006029	0.016357	0.019266	0.043574	0.059597	0.014524		0.042862	0.051042	0.036275	0.024319	-0.062417	-0.056143	-0.057148	-0.056772	0.014717	0.016706		77.06153	24.067695	42.524778	10.616451	26.946573	138.378606	178.386748	273.06484	132.867981	54.659438
	22.050509	22.132097	10.238465		0.1109	0.006025	0.017739	0.02192	0.047812	0.056049	0.014459		0.042599	0.050797	0.035798	0.023885	-0.062617	-0.056382	-0.057363	-0.057035	0.014695	0.016708		90.547909	28.936474	37.350265	8.633978	26.382924	138.41494	169.860095	252.859191	136.347248	55.909288
	21.328789	21.600324	10.438052		0.105905	0.006071	0.019102	0.02548	0.052137	0.052432	0.015019		0.042322	0.05054	0.035305	0.023438	-0.062821	-0.056628	-0.057582	-0.057304	0.014671	0.016708		106.482844	34.680127	33.626375	7.240903	25.59596	134.86339	159.117542	229.363741	140.63561	57.511944
	20.593873	21.057867	10.629418		0.102704	0.006168	0.020276	0.029477	0.055944	0.049357	0.016211		0.042035	0.050271	0.034796	0.022981	-0.063027	-0.05688	-0.057806	-0.057581	0.014645	0.016707		126.879123	41.473841	31.037246	6.400234	24.276303	128.954712	144.960372	203.062035	146.031874	58.337075
	19.840764	20.506509	10.813533		0.100964	0.006312	0.021258	0.033315	0.058151	0.047411	0.017965		0.041737	0.04999	0.034273	0.022514	-0.063236	-0.057137	-0.058035	-0.057863	0.014618	0.016704		148.685147	49.100562	29.425448	5.946817	22.494694	119.754751	128.390552	173.65587	152.584631	59.838124
	19.065962	19.948663	10.992172		0.100087	0.006508	0.02214	0.036395	0.058312	0.04714	0.020141		0.041428	0.049699	0.033737	0.022037	-0.063445	-0.057396	-0.058264	-0.058147	0.014588	0.016699		171.180881	57.278846	28.5265	5.773203	20.487729	106.976638	110.625053	143.895385	161.872881	61.916344
	18.268022	19.387638	11.167845		0.099736	0.006766	0.023041	0.038661	0.057622	0.048799	0.022696		0.041113	0.049401	0.033194	0.021556	-0.063646	-0.057649	-0.058487	-0.058426	0.014553	0.016689		195.573894	65.699386	28.021008	5.828782	18.332402	92.535312	92.504074	117.255986	174.709466	62.489957
	17.447897	18.827622	11.343575		0.10073	0.007089	0.024004	0.040491	0.05724	0.052408	0.025705		0.040793	0.049096	0.032648	0.02107	-0.063837	-0.057893	-0.058702	-0.058691	0.014512	0.016672		218.999367	73.79108	27.785941	5.984436	16.039178	78.187344	75.807616	93.913035	188.648464	61.740561
	16.608984	18.273336	11.522538		0.103865	0.007479	0.024881	0.042352	0.057737	0.057701	0.029188		0.040472	0.04879	0.032103	0.020588	-0.064016	-0.058126	-0.058905	-0.058944	0.014464	0.016646		240.291593	81.087919	27.574889	6.18328	13.868689	64.266274	61.528706	75.265256	201.394962	62.628456
	15.756792	17.729444	11.707627		0.109029	0.007942	0.02546	0.044423	0.059105	0.064304	0.033187		0.040153	0.048485	0.031564	0.020111	-0.064182	-0.058344	-0.059095	-0.059182	0.01441	0.016615		257.089524	86.694727	27.346935	6.35949	12.179197	52.00719	50.074989	61.940048	218.888139	62.715095
	14.898272	17.199941	11.901099		0.115312	0.008469	0.025736	0.046495	0.061031	0.071559	0.037793		0.039837	0.048181	0.031035	0.019643	-0.064336	-0.058549	-0.059272	-0.059403	0.014352	0.016578		266.20287	89.865473	27.095619	6.491079	10.773086	41.280023	41.442746	53.452186	237.768317	61.146604
	14.040989	16.687701	12.104327		0.121221	0.009031	0.02595	0.048006	0.062896	0.078517	0.04304		0.039527	0.047882	0.030519	0.019187	-0.064477	-0.058741	-0.059437	-0.059608	0.01429	0.016537		266.229489	90.24956	26.737469	6.597172	9.690736	32.3547	35.576984	49.342382	253.49863	59.11422
	13.192249	16.194283	12.317709		0.124914	0.009572	0.02637	0.048566	0.063933	0.084754	0.048998		0.039224	0.04759	0.030019	0.018747	-0.064605	-0.058918	-0.059589	-0.059797	0.014226	0.016492		258.989911	88.136843	26.232745	6.641037	9.314092	26.422985	32.320057	48.68488	267.586331	56.76414
	12.358337	15.720027	12.540735		0.124827	0.01	0.027197	0.048622	0.063878	0.090518	0.056051		0.038929	0.047305	0.029534	0.018321	-0.064722	-0.059082	-0.059729	-0.059971	0.01416	0.016444		247.965978	84.610955	25.702379	6.547274	9.37931	22.838797	30.987837	49.04662	277.315132	53.699939
	11.54398	15.26444	12.772202		0.120708	0.010216	0.028452	0.048957	0.063036	0.095618	0.064602		0.038641	0.047026	0.029066	0.017911	-0.064828	-0.059234	-0.059858	-0.06013	0.014092	0.016394		235.325929	80.427568	25.152767	6.547024	10.078084	21.399507	30.895185	50.532819	281.364734	51.207682
	10.752205	14.826773	13.01051		0.113224	0.010162	0.029928	0.050068	0.061738	0.099256	0.074734		0.038363	0.046755	0.028613	0.017515	-0.064925	-0.059374	-0.059978	-0.060277	0.014024	0.016342		222.152343	76.34971	24.628724	6.55704	10.861777	21.893818	32.074671	52.905722	280.162868	49.806224
	9.984521	14.406629	13.253995		0.103616	0.009865	0.031317	0.052044	0.060363	0.100962	0.086098		0.038093	0.046491	0.028176	0.017133	-0.065013	-0.059504	-0.060088	-0.060412	0.013956	0.016289		210.615576	72.71977	24.224784	6.556672	11.759662	23.703435	34.087902	56.035869	274.858921	49.656225
	9.241328	14.004478	13.501224		0.092989	0.009393	0.032371	0.054617	0.059332	0.101274	0.09784		0.037831	0.046234	0.027755	0.016766	-0.065092	-0.059624	-0.060189	-0.060536	0.013888	0.016235		201.869681	69.746973	23.944455	6.618871	12.977582	26.275398	36.242249	59.162159	269.617215	51.01823
	8.522386	13.622018	13.751244		0.082465	0.008883	0.032784	0.057264	0.058969	0.100653	0.109389		0.037579	0.045987	0.027352	0.016416	-0.065164	-0.059735	-0.060281	-0.060649	0.01382	0.016182		194.939791	67.81775	23.693499	6.68571	13.928096	29.307912	38.340038	60.581894	268.123115	53.918555
	7.82725	13.262305	14.003731		0.072979	0.008483	0.032446	0.059316	0.059153	0.099627	0.120599		0.037339	0.045753	0.02697	0.016086	-0.065228	-0.059835	-0.060365	-0.060751	0.013755	0.016129		191.390474	66.676371	23.541327	6.823165	14.693321	31.929282	39.745995	60.615955	263.867429	58.158773
	7.155498	12.929571	14.259004		0.065128	0.00829	0.031586	0.059881	0.059551	0.098981	0.131308		0.037115	0.045532	0.026614	0.01578	-0.065284	-0.059925	-0.06044	-0.060842	0.013693	0.016079		189.099324	66.04485	23.599115	6.98137	15.556017	33.852593	39.947581	59.059239	264.50819	63.497699
	6.50671	12.628784	14.517877		0.059147	0.008352	0.030364	0.058132	0.060062	0.099167	0.141904		0.03691	0.04533	0.02629	0.015502	-0.065332	-0.060004	-0.060506	-0.06092	0.013636	0.016033		187.735759	65.68859	23.755775	7.283873	16.471338	35.031502	39.347979	56.598297	272.009887	69.196705
	5.880293	12.36508	14.781398		0.05485	0.008714	0.028898	0.054531	0.060685	0.099977	0.152963		0.036727	0.045149	0.026001	0.015259	-0.065373	-0.060071	-0.060562	-0.060986	0.013584	0.01599		188.623859	65.920698	24.008034	7.632532	17.405951	35.682921	38.786973	54.587008	284.000771	75.760154
	5.275255	12.143161	15.050518		0.051767	0.00946	0.027495	0.050251	0.061568	0.100796	0.164406		0.036568	0.044992	0.025755	0.015053	-0.065406	-0.060127	-0.060608	-0.06104	0.013541	0.015954		192.320955	67.325282	24.476655	7.851754	18.449273	36.461021	38.70588	53.722029	300.338493	84.087928
	4.690055	11.966793	15.325785		0.049173	0.010651	0.026596	0.046338	0.062579	0.100977	0.175423		0.036439	0.044863	0.025553	0.01489	-0.06543	-0.06017	-0.060643	-0.061082	0.013505	0.015925		198.764591	69.81742	25.038368	8.25554	19.408995	37.8476	39.128735	53.728874	319.743502	92.843453
	4.122616	11.838496	15.607106		0.04625	0.012352	0.026475	0.043441	0.06326	0.100313	0.184985		0.036339	0.044763	0.025399	0.01477	-0.065447	-0.060201	-0.060669	-0.061112	0.013479	0.015903		207.731307	73.026274	25.721256	8.723009	20.091572	38.850045	40.39275	54.622562	341.737161	102.066916
	3.570579	11.759517	15.893678		0.042423	0.01467	0.027158	0.041731	0.0631	0.0988	0.191368		0.03627	0.044695	0.025293	0.014697	-0.065457	-0.06022	-0.060685	-0.06113	0.013463	0.015889		216.35144	75.819232	26.476749	9.21154	20.957179	39.760548	41.261227	55.756359	363.757608	114.006717
	3.031697	11.730042	16.184038		0.03763	0.017723	0.028451	0.04093	0.061995	0.096459	0.192932		0.036233	0.044656	0.025237	0.014669	-0.065459	-0.060227	-0.060691	-0.061137	0.013457	0.015884		221.130638	77.441056	27.241737	9.685922	22.108526	40.293393	41.494518	56.528879	382.705299	126.38008
	2.504269	11.749551	16.476173		0.032397	0.021582	0.029938	0.040599	0.059943	0.093345	0.189021		0.036227	0.044648	0.02523	0.014688	-0.065455	-0.060223	-0.060687	-0.061133	0.013461	0.015888		220.337604	77.357355	27.809591	10.063655	23.522922	40.270981	41.720908	56.793182	399.124555	137.786395
	1.987528	11.81725	16.767639		0.027309	0.026171	0.031089	0.040285	0.056767	0.089653	0.180398		0.036251	0.044669	0.025271	0.014751	-0.065443	-0.060207	-0.060673	-0.061118	0.013475	0.015899		213.893613	75.099977	27.869279	10.268964	25.527699	41.037314	41.962216	56.691224	415.333542	152.356241
	1.481878	11.932533	17.055618		0.022818	0.031232	0.031546	0.039542	0.052558	0.085806	0.168701		0.036305	0.04472	0.025359	0.014857	-0.065424	-0.060178	-0.060651	-0.061091	0.013498	0.015919		201.761948	71.402219	27.466459	10.206189	27.900481	43.173104	42.588942	56.556024	427.340262	169.29148
	0.988932	12.095392	17.336933		0.019197	0.036293	0.031339	0.038097	0.047754	0.082251	0.155268		0.036388	0.044801	0.025494	0.015008	-0.065398	-0.060139	-0.060618	-0.061052	0.013531	0.015946		186.254021	66.193439	26.645316	9.929056	30.343121	45.308806	43.714583	56.510705	434.375177	186.09128
	0.511315	12.306727	17.608028		0.016504	0.040654	0.030953	0.036212	0.042694	0.07932	0.141502		0.036503	0.044912	0.025678	0.015204	-0.065363	-0.060087	-0.060574	-0.061	0.013573	0.015981		169.676229	60.290963	25.515309	9.520941	32.678244	48.22426	45.435688	56.724777	437.575715	205.966365
	0.052333	12.568512	17.864971		0.014623	0.043411	0.030811	0.034215	0.037575	0.077005	0.128736		0.036649	0.045053	0.025912	0.015447	-0.065318	-0.06002	-0.060519	-0.060935	0.013625	0.016023		152.971221	54.563406	24.32461	9.074726	34.633723	51.985187	47.815972	58.055755	438.169338	224.552608
	-0.384432	12.883821	18.103487		0.013301	0.043783	0.031054	0.032259	0.03264	0.075239	0.11773		0.036829	0.045227	0.026199	0.015737	-0.065263	-0.059938	-0.06045	-0.060854	0.013684	0.016073		136.809446	49.233728	23.372317	8.710326	35.984514	55.652033	50.603007	60.909835	437.253194	235.583889
	-0.795553	13.256678	18.319001		0.012251	0.041718	0.031527	0.030279	0.028288	0.074124	0.108748		0.037044	0.045436	0.026544	0.016081	-0.065193	-0.059837	-0.060367	-0.060752	0.013754	0.016129		122.884873	44.634148	22.840302	8.533434	36.871387	59.265779	53.169178	64.134306	436.206141	247.456308
	-1.178116	13.691735	18.506661		0.011297	0.0379	0.031851	0.028057	0.024734	0.073753	0.101712		0.037296	0.045681	0.02695	0.01648	-0.065108	-0.059715	-0.060265	-0.060629	0.013833	0.016192		112.243163	41.147998	22.762065	8.577162	37.364221	58.822426	55.078946	67.908156	436.358373	259.94262
	-1.529941	14.193812	18.661262		0.010392	0.033008	0.031776	0.025647	0.021938	0.074024	0.096573		0.037588	0.045964	0.027422	0.016939	-0.065004	-0.059568	-0.060141	-0.060479	0.01392	0.016261		105.476555	38.59562	23.184937	8.918564	37.555517	57.359428	56.406652	72.351532	436.662362	272.61302
	-1.849626	14.767374	18.777026		0.009554	0.027635	0.031335	0.023348	0.019781	0.074521	0.092918		0.037922	0.046288	0.027964	0.017461	-0.064877	-0.059393	-0.059993	-0.060297	0.014015	0.016334		99.901075	36.64924	24.312622	9.564523	37.776957	57.136291	58.744817	77.89432	438.75022	283.742474
	-2.136409	15.416075	18.847218		0.0088	0.022318	0.030622	0.021384	0.0182	0.074705	0.09002		0.038298	0.046653	0.028578	0.018048	-0.064721	-0.059184	-0.059815	-0.060078	0.014115	0.016411		93.778821	34.954649	26.293493	10.566601	38.553892	56.562584	61.718764	84.346629	439.188678	293.713112
	-2.389895	16.142421	18.863635		0.008147	0.017505	0.029587	0.019794	0.017017	0.073886	0.087103		0.038717	0.047057	0.029267	0.0187	-0.064532	-0.058936	-0.059604	-0.059816	0.014219	0.016486		88.142374	33.039741	29.175543	12.056757	40.348221	55.309817	63.364399	91.086861	431.081925	303.788589
	-2.609683	16.947607	18.816023		0.007607	0.013457	0.028313	0.018508	0.016057	0.071242	0.083726		0.039177	0.0475	0.03003	0.019418	-0.064305	-0.058644	-0.059354	-0.059505	0.014322	0.016558		80.704589	30.531036	33.212389	14.021511	43.314444	56.928362	66.484183	98.501977	422.026015	307.64785
	-2.794966	17.831595	18.691535		0.007186	0.01026	0.026934	0.017423	0.015223	0.066598	0.079904		0.039675	0.047978	0.030864	0.0202	-0.064031	-0.058304	-0.05906	-0.059137	0.01442	0.016621		71.6023	27.415927	38.407531	16.56549	47.23777	59.62959	70.578226	102.954078	411.640533	307.521662
	-2.944232	18.793422	18.474442		0.006875	0.007882	0.025473	0.016356	0.01442	0.06051	0.075976		0.04021	0.04849	0.031769	0.021041	-0.063707	-0.057908	-0.058715	-0.058708	0.014509	0.01667		61.817267	24.046511	44.681128	19.690417	51.511678	63.048877	73.970612	105.712096	397.645853	301.710069
	-3.055128	19.831599	18.146208		0.006643	0.006221	0.023853	0.015119	0.013537	0.053539	0.072082		0.040777	0.04903	0.03274	0.021937	-0.063321	-0.057449	-0.058311	-0.058206	0.014581	0.016698		52.385513	20.818775	51.998588	23.276601	55.31301	66.761429	75.981928	107.420933	380.052057	290.337645
	-3.124478	20.944528	17.685999		0.006468	0.005137	0.022079	0.013739	0.012487	0.046113	0.068116		0.041369	0.049591	0.03377	0.022885	-0.062876	-0.056933	-0.057853	-0.057638	0.014639	0.016706		44.070619	17.966221	59.799933	27.065209	58.010941	69.46962	76.967024	106.319768	360.577829	276.686001
	-3.148445	22.130825	17.071671		0.006361	0.004467	0.020274	0.012338	0.011327	0.038565	0.063753		0.04198	0.050165	0.034852	0.023884	-0.062394	-0.056383	-0.057363	-0.057035	0.014694	0.016707		37.146168	15.619849	66.800798	30.617099	59.609247	71.023549	77.061673	103.123427	341.117679	260.387073
	-3.122775	23.389465	16.28124		0.006335	0.004051	0.01855	0.011024	0.010195	0.031297	0.058472		0.042604	0.050747	0.03598	0.02493	-0.061878	-0.055804	-0.056845	-0.056401	0.014747	0.016702		32.050967	13.888389	72.37739	33.424344	60.826697	70.658109	75.528259	98.260594	322.811376	242.332927
	-3.043078	24.71966	15.294769		0.006393	0.003799	0.017059	0.009876	0.0092	0.024628	0.052038		0.043235	0.051331	0.037151	0.02602	-0.061326	-0.0552	-0.056299	-0.055739	0.014798	0.016691		28.374176	12.619174	75.395164	34.807395	62.466415	70.789402	73.18394	91.913431	302.830169	226.458347
	-2.905073	26.120533	14.096418		0.00655	0.003668	0.015929	0.008929	0.008394	0.018811	0.044757		0.04387	0.051912	0.038358	0.027152	-0.060742	-0.05457	-0.055729	-0.05505	0.014849	0.016675		25.593349	11.673046	74.561016	34.325701	64.39032	71.009217	70.333425	84.796155	283.092669	211.320555
	-2.704772	27.590713	12.676578		0.006823	0.003612	0.015224	0.008189	0.007774	0.013999	0.037424		0.0445	0.052481	0.039596	0.028322	-0.060126	-0.053918	-0.055136	-0.054338	0.014902	0.016656		23.249744	10.900927	70.066053	32.143552	67.178803	69.768143	66.968666	78.013079	266.578642	196.700864
	-2.438649	29.127922	11.034079		0.00723	0.003585	0.01494	0.007641	0.007303	0.010236	0.03078		0.04512	0.053033	0.040859	0.029525	-0.059481	-0.05325	-0.054523	-0.053607	0.014959	0.016638		20.987268	10.14604	63.396614	28.863997	70.458142	67.618604	63.631657	72.3769	252.066801	185.865117
	-2.103846	30.728552	9.178517		0.007778	0.00356	0.015013	0.007245	0.006923	0.007463	0.025223		0.045725	0.053559	0.042141	0.030758	-0.058806	-0.052563	-0.053892	-0.052858	0.015025	0.016627		18.904962	9.461701	55.145902	24.942259	70.021013	64.788463	60.5501	68.042599	238.635173	175.201445
	-1.69845	32.387255	7.132716		0.008462	0.003521	0.015359	0.006945	0.006572	0.005582	0.020866		0.046323	0.05407	0.043447	0.032032	-0.05809	-0.051849	-0.053231	-0.052079	0.015119	0.016638		16.865357	8.803207	46.293385	20.648954	69.673177	61.630582	57.796307	64.82776	226.163271	166.189258
	-1.221728	34.096712	4.934808		0.009273	0.003461	0.015854	0.006697	0.006228	0.004462	0.017601		0.046911	0.054562	0.044776	0.033345	-0.057328	-0.051104	-0.052539	-0.05127	0.015247	0.016681		15.161076	8.206531	37.58187	16.555369	70.020613	59.319992	55.70607	62.837498	212.243953	156.571541
	-0.674195	35.847756	2.639229		0.010176	0.003389	0.016319	0.006493	0.005897	0.003953	0.015221		0.047482	0.055027	0.046115	0.034688	-0.056529	-0.050336	-0.051819	-0.050436	0.015413	0.01676		13.702875	7.708396	29.732034	12.954756	68.975759	57.465223	54.229509	61.7277	198.614843	143.336224
	-0.057536	37.629871	0.315197		0.01112	0.003315	0.016625	0.006354	0.005588	0.003903	0.013544		0.048029	0.055458	0.047452	0.036054	-0.055695	-0.049547	-0.051079	-0.049583	0.015624	0.016881		12.346668	7.289335	23.265414	9.901548	66.757993	55.330927	53.160726	60.903985	185.783559	127.81239
	0.625524	39.432088	-1.958809		0.012102	0.003246	0.016747	0.006299	0.005313	0.004153	0.012314		0.048546	0.055849	0.048779	0.037433	-0.054833	-0.048743	-0.050321	-0.048716	0.015879	0.017045		11.44646	6.939132	18.152363	7.5955	65.421016	54.073076	52.434529	60.263764	167.184097	113.044247
	1.371255	41.244362	-4.106094		0.013122	0.003196	0.016704	0.006328	0.005084	0.004578	0.011357		0.049027	0.056194	0.050082	0.038814	-0.053945	-0.047926	-0.049547	-0.047834	0.016167	0.017241		10.477268	6.672659	14.389002	5.866212	63.042504	53.305675	51.125107	59.577627	144.313553	96.443641
	2.1747	43.059693	-6.068639		0.014109	0.003192	0.016471	0.006422	0.004936	0.005098	0.010618		0.049466	0.056489	0.051357	0.040179	-0.053035	-0.047094	-0.048757	-0.046934	0.016449	0.017429		9.725174	6.45152	11.769964	4.697856	60.410369	50.944443	49.745937	58.422818	119.05823	79.46717
	3.029533	44.876858	-7.823518		0.014973	0.003267	0.016006	0.006544	0.004907	0.005651	0.010072		0.049863	0.056732	0.052598	0.041518	-0.052102	-0.046248	-0.047953	-0.046016	0.016713	0.017594		9.164195	6.281998	10.041414	3.928525	57.864198	47.768649	47.800241	56.743531	94.10654	63.817789
	3.925992	46.700745	-9.396053		0.015594	0.003446	0.015324	0.00666	0.005014	0.00618	0.009688		0.050214	0.056921	0.053805	0.042837	-0.051149	-0.045389	-0.047135	-0.045083	0.016959	0.01774		8.607383	6.17342	8.939248	3.383342	55.178775	45.273508	45.166494	54.902082	71.399176	49.913685
	4.85098	48.539766	-10.846599		0.015912	0.003751	0.014497	0.00675	0.005258	0.006655	0.00947		0.050519	0.057053	0.054979	0.044137	-0.050171	-0.044514	-0.0463	-0.044131	0.017184	0.017859		8.219839	6.085639	8.161668	3.057221	52.855332	43.104991	43.46263	53.419486	50.95354	37.969468
Subject #	8	Control	Male
	Joint Angles [deg]				EMG - filtered and normalised to max isometric trial									Knee Flexion-Extension Moment Arm[m]											Muscle Forces
	HipFlexion	KneeFlexion	AnkleDorsiflexion		Semimem	BicepsFemoris	RectusFemoris	Vasmed	Vaslat	medGastroc	latGastroc		Semimem	Semiten	BicepsFemorisLH	BicepsFemorisSH	RectusFemoris	Vasmed	Vasint	Vaslat	medGastroc	latGastroc		Semimem	Semiten	BicepsFemorisLH	BicepsFemorisSH	RectusFemoris	Vasmed	Vasint	Vaslat	medGastroc	latGastroc
	40.946819	8.113566	4.561367		0.068585	0.029599	0.100061	0.362618	0.488433	0.058509	0.060818		0.027577	0.034542	0.017073	0.009182	-0.054573	-0.051118	-0.050982	-0.051976	0.011491	0.013719		1435.529718	90.616488	175.823289	31.412042	-0.027555	88.626947	121.820641	197.578141	121.229773	67.149083
	40.980146	8.346098	4.815661		0.065733	0.02956	0.097367	0.370879	0.484854	0.059291	0.060928		0.027697	0.034661	0.017263	0.00936	-0.054571	-0.051097	-0.050967	-0.051959	0.011539	0.013759		1426.57798	90.130074	178.858545	32.382088	0.05602	100.133775	147.361776	226.57454	128.851068	70.310856
	40.9579	8.810952	4.959783		0.062082	0.030182	0.093663	0.375705	0.477804	0.05852	0.059368		0.027938	0.034898	0.017644	0.009718	-0.054564	-0.05105	-0.050932	-0.051924	0.011636	0.013841		1405.273525	89.349676	176.318597	31.844817	0.097354	114.433058	168.352608	263.582613	138.186126	74.782242
	40.889466	9.486253	4.976117		0.05817	0.03105	0.089461	0.375054	0.467038	0.055865	0.055916		0.028284	0.035239	0.018194	0.010236	-0.054547	-0.050977	-0.050879	-0.051866	0.011775	0.01396		1374.235755	88.475045	171.065121	30.444832	0.11799	131.313025	191.053428	306.771497	147.623086	79.4998
	40.785547	10.351308	4.854241		0.054189	0.031683	0.085402	0.367708	0.452929	0.051552	0.050913		0.028721	0.035668	0.018897	0.010897	-0.054514	-0.050876	-0.050803	-0.051778	0.01195	0.014107		1335.675194	87.59944	164.958689	28.689545	0.133582	150.592191	218.483418	353.43307	155.826216	83.510505
	40.659938	11.389146	4.602626		0.050225	0.031843	0.082464	0.355245	0.437031	0.046035	0.044794		0.02924	0.036175	0.019736	0.011685	-0.054457	-0.050736	-0.050696	-0.051649	0.012152	0.014275		1290.99131	86.582261	157.96861	26.821425	0.150413	172.229056	247.35117	399.491574	162.067541	86.254216
	40.527609	12.588862	4.247124		0.04642	0.031648	0.0814	0.341183	0.421351	0.039672	0.037948		0.029831	0.036749	0.020701	0.012589	-0.054365	-0.050552	-0.050551	-0.051468	0.012372	0.014456		1241.787261	85.250486	151.29249	25.218879	0.185618	196.562954	277.47242	444.142962	165.692241	87.937868
	40.403288	13.944892	3.828906		0.042714	0.031384	0.082525	0.327716	0.407767	0.032961	0.030961		0.030485	0.037382	0.021785	0.013601	-0.054225	-0.05031	-0.050358	-0.051217	0.012601	0.014639		1188.292412	83.314058	145.973087	24.177547	0.204198	224.266535	308.443713	495.422493	166.166098	89.142802
	40.29988	15.454616	3.40013		0.038952	0.031217	0.085813	0.315673	0.396957	0.026466	0.024427		0.031196	0.038065	0.02298	0.014714	-0.054023	-0.049998	-0.050102	-0.050883	0.012826	0.014812		1130.251086	80.492912	142.148886	23.776922	0.199538	256.416151	341.80023	546.132021	163.362328	89.24236
	40.22681	17.114859	3.017757		0.035107	0.031128	0.09101	0.305164	0.387834	0.020615	0.018738		0.031956	0.038789	0.02428	0.015917	-0.05374	-0.0496	-0.04977	-0.050444	0.013033	0.014959		1068.612333	76.807726	139.318333	23.906252	0.226173	290.769097	376.461488	579.490532	157.386203	86.848871
	40.188559	18.917688	2.736295		0.031301	0.030966	0.097807	0.297751	0.379893	0.015724	0.014107		0.032754	0.039543	0.025674	0.017197	-0.053354	-0.049098	-0.049339	-0.04988	0.013202	0.015061		1005.72323	72.739369	136.987025	24.342688	0.270151	317.567471	398.851737	615.63858	148.077625	82.755401
	40.183788	20.846735	2.600502		0.027697	0.030532	0.105526	0.295865	0.373611	0.012	0.010625		0.03357	0.040304	0.027137	0.018534	-0.052858	-0.048489	-0.048807	-0.049189	0.013323	0.015107		942.820846	68.554675	134.634561	24.643223	0.257245	337.969563	416.120162	647.198096	136.434525	76.947778
	40.205451	22.875598	2.640344		0.024347	0.029671	0.113157	0.301244	0.370295	0.009566	0.008297		0.034372	0.041042	0.028628	0.019906	-0.052292	-0.047821	-0.048217	-0.04843	0.013414	0.015116		879.922983	64.356264	131.475527	24.597608	0.436098	353.114535	429.684987	668.132592	122.782675	69.554777
	40.241638	24.968336	2.868495		0.02124	0.028406	0.119518	0.313496	0.371708	0.008486	0.007069		0.035131	0.041727	0.030104	0.021285	-0.0517	-0.047143	-0.047616	-0.047667	0.013498	0.015113		817.727159	60.223956	127.315292	24.247267	1.120186	362.435099	437.578998	681.578706	107.848085	61.176439
	40.277037	27.081853	3.280351		0.018396	0.026804	0.123531	0.330438	0.378409	0.008781	0.006865		0.035826	0.042339	0.031532	0.022641	-0.051093	-0.046469	-0.047014	-0.046908	0.013574	0.015099		757.965086	56.211862	122.953948	23.696267	2.339945	367.890921	444.603685	691.756415	93.456131	52.482325
	40.294861	29.169963	3.856518		0.015879	0.024978	0.12453	0.348859	0.38909	0.010438	0.007593		0.036439	0.042862	0.032878	0.023942	-0.050487	-0.045817	-0.04643	-0.046175	0.013646	0.015081		700.032882	52.203246	118.66391	23.156153	4.152245	371.017708	443.887217	708.449244	79.256412	44.148584
	40.278848	31.188116	4.567601		0.013727	0.023049	0.122429	0.365588	0.4007	0.013391	0.009154		0.036974	0.043301	0.034127	0.025176	-0.049887	-0.045192	-0.045866	-0.045475	0.01373	0.015076		644.443154	48.113712	114.798442	22.752769	6.620041	372.73245	442.006894	710.364812	66.441821	36.255507
	40.214739	33.097082	5.379258		0.011945	0.021088	0.117616	0.378873	0.408323	0.017502	0.011444		0.037441	0.043671	0.035277	0.026335	-0.049295	-0.044591	-0.045321	-0.044806	0.013839	0.015099		592.187672	44.070322	111.022227	22.353873	9.765645	373.214857	441.943512	701.448647	54.604641	29.328533
	40.091227	34.865269	6.256628		0.010526	0.019227	0.110897	0.389019	0.410834	0.022546	0.014325		0.037845	0.04398	0.036322	0.027409	-0.04872	-0.044021	-0.044801	-0.044173	0.013975	0.015153		543.683996	40.259553	106.777089	21.734755	13.594177	374.392101	440.984729	701.149844	43.478311	24.10827
	39.900418	36.469694	7.167845		0.009439	0.01759	0.103294	0.395744	0.410884	0.028184	0.01759		0.038188	0.044229	0.037249	0.028382	-0.048178	-0.043494	-0.044317	-0.043593	0.014128	0.015231		498.77	36.681083	102.223747	20.868991	18.018908	380.993864	442.988309	698.438129	36.157079	20.516117
	39.637857	37.895675	8.086348		0.008621	0.016267	0.095598	0.39786	0.409312	0.033972	0.020961		0.038472	0.044426	0.038058	0.029245	-0.04768	-0.04302	-0.04388	-0.04307	0.014289	0.015325		457.478873	33.324063	97.099007	19.827772	22.591574	393.415628	450.32613	699.371717	32.659797	18.279558
	39.302167	39.13548	8.991626		0.008016	0.015286	0.088532	0.394116	0.405967	0.039425	0.024092		0.038703	0.044578	0.038749	0.029995	-0.047237	-0.042602	-0.043494	-0.042612	0.01445	0.015428		419.787704	30.25035	91.345034	18.57938	27.651706	410.121028	462.008162	706.904424	33.14339	17.908321
	38.894599	40.186949	9.868984		0.007582	0.014614	0.082743	0.384466	0.401258	0.044031	0.026581		0.038887	0.044694	0.039326	0.03063	-0.046853	-0.042244	-0.043162	-0.042219	0.014601	0.015529		385.993777	27.492112	85.41965	17.202273	32.220906	428.61153	476.145401	718.389568	37.867314	19.307759
	38.418573	41.052282	10.708738		0.00728	0.014221	0.07865	0.369342	0.396158	0.047395	0.028149		0.039032	0.044779	0.039796	0.03115	-0.046532	-0.041946	-0.042886	-0.041893	0.014728	0.015614		356.362176	25.052642	79.727585	15.845678	34.941696	445.506457	490.164667	731.473336	46.624442	21.675695
	37.879198	41.737079	11.505085		0.007082	0.014101	0.076405	0.350682	0.390875	0.049324	0.028715		0.03914	0.044841	0.040164	0.031558	-0.046273	-0.041707	-0.042664	-0.041632	0.014828	0.01568		330.292843	22.999369	73.981736	14.465468	37.172884	457.5486	499.620336	744.680427	59.165035	25.07434
	37.28276	42.249629	12.254833		0.006987	0.014223	0.075843	0.330632	0.384619	0.049816	0.028477		0.039219	0.044883	0.04044	0.031862	-0.046076	-0.041528	-0.042497	-0.041435	0.014901	0.015728		307.383889	21.299905	68.630522	13.200155	38.497502	464.936673	504.720659	746.549297	75.136752	29.769229
	36.636187	42.600321	12.956303		0.006985	0.014516	0.07653	0.310763	0.376572	0.049535	0.027956		0.039272	0.044911	0.040629	0.032069	-0.045941	-0.041404	-0.042382	-0.041299	0.014951	0.015761		287.28869	19.936096	63.89683	12.113621	38.797032	467.487419	513.403141	741.974086	92.643793	34.432409
	35.946561	42.801165	13.608623		0.007048	0.014862	0.077676	0.290165	0.366087	0.04959	0.027659		0.039302	0.044927	0.040739	0.032187	-0.045863	-0.041332	-0.042316	-0.041221	0.014979	0.015779		269.830182	18.856371	59.815011	11.225608	38.43234	467.666748	517.633854	736.986349	110.501437	39.299078
	35.220669	42.865328	14.211326		0.00715	0.015065	0.078492	0.267611	0.35128	0.050851	0.027881		0.039312	0.044932	0.040778	0.032224	-0.045836	-0.04131	-0.042295	-0.041196	0.014988	0.015784		254.799197	17.971819	56.488574	10.584846	37.701254	467.702355	502.243391	727.702416	128.367812	45.616581
	34.464597	42.806651	14.764234		0.00726	0.014935	0.078748	0.244344	0.329466	0.053755	0.02875		0.039304	0.044928	0.040753	0.03219	-0.045857	-0.041331	-0.042314	-0.041219	0.01498	0.015779		241.462139	17.282833	53.866884	10.177173	37.073001	459.757643	490.673207	718.671682	143.407645	49.910232
	33.68343	42.639121	15.267538		0.007364	0.014421	0.078464	0.221556	0.302731	0.058387	0.030224		0.03928	0.044917	0.04067	0.032091	-0.045919	-0.04139	-0.042369	-0.041284	0.014957	0.015764		229.871751	16.736638	51.914216	9.952078	36.949935	443.787893	480.814914	710.932874	155.454288	52.397079
	32.881125	42.376384	15.72189		0.007464	0.013589	0.077604	0.200311	0.275448	0.064583	0.032176		0.039242	0.044897	0.040538	0.031936	-0.046018	-0.041483	-0.042455	-0.041386	0.014919	0.015739		219.661024	16.293258	50.522072	9.903157	37.048186	424.12181	468.114907	702.731949	163.677344	54.225352
	32.060537	42.031333	16.128469		0.007555	0.0126	0.075812	0.18213	0.252016	0.072017	0.034392		0.03919	0.04487	0.040361	0.031733	-0.046147	-0.041604	-0.042568	-0.041519	0.01487	0.015708		210.444877	15.965659	49.629834	10.027093	37.460997	404.743707	453.723183	692.584465	167.395319	55.124482
	31.223573	41.615793	16.488969		0.007639	0.011622	0.072779	0.168152	0.235679	0.080199	0.036512		0.039125	0.044836	0.040144	0.031486	-0.046301	-0.04175	-0.042703	-0.041678	0.014811	0.015669		202.444895	15.763661	49.251183	10.272301	38.728647	386.298154	437.883452	680.333394	168.29671	54.452064
	30.371476	41.140314	16.805527		0.007715	0.010768	0.068784	0.158593	0.227473	0.088367	0.038081		0.039048	0.044793	0.039894	0.031203	-0.046477	-0.041915	-0.042857	-0.04186	0.014741	0.015623		195.415555	15.593841	49.091574	10.583837	39.491436	364.806586	421.634611	665.154133	168.94939	54.229391
	29.505202	40.614105	17.080616		0.007783	0.010096	0.06436	0.153135	0.226367	0.09562	0.038778		0.038961	0.044742	0.039614	0.030888	-0.046669	-0.042097	-0.043026	-0.042059	0.014664	0.015571		188.991914	15.469666	48.577567	10.800811	41.391409	341.255311	401.830658	644.303318	172.4639	55.095805
	28.625743	40.045067	17.316933		0.007845	0.009619	0.059873	0.150723	0.230216	0.101333	0.038666		0.038863	0.044683	0.039307	0.030545	-0.046875	-0.042293	-0.043207	-0.042273	0.01458	0.015514		183.004863	15.385059	47.515829	10.811386	43.099292	317.023039	377.242742	614.128387	180.10676	56.77169
	27.73435	39.439825	17.517296		0.007907	0.009289	0.055364	0.149293	0.236975	0.105473	0.03797		0.038755	0.044615	0.038976	0.03018	-0.047092	-0.042498	-0.043398	-0.042499	0.014492	0.015456		177.51903	15.301649	45.922645	10.572283	42.732218	292.513799	350.303559	576.026216	192.122378	59.150157
	26.832639	38.803763	17.68454		0.007952	0.009051	0.050833	0.146249	0.24442	0.108528	0.03682		0.038637	0.04454	0.038625	0.029795	-0.047316	-0.042714	-0.043597	-0.042735	0.014405	0.015398		172.566801	15.226574	43.70002	10.088922	42.962066	269.253865	323.834721	538.594986	209.126311	62.264324
	25.922554	38.141044	17.821427		0.007959	0.008898	0.046567	0.140135	0.24899	0.111437	0.035371		0.038509	0.044455	0.038254	0.029394	-0.047548	-0.042937	-0.043803	-0.04298	0.014319	0.015344		167.769645	15.13943	41.489427	9.587838	42.760963	247.772468	299.807379	504.772836	228.745256	65.250226
	25.00621	37.45469	17.930562		0.007923	0.008825	0.043001	0.131679	0.247899	0.115004	0.033803		0.038372	0.044361	0.037865	0.028978	-0.047785	-0.043167	-0.044015	-0.043233	0.014237	0.015294		163.225587	15.065834	39.256598	8.99392	41.67323	230.481253	280.583253	479.228923	249.786087	68.576528
	24.085698	36.746728	18.014364		0.007839	0.008824	0.040477	0.122912	0.241548	0.119431	0.032189		0.038225	0.044258	0.037459	0.028549	-0.048025	-0.043403	-0.044233	-0.043492	0.014157	0.015248		158.958949	15.004393	37.05921	8.414375	39.996268	218.373391	268.379646	465.573488	270.848947	71.483364
	23.1629	36.018393	18.075093		0.007714	0.008865	0.039082	0.115639	0.232738	0.124355	0.03051		0.038067	0.044144	0.037035	0.028108	-0.048269	-0.043644	-0.044455	-0.043757	0.014082	0.015206		154.851327	14.927976	35.273908	8.082547	37.974342	210.171707	263.24536	461.984932	289.613996	72.629039
	22.239331	35.270401	18.114932		0.007567	0.008892	0.038838	0.11077	0.22419	0.129495	0.028842		0.0379	0.044022	0.036595	0.027654	-0.048516	-0.043889	-0.044679	-0.044028	0.014011	0.01517		151.14841	14.860789	33.842521	7.804323	35.802895	205.011225	262.213634	462.901147	304.613631	73.295559
	21.316003	34.503251	18.136144		0.007407	0.00886	0.03963	0.108366	0.217379	0.13464	0.027388		0.037722	0.043887	0.036138	0.027189	-0.048766	-0.044139	-0.044908	-0.044304	0.013944	0.015139		147.665712	14.790069	32.737934	7.650572	33.503639	201.119133	263.926289	469.289099	315.733623	73.190844
	20.393335	33.717481	18.141244		0.007242	0.008759	0.04132	0.107889	0.212953	0.139354	0.026262		0.037533	0.043743	0.035664	0.026712	-0.049016	-0.044393	-0.04514	-0.044585	0.013883	0.015114		144.363282	14.70809	31.871981	7.579229	31.163154	195.152352	264.013189	475.755526	323.975223	71.67589
	19.47107	32.913813	18.133134		0.007081	0.008588	0.043812	0.108431	0.210722	0.143105	0.025495		0.037333	0.043588	0.035174	0.026224	-0.049269	-0.04465	-0.045374	-0.04487	0.013827	0.015095		141.201331	14.607317	31.185569	7.529706	28.917032	185.65611	259.056236	476.421077	331.304929	70.747697
	18.548209	32.093217	18.11514		0.006932	0.008334	0.046883	0.108718	0.209966	0.145774	0.025085		0.037123	0.04342	0.034667	0.025725	-0.049521	-0.04491	-0.04561	-0.04516	0.013777	0.015082		137.961042	14.47386	30.658218	7.545181	26.908001	174.035047	249.997312	470.328041	339.809974	71.533718
	17.622992	31.256884	18.090941		0.006808	0.008018	0.050163	0.107971	0.209054	0.148248	0.025058		0.036902	0.04324	0.034144	0.025217	-0.049773	-0.045171	-0.045848	-0.045452	0.013733	0.015075		134.550588	14.308635	30.174595	7.612084	25.374267	161.274925	239.080675	456.269386	350.189566	67.977783
	16.692966	30.406143	18.064313		0.006722	0.007681	0.052987	0.106689	0.205211	0.151261	0.025436		0.03667	0.04305	0.033606	0.024699	-0.050024	-0.045435	-0.046086	-0.045747	0.013695	0.015074		131.221454	14.113513	29.841637	7.699975	24.642129	150.176077	227.360816	438.587363	361.915601	64.873913
	15.755225	29.54238	18.038728		0.006691	0.007355	0.054514	0.10547	0.196631	0.155055	0.026169		0.036424	0.042846	0.033053	0.024172	-0.050274	-0.045701	-0.046325	-0.046045	0.013661	0.015079		128.004308	13.89789	29.520815	7.772734	24.664644	142.436423	216.221604	420.755906	374.231562	63.204893
	14.806753	28.666974	18.016899		0.006713	0.007045	0.054388	0.104585	0.184023	0.159791	0.027146		0.036164	0.042625	0.032479	0.023634	-0.050526	-0.045972	-0.046569	-0.046349	0.01363	0.015086		124.740439	13.67303	29.031103	7.806001	25.309399	137.588843	207.428769	404.744447	386.449188	61.30282
	13.844831	27.781245	18.000314		0.006767	0.006735	0.052829	0.103728	0.169184	0.166081	0.02846		0.035886	0.042385	0.031886	0.023081	-0.050782	-0.046249	-0.046817	-0.04666	0.013598	0.015093		121.466535	13.44529	28.416696	7.789743	26.52094	134.242007	201.651221	392.326136	397.736405	60.739628
	12.867496	26.886402	17.988799		0.006839	0.006408	0.050223	0.102294	0.153065	0.175177	0.030463		0.035591	0.042127	0.031273	0.022516	-0.051039	-0.046531	-0.04707	-0.046977	0.013567	0.015101		118.476764	13.221417	27.627037	7.703203	27.803544	131.748129	197.17265	382.552732	407.043607	60.383005
	11.873868	25.983465	17.980289		0.006924	0.006097	0.047121	0.09959	0.13552	0.188489	0.033419		0.035278	0.04185	0.030641	0.021941	-0.051298	-0.046818	-0.047327	-0.0473	0.013535	0.015108		115.377648	13.002761	26.791175	7.556783	29.54143	128.019665	192.400275	373.863852	414.177216	60.435003
	10.86427	25.073168	17.970851		0.007026	0.005873	0.044075	0.095091	0.11745	0.206527	0.037466		0.034948	0.041555	0.02999	0.021353	-0.05156	-0.04711	-0.047586	-0.047628	0.013502	0.015114		112.243265	12.809261	25.859468	7.375364	31.575876	123.376229	186.48305	364.039791	420.501547	60.82666
	9.840131	24.155892	17.954965		0.007134	0.005813	0.041476	0.089836	0.100588	0.229443	0.042672		0.0346	0.04124	0.02932	0.020754	-0.051822	-0.047406	-0.047849	-0.047962	0.013468	0.015117		109.415086	12.660254	24.790006	7.173128	33.051196	118.807443	178.823095	349.409583	427.428351	61.608783
	8.803724	23.231648	17.926041		0.00723	0.005979	0.039579	0.085125	0.086789	0.257453	0.049199		0.034236	0.040907	0.028631	0.020143	-0.052085	-0.047706	-0.048115	-0.048301	0.01343	0.015118		106.711313	12.551424	23.838634	6.973358	33.499343	113.203221	168.799054	326.866334	435.52191	63.746046
	7.75776	22.300201	17.877235		0.007306	0.006432	0.038482	0.081832	0.077587	0.290743	0.057389		0.033853	0.040553	0.027923	0.01952	-0.052349	-0.04801	-0.048384	-0.048645	0.01339	0.015116		104.297711	12.493826	22.972834	6.859345	33.21663	108.611566	156.763613	300.311032	446.675886	65.824079
	6.704964	21.361423	17.802475		0.00737	0.007229	0.038134	0.080282	0.073899	0.329358	0.067951		0.033453	0.04018	0.027195	0.018885	-0.052614	-0.048317	-0.048655	-0.048993	0.013346	0.01511		102.194813	12.449931	22.028485	6.642414	32.21347	103.439482	143.505089	271.256787	454.407239	68.194058
	5.647787	20.415829	17.697454		0.007424	0.008405	0.038259	0.080197	0.075935	0.373304	0.081806		0.033034	0.039787	0.026449	0.018238	-0.052879	-0.048627	-0.048928	-0.049345	0.013298	0.015099		100.169203	12.420571	21.04692	6.354749	30.539983	96.893292	129.224186	239.298512	468.654802	71.557405
	4.588299	19.465249	17.560505		0.007468	0.009966	0.038454	0.081007	0.083332	0.42197	0.100005		0.032598	0.039376	0.025685	0.01758	-0.053138	-0.048932	-0.049195	-0.049692	0.013243	0.015082		98.038216	12.43161	20.210055	6.205073	28.614077	89.884311	113.924564	205.45325	501.221915	76.176878
	3.528246	18.513564	17.393244		0.007504	0.011879	0.038322	0.081919	0.095284	0.474058	0.123194		0.032151	0.038952	0.024912	0.016912	-0.053373	-0.049218	-0.049443	-0.050016	0.01317	0.015045		96.033632	12.441077	19.545736	6.096715	26.933871	81.463498	98.643685	173.098584	533.900052	82.602105
	2.469282	17.567416	17.200834		0.00753	0.014076	0.037585	0.082393	0.110771	0.528137	0.151346		0.031696	0.038517	0.024136	0.016241	-0.053585	-0.049481	-0.049668	-0.050312	0.013081	0.014991		94.502449	12.438144	19.175512	6.121605	25.464153	72.958922	84.757837	144.252112	573.620203	89.867624
	1.413279	16.636526	16.991591		0.00754	0.01643	0.036341	0.082226	0.128393	0.583665	0.184007		0.031239	0.038077	0.023364	0.015573	-0.053773	-0.049721	-0.049871	-0.050579	0.012977	0.014922		92.760473	12.426286	19.226902	6.333939	24.348133	65.59345	73.318513	120.477776	619.933831	98.69443
	0.362589	15.733623	16.77618		0.007541	0.018821	0.035081	0.081561	0.146228	0.638682	0.22027		0.030785	0.037638	0.022608	0.014917	-0.053935	-0.049935	-0.05005	-0.050814	0.012863	0.01484		90.60204	12.402234	19.798865	6.790894	23.772777	59.632668	65.172882	103.830734	670.934476	109.966265
	-0.679759	14.87394	16.566468		0.007545	0.021136	0.034325	0.080844	0.162255	0.689058	0.258642		0.030342	0.037208	0.021879	0.014287	-0.054071	-0.050124	-0.050205	-0.051018	0.012743	0.014749		88.696903	12.366829	21.007162	7.553497	23.614828	55.054053	60.556447	95.63228	730.379256	123.872473
	-1.709962	14.074294	16.374135		0.007567	0.023254	0.034397	0.080409	0.17527	0.731988	0.296711		0.029921	0.036797	0.021192	0.013697	-0.054184	-0.050285	-0.050338	-0.051191	0.012621	0.014654		86.808305	12.340179	22.954771	8.552464	23.539803	52.14264	58.42472	94.216776	795.743344	141.621078
	-2.723466	13.351752	16.20919		0.007623	0.025138	0.035437	0.080605	0.183796	0.766924	0.331278		0.029531	0.036415	0.020561	0.01316	-0.054273	-0.05042	-0.050447	-0.051333	0.012503	0.014562		84.692513	12.276942	25.333853	9.849046	23.730298	49.610348	58.671442	98.063271	868.299299	163.119638
	-3.7151	12.722257	16.078792		0.007729	0.026893	0.037425	0.081376	0.185589	0.792105	0.360194		0.029182	0.036071	0.020002	0.012689	-0.054342	-0.05053	-0.050534	-0.051445	0.012396	0.014475		82.524079	12.177118	28.308935	11.436491	23.856465	47.397326	60.549154	105.558628	945.764687	188.461574
	-4.679268	12.199491	15.986482		0.007895	0.02868	0.040147	0.081958	0.179862	0.804637	0.382268		0.028882	0.035774	0.019525	0.012297	-0.054393	-0.050615	-0.050601	-0.051531	0.012302	0.014399		80.402401	12.077675	31.813423	13.2011	23.5788	45.661455	63.254947	115.375386	1028.978147	216.809469
	-5.61018	11.794065	15.931831		0.008137	0.030619	0.0432	0.081084	0.167903	0.800789	0.395882		0.028638	0.035531	0.019142	0.011991	-0.054429	-0.050677	-0.05065	-0.051593	0.012228	0.014338		78.114451	11.980721	35.236478	15.019831	23.17647	43.730599	66.654117	126.564908	1119.273148	245.702551
	-6.502128	11.51311	15.910533		0.008447	0.032676	0.045912	0.078064	0.152174	0.778444	0.401256		0.028455	0.035348	0.018857	0.011779	-0.054451	-0.050719	-0.050682	-0.051632	0.012175	0.014294		75.809453	11.846568	38.81484	16.835277	22.892139	42.308956	70.10316	137.531226	1197.618921	274.113359
	-7.349738	11.36045	15.915031		0.008793	0.034562	0.047509	0.073448	0.135283	0.736737	0.39817		0.028338	0.03523	0.018675	0.011664	-0.054462	-0.050741	-0.050699	-0.051653	0.012146	0.014271		73.500603	11.734672	42.186393	18.567231	23.075561	41.446683	73.431994	147.471909	1266.132854	304.688476
	-8.148148	11.337179	15.935424		0.009103	0.035729	0.047476	0.067731	0.118864	0.67658	0.385304		0.028287	0.035176	0.018599	0.011646	-0.054463	-0.050744	-0.050701	-0.051656	0.012142	0.014267		71.341374	11.639059	44.943146	20.11183	23.977296	41.322073	76.682302	155.964469	1326.687709	331.332272
	-8.893084	11.442342	15.960375		0.009272	0.035504	0.04565	0.061036	0.10378	0.601398	0.362575		0.028303	0.035188	0.018628	0.011725	-0.054453	-0.050729	-0.05069	-0.051642	0.012163	0.014283		69.400511	11.548484	47.201493	21.47963	25.563075	42.208293	79.567412	162.500393	1374.384901	350.72352
	-9.580825	11.673646	15.977938		0.00923	0.033436	0.042413	0.053173	0.090672	0.518192	0.332037		0.028385	0.035265	0.018761	0.0119	-0.054433	-0.050695	-0.050664	-0.05161	0.012206	0.01432		67.468433	11.544984	49.506245	22.828774	27.665591	43.803889	81.339444	166.133988	1405.673131	371.201553
	-10.208058	12.028053	15.976189		0.009013	0.029854	0.038453	0.044498	0.079684	0.433261	0.297198		0.02853	0.035405	0.018995	0.012167	-0.054399	-0.050641	-0.050622	-0.051557	0.012271	0.014374		65.812	11.586448	52.095444	24.168971	30.453578	45.519683	81.483618	165.25212	1414.007364	383.142339
	-10.771656	12.502173	15.943515		0.008709	0.025459	0.034478	0.035895	0.070547	0.35208	0.260823		0.028738	0.035607	0.019329	0.012524	-0.054351	-0.050566	-0.050563	-0.051482	0.012357	0.014443		64.613805	11.666701	54.729022	25.588955	33.349044	46.711006	80.251508	160.494681	1398.204139	389.386522
	-11.26849	13.092445	15.868626		0.00838	0.020889	0.031061	0.028049	0.063553	0.277461	0.223599		0.029015	0.035876	0.019773	0.012967	-0.054284	-0.050466	-0.050483	-0.05138	0.01246	0.014526		64.16394	11.826123	57.482463	27.145272	35.494821	47.107026	77.225065	154.831581	1359.20382	390.628573
	-11.695318	13.795222	15.740413		0.008064	0.016573	0.02857	0.021349	0.059285	0.210692	0.185689		0.029358	0.036211	0.020327	0.01349	-0.054194	-0.050339	-0.05038	-0.051247	0.012576	0.01462		64.275779	12.037752	60.000652	28.454077	36.576873	46.849317	72.909557	149.223583	1294.967794	382.791038
	-12.048779	14.606833	15.547768		0.007779	0.012764	0.027134	0.015944	0.057807	0.153159	0.148982		0.029748	0.036591	0.020962	0.014091	-0.054077	-0.050179	-0.050251	-0.051078	0.012703	0.014719		63.782081	12.145207	60.487093	28.643595	36.906636	46.039505	70.049402	140.619176	1201.000739	369.550572
	-12.325515	15.523727	15.279456		0.007529	0.009588	0.026672	0.011818	0.058654	0.105625	0.115628		0.030181	0.037011	0.021676	0.014764	-0.053924	-0.049983	-0.05009	-0.050866	0.012835	0.014818		62.63522	12.096224	58.345849	27.604523	36.077209	44.21593	66.334796	133.28967	1080.704193	349.132403
	-12.522412	16.542711	14.924175		0.007308	0.00707	0.026947	0.008888	0.060851	0.067942	0.086777		0.030655	0.037469	0.022464	0.015505	-0.05373	-0.049744	-0.04989	-0.050604	0.012966	0.014913		60.689757	11.863348	53.50178	25.333399	34.260014	41.047781	61.878481	127.734467	944.361431	323.426501
	-12.636881	17.661236	14.470772		0.007104	0.005176	0.02764	0.007021	0.062917	0.039503	0.062802		0.031164	0.037958	0.023322	0.016308	-0.053487	-0.049456	-0.049647	-0.050283	0.013091	0.014998		58.039374	11.499303	46.73988	22.15946	32.008253	36.765657	57.653004	122.993314	802.484614	296.226916
	-12.667139	18.877647	13.908588		0.006908	0.003829	0.028492	0.006046	0.063046	0.019308	0.043569		0.031705	0.038475	0.024247	0.017169	-0.053183	-0.049111	-0.049351	-0.049895	0.0132	0.015061		55.216606	11.10447	39.400514	18.694256	29.804851	31.959456	53.520946	119.937281	666.729407	268.137523
	-12.612441	20.19135	13.227921		0.006722	0.002936	0.029464	0.005776	0.059868	0.006038	0.028761		0.032272	0.039013	0.025235	0.018084	-0.052806	-0.048699	-0.048992	-0.049427	0.013285	0.015096		52.450493	10.684406	32.121423	15.212615	28.10511	27.024858	50.217846	119.054829	551.405146	236.123082
	-12.473173	21.602807	12.42061		0.006557	0.002404	0.030522	0.006019	0.053908	0.001713	0.017925		0.032858	0.039563	0.026275	0.019049	-0.052376	-0.048238	-0.048586	-0.048903	0.013358	0.015112		49.606022	10.285353	25.46094	12.087219	27.179879	22.396249	48.680411	121.802884	442.304607	200.656951
	-12.25067	23.113344	11.480732		0.006426	0.002141	0.031445	0.006584	0.046612	0.005291	0.010496		0.033452	0.040118	0.027361	0.020064	-0.051907	-0.047744	-0.048149	-0.048344	0.013425	0.015118		46.95509	9.905511	19.81821	9.459418	27.105193	18.379283	48.867254	131.263831	336.004825	165.791212
	-11.946772	24.724895	10.405543		0.006328	0.002073	0.031942	0.00729	0.039074	0.00589	0.005909		0.03405	0.040668	0.028489	0.021127	-0.051401	-0.047222	-0.047686	-0.047755	0.013489	0.015115		44.519393	9.52992	15.279597	7.310508	27.789759	15.168055	50.447149	144.611266	238.661486	133.582817
	-11.563135	26.43975	9.196721		0.006258	0.002133	0.031868	0.007981	0.03198	0.004504	0.00364		0.034643	0.041207	0.029651	0.022233	-0.050858	-0.046673	-0.047196	-0.047136	0.013551	0.015104		41.858954	9.176991	11.715199	5.65185	29.022215	12.947605	53.207164	154.661596	153.129729	102.767358
	-11.100328	28.26036	7.86203		0.006208	0.002272	0.031266	0.008567	0.025719	0.001902	0.003199		0.035227	0.041725	0.030844	0.023381	-0.050281	-0.046099	-0.046682	-0.046491	0.013615	0.015089		39.392255	8.849931	9.113122	4.464445	30.516643	11.866574	55.835286	164.702052	85.526452	75.491365
	-10.556929	30.18927	6.417046		0.006174	0.002447	0.030174	0.009001	0.020463	0.001367	0.004149		0.035805	0.042227	0.032086	0.024568	-0.049673	-0.045502	-0.046146	-0.045821	0.013686	0.015075		37.588152	8.570177	7.396667	3.630923	31.902119	11.784578	56.604113	168.352571	33.957333	53.283387
	-9.92915	32.229084	4.885947		0.006161	0.002629	0.028558	0.009246	0.01624	0.004948	0.006114		0.03638	0.042716	0.033381	0.025807	-0.04902	-0.044866	-0.045571	-0.045112	0.013785	0.015083		36.051838	8.31577	6.299792	3.085661	33.368845	12.602671	55.065814	162.646693	10.076734	35.930245
	-9.211227	34.382421	3.300615		0.006186	0.002798	0.026543	0.009297	0.012983	0.008595	0.008725		0.036951	0.043186	0.03472	0.027116	-0.048298	-0.044178	-0.044944	-0.044347	0.013934	0.015135		34.389073	8.057964	5.593262	2.776387	35.085656	14.197112	51.889824	150.598855	13.587579	22.849559
	-8.396967	36.651495	1.697348		0.006256	0.002939	0.024471	0.009191	0.010587	0.012111	0.011599		0.03751	0.04363	0.036102	0.028492	-0.047508	-0.043434	-0.044262	-0.043526	0.014145	0.015241		32.990689	7.820485	5.244767	2.592185	36.563256	16.220278	47.808918	134.666083	13.866284	14.124211
	-7.482869	39.036967	0.110426		0.006359	0.00304	0.022645	0.008977	0.008932	0.015284	0.014339		0.038049	0.044034	0.037517	0.029938	-0.046646	-0.042636	-0.043525	-0.042649	0.01444	0.015423		31.609336	7.624352	5.077469	2.507364	37.631936	18.331588	43.518953	116.850418	9.019711	8.937218
	-6.471785	41.536748	-1.436158		0.006489	0.003101	0.021238	0.008699	0.007887	0.01785	0.01654		0.038555	0.044386	0.038954	0.031438	-0.045708	-0.041777	-0.042729	-0.041708	0.014795	0.015657		30.400744	7.465558	5.002904	2.4787	38.308465	20.300918	39.50719	100.633098	3.415155	6.7174
	-5.379904	44.138377	-2.934024		0.006637	0.003127	0.020281	0.008402	0.00732	0.019602	0.017921		0.039013	0.044668	0.040394	0.032966	-0.044693	-0.040855	-0.041871	-0.040697	0.015165	0.015897		29.41961	7.321736	4.978426	2.463502	38.579867	22.081936	35.970671	86.530678	0.083277	6.737971
	-4.233471	46.820679	-4.385253		0.006791	0.003127	0.019713	0.008126	0.007107	0.020578	0.018509		0.039404	0.044863	0.041811	0.034493	-0.043604	-0.039881	-0.040958	-0.039621	0.015508	0.016099		28.38426	7.163429	4.951101	2.435596	38.358856	23.755911	32.920063	71.584418	0.972315	7.929556
Subject #	9	Control	Female
	Joint Angles [deg]				EMG - filtered and normalised to max isometric trial									Knee Flexion-Extension Moment Arm[m]											Muscle Forces
	HipFlexion	KneeFlexion	AnkleDorsiflexion		Semimem	BicepsFemoris	RectusFemoris	Vasmed	Vaslat	medGastroc	latGastroc		Semimem	Semiten	BicepsFemorisLH	BicepsFemorisSH	RectusFemoris	Vasmed	Vasint	Vaslat	medGastroc	latGastroc		Semimem	Semiten	BicepsFemorisLH	BicepsFemorisSH	RectusFemoris	Vasmed	Vasint	Vaslat	medGastroc	latGastroc
	38.217435	5.593451	15.484508		0.170625	0.220717	0.074551	0.112657	0.21297	0.017137	0.064593		0.027702	0.034537	0.015975	0.007162	-0.053391	-0.049622	-0.049842	-0.050669	0.010042	0.012632		394.718281	114.518295	327.541982	174.307222	0.002991	27.531592	16.779219	42.495804	44.763115	46.180351
	37.970789	5.028871	15.453601		0.162286	0.186943	0.078863	0.116923	0.223815	0.018829	0.067479		0.027365	0.034207	0.01554	0.006742	-0.053406	-0.049699	-0.049901	-0.050706	0.009924	0.012533		391.616994	114.366174	328.004238	174.56847	-0.001657	25.729018	15.65597	39.312399	43.850351	45.43878
	37.73853	4.742468	15.317881		0.159611	0.161402	0.08288	0.123647	0.234164	0.020661	0.070673		0.027194	0.03404	0.015322	0.006528	-0.053413	-0.049737	-0.049929	-0.050723	0.009864	0.012482		390.181222	113.932923	327.485994	174.15521	0.001158	24.957472	15.13595	37.909299	43.893775	45.287113
	37.509112	4.687206	15.052234		0.160949	0.14305	0.086501	0.133206	0.243825	0.022552	0.073853		0.027162	0.034009	0.015284	0.006487	-0.053414	-0.049744	-0.049935	-0.050726	0.009852	0.012472		389.394499	113.903309	327.971853	174.161425	-0.000379	24.85372	15.022653	37.764297	43.584745	44.91817
	37.270949	4.815499	14.633452		0.164143	0.130605	0.089468	0.145344	0.252612	0.024399	0.076596		0.027242	0.034087	0.01539	0.006583	-0.053411	-0.049727	-0.049923	-0.050718	0.00988	0.012495		387.56492	114.199732	329.17386	174.338326	-0.004307	25.301487	15.33608	38.582253	42.301218	44.205484
	37.012566	5.078548	14.045936		0.166466	0.122553	0.09168	0.158939	0.26022	0.026103	0.07863		0.027403	0.034245	0.015602	0.006779	-0.053405	-0.049693	-0.049896	-0.050703	0.009934	0.012541		381.058388	112.418795	323.87705	170.321151	0.028947	26.906557	16.694476	40.861158	41.561127	45.025778
	36.72471	5.433216	13.285721		0.166095	0.117632	0.093139	0.172265	0.265718	0.027543	0.079763		0.027618	0.034456	0.015885	0.007043	-0.053396	-0.049644	-0.049858	-0.050679	0.010008	0.012604		369.08121	108.145019	310.834092	161.078088	0.064323	29.353805	18.607233	45.371896	41.52502	46.846516
	36.401741	5.845711	12.363301		0.16271	0.114803	0.093503	0.182923	0.267315	0.028538	0.079876		0.027866	0.034701	0.016213	0.00735	-0.053383	-0.049586	-0.049814	-0.05065	0.010094	0.012677		352.74129	102.384386	292.612664	148.291001	0.069408	32.004081	20.639596	51.285516	42.006679	48.692222
	36.042559	6.293636	11.30515		0.157531	0.113711	0.09226	0.188435	0.26281	0.028943	0.078836		0.028136	0.034963	0.016569	0.007682	-0.053367	-0.049521	-0.049764	-0.050614	0.010188	0.012755		333.855415	96.061443	271.275278	134.01163	0.068262	34.502215	23.0831	56.8348	43.298926	50.55808
	35.651099	6.767148	10.153426		0.152122	0.114384	0.089234	0.187191	0.251472	0.028654	0.076362		0.028418	0.035239	0.016944	0.008034	-0.053347	-0.04945	-0.04971	-0.050572	0.010286	0.012837		315.297599	89.598891	248.22896	119.766987	0.077261	36.544473	25.767556	63.196591	44.840299	51.572623
	35.235672	7.267377	8.962231		0.147181	0.116562	0.084675	0.179243	0.234521	0.02757	0.07223		0.028714	0.035528	0.017339	0.008404	-0.053323	-0.049372	-0.04965	-0.050523	0.01039	0.012924		296.31081	83.342503	224.917996	106.46287	0.088355	38.891914	28.535545	70.352821	46.130377	52.270063
	34.807523	7.803182	7.792002		0.142625	0.11941	0.079339	0.166881	0.214469	0.025774	0.066646		0.029029	0.035834	0.01776	0.008801	-0.053293	-0.049286	-0.049582	-0.050466	0.0105	0.013016		278.136754	77.768761	202.50675	94.956433	0.090158	41.736323	31.541985	78.096651	47.817993	53.358774
	34.379107	8.387319	6.70343		0.137509	0.121567	0.074214	0.152689	0.194501	0.023476	0.060305		0.029369	0.036165	0.018216	0.009232	-0.053256	-0.049187	-0.049505	-0.050398	0.010619	0.013116		264.389337	73.437253	181.91502	85.464784	0.084881	44.730625	35.143479	86.778736	50.826711	54.629746
	33.962039	9.031887	5.750755		0.130406	0.121331	0.070051	0.138608	0.176995	0.020994	0.053914		0.029742	0.036526	0.018717	0.009707	-0.053209	-0.049074	-0.049417	-0.050315	0.01075	0.013224		254.614396	70.709777	164.186665	76.495544	0.086785	48.887463	39.466169	96.430865	54.081993	55.415505
	33.565154	9.743896	4.975923		0.120074	0.117188	0.067211	0.125585	0.163142	0.018659	0.048098		0.03015	0.036919	0.019266	0.010229	-0.053151	-0.048944	-0.049314	-0.050215	0.010894	0.013343		248.824421	69.446608	149.12528	68.944993	0.094066	54.442692	44.429574	106.984033	56.985725	56.90367
	33.193432	10.522636	4.405682		0.106948	0.109221	0.065683	0.114026	0.153169	0.016682	0.043346		0.030591	0.037344	0.019864	0.0108	-0.053078	-0.048792	-0.049194	-0.050094	0.011049	0.01347		246.40131	69.294255	137.032161	63.353354	0.100256	61.476073	50.610721	118.541875	59.823354	58.979965
	32.847605	11.358574	4.050626		0.092791	0.0989	0.065218	0.104334	0.146564	0.015187	0.0399		0.03106	0.037795	0.020503	0.011408	-0.052988	-0.048619	-0.049056	-0.049948	0.01121	0.013599		245.893959	69.798016	128.370687	59.151509	0.10412	69.98516	58.154322	131.153047	62.946742	60.386515
	32.524348	12.233599	3.905854		0.079162	0.087832	0.065438	0.096536	0.142152	0.014242	0.037749		0.031547	0.038261	0.021169	0.012041	-0.052881	-0.048426	-0.048899	-0.049777	0.011371	0.013728		245.919656	70.312907	122.078583	56.231697	0.109402	79.232627	65.305824	144.307926	65.835322	61.473045
	32.217229	13.123158	3.953771		0.067233	0.077195	0.0658	0.090182	0.138406	0.013904	0.036786		0.032036	0.038727	0.021843	0.012681	-0.052757	-0.048216	-0.048727	-0.049584	0.011527	0.013849		243.537104	70.119256	117.824391	54.30437	0.120156	88.217705	72.726431	157.13616	68.502228	62.069697
	31.918017	13.999428	4.168003		0.0578	0.067783	0.065603	0.084828	0.133894	0.014191	0.036833		0.032512	0.03918	0.022505	0.013307	-0.05262	-0.047994	-0.048544	-0.049375	0.011672	0.01396		238.950271	69.075553	115.011976	53.106807	0.228338	97.405076	79.917459	168.245692	70.807495	62.499978
	31.617844	14.834257	4.516914		0.05118	0.060058	0.064394	0.079957	0.127621	0.015066	0.037568		0.03296	0.039605	0.023132	0.013899	-0.052474	-0.047769	-0.048357	-0.049157	0.0118	0.014054		233.743503	67.521648	113.176102	52.567759	0.514938	106.244093	84.970558	176.044271	72.532694	62.837333
	31.308252	15.601935	4.966914		0.047434	0.054374	0.062064	0.075007	0.119617	0.016508	0.038739		0.033368	0.039989	0.023707	0.014439	-0.052328	-0.047551	-0.048174	-0.048941	0.01191	0.014132		227.181355	65.795611	112.772361	52.72051	0.905985	110.83982	86.736125	179.620215	73.670793	61.882058
	30.98204	16.281482	5.485454		0.046357	0.050915	0.058601	0.069844	0.110494	0.018559	0.040419		0.033725	0.040325	0.024213	0.014914	-0.052187	-0.047348	-0.048002	-0.048737	0.012001	0.014194		221.585366	64.248014	113.28316	53.258794	1.321556	111.195419	85.034973	179.751203	73.266139	59.900253
	30.633679	16.8577	6.042968		0.047488	0.049826	0.054324	0.064743	0.100769	0.021263	0.042706		0.034024	0.040606	0.024641	0.015314	-0.05206	-0.047168	-0.047849	-0.048555	0.012071	0.01424		216.774482	62.826562	114.198098	54.017009	1.727371	108.938492	80.383613	174.564429	71.022551	57.056552
	30.259432	17.32147	6.613971		0.05015	0.051291	0.049834	0.060037	0.090733	0.024586	0.045546		0.034263	0.040829	0.024984	0.015633	-0.051952	-0.047019	-0.047722	-0.048402	0.012125	0.014273		210.721046	61.198251	114.836665	54.660762	2.14495	105.116172	74.351729	166.612644	67.387604	53.321202
	29.857271	17.669557	7.177645		0.053513	0.055263	0.045628	0.055926	0.080595	0.028338	0.048733		0.03444	0.040994	0.025241	0.015872	-0.051868	-0.046905	-0.047623	-0.048284	0.012162	0.014296		202.57675	59.00841	113.978662	54.526568	2.592136	99.734586	69.029614	163.529059	62.863562	49.149972
	29.426555	17.903867	7.717957		0.056882	0.061433	0.041963	0.052357	0.070896	0.0322	0.051969		0.034558	0.041104	0.025414	0.016032	-0.051808	-0.046826	-0.047555	-0.048202	0.012186	0.014309		191.985215	55.796273	110.8791	53.716533	2.932464	93.856242	63.928977	152.917692	57.818316	45.40909
	28.967491	18.030132	8.223228		0.059846	0.069193	0.038867	0.04893	0.061967	0.035854	0.055126		0.034621	0.041163	0.025507	0.016118	-0.051775	-0.046782	-0.047518	-0.048158	0.0122	0.014316		178.446434	51.582259	105.264616	51.205762	3.249579	87.913341	59.12464	142.643454	53.168096	41.978705
	28.480629	18.056707	8.685695		0.062434	0.077656	0.036183	0.045134	0.053823	0.039233	0.058303		0.034632	0.041173	0.025527	0.016136	-0.051767	-0.046773	-0.04751	-0.048148	0.012202	0.014318		162.461191	46.790524	97.738533	47.038802	3.65501	82.353066	55.256496	140.756437	49.630664	38.988912
	27.96644	17.993459	9.101107		0.064638	0.085551	0.033783	0.040673	0.046609	0.042331	0.061491		0.034597	0.041141	0.025481	0.016094	-0.051783	-0.046795	-0.047528	-0.04817	0.012195	0.014314		146.020638	41.936468	89.642622	43.186853	4.078083	77.866691	52.403854	136.943528	47.248818	37.361634
	27.425002	17.850776	9.468369		0.066286	0.091308	0.031698	0.035741	0.040594	0.044979	0.064525		0.034521	0.04107	0.025377	0.015996	-0.051817	-0.046843	-0.04757	-0.048221	0.012181	0.014306		130.684907	37.432445	81.652698	39.252481	4.47731	73.347047	49.784371	132.815259	46.413833	36.448357
	26.856001	17.63885	9.789066		0.067332	0.093511	0.029939	0.030765	0.035908	0.046839	0.067214		0.03441	0.040965	0.02522	0.015851	-0.051868	-0.046914	-0.047632	-0.048294	0.012159	0.014293		117.698809	33.669394	74.258232	35.435309	4.914049	69.025466	47.078654	128.397661	47.290588	36.448711
	26.258964	17.367293	10.067007		0.068082	0.091921	0.02848	0.026134	0.032551	0.047571	0.069275		0.034266	0.040831	0.025019	0.015665	-0.051932	-0.047004	-0.047709	-0.048386	0.01213	0.014276		107.899256	30.914847	67.955174	32.239464	5.288507	65.149666	44.084295	122.288077	49.691477	37.313695
	25.633625	17.044932	10.307747		0.068773	0.087636	0.027267	0.022081	0.030388	0.046981	0.070443		0.034094	0.040669	0.02478	0.015443	-0.052006	-0.047109	-0.047799	-0.048494	0.012093	0.014254		101.679597	29.262367	63.118875	29.805412	5.409033	61.043137	40.541441	114.544486	53.48225	38.276703
	24.980409	16.679719	10.518032		0.069249	0.081943	0.026245	0.018691	0.029223	0.045295	0.070741		0.033898	0.040485	0.024507	0.015191	-0.052088	-0.047225	-0.047897	-0.048612	0.01205	0.014227		99.092361	28.713152	59.751953	28.339152	5.52212	56.655305	36.806934	105.8493	59.088879	39.644263
	24.300848	16.278756	10.705114		0.06895	0.0757	0.025403	0.015942	0.028785	0.043085	0.070816		0.033682	0.040281	0.024206	0.014912	-0.052174	-0.047349	-0.048003	-0.048738	0.012	0.014194		99.251538	29.033369	58.218597	28.011812	5.57939	52.205484	33.035698	96.695327	65.337721	41.516027
	23.597721	15.848357	10.876131		0.067158	0.069223	0.024773	0.013772	0.02879	0.041161	0.07144		0.033448	0.04006	0.023881	0.014611	-0.052263	-0.047479	-0.048113	-0.048869	0.011944	0.014156		101.269601	29.904624	58.651697	28.829376	5.529945	47.961012	29.338893	87.070413	74.149953	43.816276
	22.874999	15.394091	11.037577		0.063335	0.06254	0.024391	0.01212	0.029019	0.040146	0.073091		0.033198	0.039824	0.023537	0.014294	-0.052353	-0.047611	-0.048224	-0.049001	0.011881	0.014112		104.513695	31.026443	60.771076	30.650966	5.474258	44.094924	25.863528	76.979631	86.522728	46.402819
	22.137571	14.920816	11.194818		0.057788	0.056139	0.024285	0.01093	0.029381	0.040368	0.076146		0.032935	0.039575	0.023176	0.01396	-0.052442	-0.047745	-0.048337	-0.049133	0.011813	0.014064		107.894772	32.117602	64.399613	33.351193	5.429856	40.573273	22.587475	67.332481	93.244942	48.957888
	21.390709	14.432709	11.351778		0.051371	0.050711	0.024448	0.010142	0.029865	0.041954	0.080806		0.032661	0.039315	0.022802	0.013615	-0.052529	-0.047879	-0.048449	-0.049263	0.01174	0.01401		110.394001	33.059471	69.203236	36.814378	5.441175	37.190952	19.609474	58.344202	99.588706	51.422408
	20.639516	13.933354	11.510876		0.04483	0.046629	0.024821	0.009734	0.030509	0.04478	0.08691		0.032378	0.039046	0.022417	0.013261	-0.052613	-0.048011	-0.048559	-0.04939	0.011661	0.013951		112.071384	33.82266	74.307524	40.355872	5.438798	33.579587	16.885754	50.036933	108.054686	53.858015
	19.888489	13.425845	11.673105		0.038771	0.043924	0.025309	0.009741	0.031589	0.048592	0.094105		0.032088	0.038769	0.022024	0.012898	-0.052694	-0.048141	-0.048665	-0.049513	0.011578	0.013889		113.491807	34.398978	78.658815	43.206534	5.391907	29.550012	14.328496	42.599794	114.787577	56.273564
	19.141193	12.912956	11.838244		0.033572	0.042322	0.025922	0.010186	0.033397	0.053127	0.101923		0.031791	0.038486	0.021624	0.012531	-0.05277	-0.048266	-0.048768	-0.049631	0.011491	0.013821		114.276842	34.779398	81.641434	45.398045	5.511191	25.467044	12.114421	36.283436	120.660687	58.554455
	18.400166	12.397427	12.00529		0.02946	0.041228	0.026806	0.011068	0.036116	0.058146	0.109703		0.031491	0.038198	0.021222	0.01216	-0.052843	-0.048388	-0.048868	-0.049743	0.0114	0.013751		114.162608	34.97298	82.102284	46.167013	5.490822	21.489179	10.187184	31.313355	125.039368	60.568848
	17.667095	11.882291	12.172982		0.026492	0.040096	0.028082	0.012364	0.039891	0.063375	0.116623		0.031188	0.037906	0.020817	0.011788	-0.05291	-0.048505	-0.048964	-0.049848	0.011307	0.013677		113.727884	35.071789	79.995515	45.415069	5.375215	17.802376	8.599849	27.566284	127.071969	62.122532
	16.943095	11.371166	12.340273		0.024599	0.03879	0.029797	0.014036	0.044755	0.068585	0.122155		0.030884	0.037614	0.020413	0.011417	-0.052972	-0.048617	-0.049053	-0.049946	0.011212	0.013601		113.54419	35.155528	76.308139	43.752196	5.417348	14.638231	7.432973	24.786592	126.541139	63.051095
	16.229018	10.868494	12.506745		0.023688	0.037446	0.031929	0.016015	0.050504	0.073529	0.125856		0.030583	0.037324	0.020015	0.011052	-0.053029	-0.048723	-0.049138	-0.050036	0.011116	0.013524		113.051294	35.134973	71.823231	41.57159	5.469793	12.082258	6.533844	22.905242	123.725154	63.419423
	15.52578	10.379642	12.672894		0.023614	0.036169	0.034414	0.018209	0.056706	0.07805	0.128034		0.030287	0.037038	0.019625	0.010695	-0.053079	-0.048821	-0.049217	-0.050117	0.011021	0.013447		111.745681	34.778322	66.771617	39.063851	5.536489	10.032553	5.854201	21.512907	119.628814	63.665593
	14.834516	9.910735	12.840125		0.024199	0.034958	0.037107	0.02048	0.062783	0.082872	0.129376		0.030001	0.03676	0.019249	0.010351	-0.053124	-0.048912	-0.049289	-0.05019	0.010928	0.01337		108.423137	33.827117	61.514949	36.363348	5.637633	8.421714	5.35204	20.440055	116.093057	64.259397
	14.156607	9.468345	13.010571		0.025307	0.033728	0.03976	0.022608	0.068019	0.088974	0.130238		0.029727	0.036494	0.018892	0.010027	-0.053163	-0.048995	-0.049354	-0.050255	0.010839	0.013297		102.343082	32.129722	56.403955	33.559309	5.776805	7.206723	4.966681	19.658421	114.275259	65.567498
	13.493591	9.059079	13.186817		0.026845	0.03242	0.04214	0.024383	0.071751	0.09712	0.131317		0.02947	0.036245	0.018559	0.009726	-0.053196	-0.049069	-0.049413	-0.050312	0.010757	0.013229		94.380894	29.767814	51.529563	30.760352	5.981203	6.312236	4.671198	18.995419	114.335097	67.829753
	12.84697	8.689049	13.371524		0.028824	0.031039	0.044031	0.025641	0.073632	0.107795	0.13359		0.029235	0.036015	0.018255	0.009454	-0.053225	-0.049135	-0.049464	-0.05036	0.010681	0.013167		85.445731	27.104923	47.325007	28.395683	6.277989	5.755855	4.524944	18.409704	119.028114	71.094684
	12.217972	8.36341	13.567103		0.031239	0.02956	0.045186	0.026385	0.073563	0.121243	0.138076		0.029025	0.035809	0.017983	0.009214	-0.053249	-0.049192	-0.049509	-0.050401	0.010615	0.013112		76.530685	24.422833	44.178156	26.647011	6.639812	5.426106	4.42466	18.079771	124.400626	75.222769
	11.60735	8.086024	13.775506		0.03399	0.027874	0.045434	0.026724	0.071592	0.137808	0.146099		0.028841	0.035629	0.017749	0.009009	-0.053267	-0.049238	-0.049546	-0.050434	0.010558	0.013065		68.194883	21.904827	42.076736	25.453652	7.043491	5.273878	4.35457	18.161301	129.862057	79.930763
	11.01519	7.859196	13.998106		0.0369	0.025981	0.044796	0.026814	0.067873	0.157833	0.159019		0.028686	0.035477	0.017552	0.008842	-0.053282	-0.049276	-0.049575	-0.05046	0.010512	0.013026		60.60252	19.718423	40.591812	24.694483	7.525399	5.413761	4.503017	18.653071	141.645245	84.836617
	10.440722	7.683479	14.235636		0.039815	0.024101	0.043714	0.026856	0.063088	0.181559	0.177886		0.028561	0.035354	0.017395	0.008712	-0.053293	-0.049305	-0.049597	-0.05048	0.010475	0.012996		54.804357	17.995574	39.379328	24.200814	8.137019	5.776639	4.803065	19.663109	152.310303	89.484169
	9.882233	7.557676	14.488233		0.042466	0.022441	0.042604	0.027091	0.058243	0.209159	0.203055		0.028466	0.03526	0.017275	0.008619	-0.0533	-0.049325	-0.049613	-0.050493	0.010449	0.012974		50.503088	16.770381	38.21461	23.639201	8.867371	6.365882	5.251182	21.244944	161.471478	93.408726
	9.337072	7.478982	14.755515		0.044519	0.02112	0.041738	0.027784	0.054264	0.240224	0.234518		0.028398	0.035192	0.017192	0.00856	-0.053303	-0.049338	-0.049623	-0.050502	0.010433	0.01296		47.465522	15.998425	36.980474	22.929803	9.768394	7.144806	5.852135	23.290101	171.074469	96.390938
	8.801754	7.443234	15.03668		0.045882	0.020203	0.041296	0.029126	0.0518	0.273626	0.27245		0.028356	0.035149	0.017142	0.008534	-0.053304	-0.049344	-0.049628	-0.050506	0.010425	0.012954		46.161696	15.609887	35.670844	22.287636	10.940364	7.997894	6.57019	25.689001	179.732251	98.491035
	8.27221	7.445348	15.330641		0.046815	0.019756	0.041325	0.031192	0.051173	0.307101	0.31623		0.028335	0.035127	0.01712	0.008536	-0.053303	-0.049343	-0.049627	-0.050506	0.010426	0.012955		45.969325	15.563737	34.389646	21.629222	12.28075	8.941799	7.427624	28.598611	187.721269	99.76823
	7.744241	7.480017	15.636208		0.047645	0.01981	0.041686	0.033887	0.052335	0.337359	0.364488		0.028333	0.035124	0.017123	0.008562	-0.053301	-0.049338	-0.049623	-0.050502	0.010433	0.01296		46.685253	15.805385	33.160539	21.145955	13.700797	9.978626	8.228784	31.127267	196.015913	100.617916
	7.214051	7.542439	15.952252		0.048514	0.020346	0.042196	0.036989	0.054908	0.362396	0.415304		0.028348	0.035136	0.017146	0.008607	-0.053296	-0.049328	-0.049616	-0.050495	0.010446	0.012971		48.044134	16.253069	31.941017	20.576605	15.167035	10.919386	8.86979	32.973666	206.402023	101.319465
	6.678756	7.62899	16.277822		0.049419	0.021359	0.042719	0.040097	0.058238	0.382927	0.467392		0.028376	0.035161	0.017187	0.008671	-0.053289	-0.049314	-0.049604	-0.050486	0.010464	0.012986		49.839366	16.85467	30.698767	19.543931	16.643102	11.579808	9.404946	34.612262	219.310833	102.178722
	6.136889	7.737848	16.612201		0.050375	0.02283	0.04305	0.042652	0.061474	0.400192	0.518859		0.028417	0.035198	0.017244	0.008752	-0.053281	-0.049296	-0.04959	-0.050474	0.010487	0.013005		52.722025	17.662124	29.448351	18.815276	18.026747	12.198544	9.75961	35.581759	231.738031	104.031968
	5.588725	7.869336	16.954828		0.051581	0.024714	0.043046	0.044212	0.063822	0.414236	0.565835		0.028469	0.035248	0.017318	0.008849	-0.053272	-0.049274	-0.049574	-0.050459	0.010514	0.013027		55.905404	18.621448	28.026587	18.066112	19.33651	12.743038	9.903859	35.851275	250.409498	106.184907
	5.036296	8.025839	17.305091		0.053359	0.026946	0.042727	0.04441	0.064841	0.424209	0.604489		0.028536	0.035311	0.01741	0.008965	-0.053259	-0.049248	-0.049553	-0.050441	0.010545	0.013054		59.020211	19.65246	26.401365	17.048948	20.194246	13.009586	9.832358	35.470029	274.277867	110.307291
	4.483221	8.21151	17.662082		0.055952	0.02946	0.042199	0.043044	0.064308	0.429726	0.631831		0.028619	0.03539	0.017523	0.009102	-0.053245	-0.049218	-0.049529	-0.05042	0.010584	0.013085		62.393797	20.71066	24.727877	15.991655	20.543059	13.08195	9.59836	34.469533	296.85529	118.677188
	3.93436	8.43176	18.024283		0.05935	0.032118	0.041541	0.04014	0.062096	0.430234	0.643965		0.028722	0.035487	0.017662	0.009265	-0.053228	-0.049179	-0.049499	-0.050393	0.010629	0.013123		65.673793	21.749942	23.13977	14.963409	21.547506	13.573396	9.368735	33.198638	322.314364	129.078934
	3.395236	8.692486	18.389251		0.063176	0.034653	0.040709	0.036099	0.058353	0.424474	0.637456		0.028848	0.035608	0.017831	0.009457	-0.053206	-0.049134	-0.049464	-0.05036	0.010682	0.013168		68.2258	22.566122	21.723262	14.102783	22.499403	14.309367	9.228396	32.220225	346.839323	140.536265
	2.871386	8.999271	18.753414		0.066744	0.03672	0.03962	0.031502	0.053625	0.41065	0.611943		0.029001	0.035754	0.018036	0.009682	-0.053178	-0.04908	-0.049421	-0.05032	0.010744	0.013219		69.998831	23.078272	20.616512	13.482165	23.330827	15.27351	9.292112	31.890439	370.02006	153.271171
	2.367787	9.356692	19.111927		0.069421	0.038056	0.038373	0.026902	0.048527	0.387817	0.571953		0.029184	0.035929	0.018279	0.009945	-0.053146	-0.049016	-0.049371	-0.050271	0.010817	0.013279		71.195197	23.382615	19.916384	13.080419	24.498919	16.709595	9.698273	32.40008	396.249527	167.78033
	1.888328	9.767685	19.458581		0.07081	0.038654	0.03719	0.022707	0.043564	0.357097	0.523659		0.029397	0.036134	0.018563	0.010247	-0.053105	-0.048939	-0.049311	-0.050212	0.010899	0.013347		71.664358	23.613833	19.572217	12.897912	25.589619	18.64152	10.496471	34.022906	425.628491	184.226829
	1.435361	10.233044	19.785786		0.07071	0.038624	0.036232	0.019155	0.039074	0.320458	0.472984		0.029641	0.036368	0.018888	0.010588	-0.053056	-0.04885	-0.04924	-0.050141	0.010992	0.013423		71.967534	23.81764	19.658222	13.116539	27.052216	21.043217	11.58198	36.9331	445.630409	202.626207
	1.009547	10.751321	20.084713		0.068818	0.037952	0.035634	0.016362	0.035192	0.280465	0.4249		0.029915	0.036631	0.019255	0.010966	-0.052997	-0.048747	-0.049158	-0.050055	0.011094	0.013506		72.426854	24.008773	20.09078	13.597002	28.664963	23.747277	13.002139	40.877731	460.127726	221.311658
	0.609896	11.318985	20.345464		0.06522	0.036663	0.035535	0.014353	0.032017	0.240037	0.381826		0.030216	0.036921	0.01966	0.011379	-0.052927	-0.048628	-0.049063	-0.049955	0.011202	0.013594		73.04886	24.212922	20.800944	14.196264	30.242765	26.498915	14.719081	45.350889	475.879863	238.934067
	0.233968	11.930825	20.557303		0.060571	0.035032	0.036069	0.013092	0.029675	0.201108	0.343722		0.030541	0.037233	0.020098	0.011822	-0.052844	-0.048494	-0.048955	-0.049838	0.011316	0.013684		73.862759	24.484385	21.896598	15.113169	32.212927	29.136736	16.328112	49.916713	485.781666	255.982232
	-0.121689	12.580681	20.708944		0.05576	0.033495	0.037322	0.012489	0.028282	0.164797	0.308465		0.030885	0.037563	0.020564	0.012292	-0.052747	-0.048346	-0.048834	-0.049704	0.011433	0.013776		74.91301	24.910771	23.209604	16.233051	33.079521	31.705503	17.448147	54.216988	498.371881	270.808802
	-0.460834	13.262435	20.788852		0.051382	0.032321	0.039315	0.012413	0.027838	0.132045	0.274449		0.031245	0.037907	0.021052	0.012781	-0.052636	-0.048182	-0.048699	-0.049552	0.01155	0.013867		76.570669	25.625197	24.800629	17.506699	33.623333	33.122344	18.216405	57.741422	502.586534	282.423949
	-0.786801	13.970958	20.785432		0.047701	0.031588	0.042024	0.012726	0.028234	0.103691	0.241804		0.031617	0.038262	0.02156	0.013287	-0.05251	-0.048001	-0.04855	-0.049382	0.011667	0.013956		79.167917	26.649656	26.602497	18.875554	34.60923	32.945533	18.732567	60.111433	500.723355	289.449475
	-1.101724	14.702995	20.687135		0.044691	0.031265	0.045377	0.013287	0.029331	0.079986	0.211152		0.031998	0.038624	0.022084	0.013806	-0.052369	-0.047805	-0.048387	-0.049192	0.011781	0.01404		82.398682	27.835121	28.212596	20.15579	35.011162	32.20644	18.677035	61.16793	513.241064	289.519635
	-1.405708	15.458019	20.482437		0.042226	0.031328	0.049244	0.013984	0.030983	0.060813	0.182471		0.032388	0.038994	0.022622	0.014338	-0.052211	-0.047593	-0.048209	-0.048982	0.011891	0.014118		85.043229	29.064297	29.574101	21.235493	35.786991	30.503899	18.002968	60.609004	496.126823	282.505372
	-1.696226	16.23867	20.159739		0.04015	0.031676	0.053376	0.014687	0.033001	0.045611	0.155308		0.032786	0.039372	0.023177	0.014883	-0.052032	-0.047361	-0.048013	-0.048751	0.011995	0.01419		86.725656	29.994571	30.495872	21.991262	35.985099	28.097528	16.942227	60.168561	467.598834	269.104225
	-1.967864	17.050843	19.707266		0.038203	0.032114	0.057413	0.015273	0.035147	0.033641	0.129671		0.033197	0.039759	0.023754	0.015446	-0.051831	-0.047107	-0.047797	-0.048492	0.012094	0.014254		87.358963	30.4543	30.859407	22.34595	35.428019	25.569977	15.793053	59.330243	447.674237	251.268301
	-2.212282	17.903529	19.113071		0.036084	0.032347	0.06106	0.015676	0.037171	0.024314	0.106189		0.033624	0.040162	0.024358	0.016032	-0.051603	-0.046825	-0.047555	-0.048202	0.012186	0.014309		86.458694	30.509052	30.748988	22.325207	35.621716	23.194862	14.718511	55.874576	417.594452	231.863709
	-2.418464	18.808395	18.365193		0.033707	0.03221	0.064454	0.015933	0.038885	0.017261	0.085562		0.034073	0.040584	0.024997	0.016647	-0.051342	-0.046511	-0.047282	-0.047873	0.012271	0.014353		83.457485	29.899369	30.175296	22.014931	35.810345	21.131916	13.714831	53.859995	385.704013	212.616243
	-2.573427	19.778929	17.452132		0.031169	0.031708	0.068045	0.016133	0.040189	0.012168	0.067974		0.034549	0.04103	0.025682	0.017297	-0.051036	-0.046152	-0.046967	-0.047494	0.012344	0.014381		78.588326	28.670563	29.215863	21.380887	36.200674	19.586153	13.130533	52.555171	352.789961	195.333772
	-2.663104	20.82945	16.363596		0.028582	0.030936	0.072356	0.016342	0.041078	0.008689	0.053205		0.035057	0.041504	0.026421	0.017993	-0.050685	-0.045747	-0.04661	-0.047064	0.012408	0.014395		72.449364	27.039115	27.981021	20.488378	37.133098	18.758283	12.876413	51.387648	317.121704	180.269374
	-2.673236	21.974082	15.091502		0.025997	0.030004	0.078006	0.016599	0.041572	0.006469	0.041043		0.035598	0.042004	0.027215	0.018741	-0.050296	-0.045305	-0.046218	-0.046595	0.01247	0.014404		65.798149	25.217642	26.622008	19.560405	38.519581	18.719191	12.622417	51.95377	280.026688	165.881343
	-2.59034	23.225608	13.631391		0.023464	0.028917	0.08553	0.016936	0.041731	0.005189	0.031331		0.036171	0.042531	0.028072	0.019547	-0.049868	-0.044826	-0.045791	-0.046086	0.012532	0.014407		59.69254	23.418825	25.408577	18.769073	40.53234	19.334057	12.959499	53.573056	241.153089	151.120108
	-2.40258	24.594353	11.984252		0.021045	0.027589	0.095299	0.017387	0.041733	0.004588	0.023817		0.036775	0.043082	0.028992	0.020414	-0.049399	-0.044309	-0.045327	-0.045535	0.012594	0.014403		54.316635	21.87338	24.604039	18.181861	42.92941	20.615327	13.780282	56.758448	202.083938	137.626909
	-2.100319	26.087377	10.158315		0.018776	0.025983	0.107371	0.017978	0.041785	0.004459	0.01819		0.037407	0.043652	0.029975	0.021343	-0.048885	-0.043753	-0.044825	-0.04494	0.012656	0.014395		49.552602	20.623848	24.133522	17.79937	46.075337	22.421089	14.911632	60.276007	162.576136	124.776872
	-1.676458	27.707954	8.170692		0.016704	0.024159	0.121379	0.01871	0.041993	0.004648	0.014225		0.038057	0.044231	0.031014	0.022332	-0.048328	-0.043158	-0.044287	-0.044306	0.01272	0.014383		45.313144	19.561362	23.80595	17.580455	49.966291	24.482484	16.381707	63.773712	123.246858	110.263353
	-1.126626	29.45528	6.048718		0.01486	0.022149	0.136462	0.019551	0.04233	0.005069	0.011807		0.038714	0.044806	0.032098	0.023373	-0.047731	-0.042532	-0.043717	-0.043636	0.012788	0.014368		41.463358	18.641582	23.778689	17.451711	52.877953	26.694196	18.089802	71.79662	90.425995	94.716111
	-0.449216	31.324724	3.829766		0.013272	0.020015	0.151168	0.020428	0.042644	0.005642	0.010794		0.039376	0.045372	0.033225	0.024471	-0.047084	-0.041868	-0.043108	-0.042924	0.012874	0.014367		38.015022	17.803202	23.898257	17.341486	56.380801	28.849101	19.909489	79.807008	62.241317	78.294907
	0.354657	33.308776	1.558003		0.011979	0.017886	0.163693	0.021192	0.04272	0.006296	0.011003		0.040041	0.045928	0.034395	0.025631	-0.046377	-0.041157	-0.042452	-0.042162	0.012996	0.014395		34.65482	16.913869	23.918624	17.152941	59.808029	30.659348	21.63545	85.771592	38.29355	61.843043
	1.280671	35.398067	-0.72113		0.010989	0.015891	0.172743	0.021644	0.042388	0.006973	0.01224		0.040704	0.046467	0.035602	0.026852	-0.045607	-0.040398	-0.041746	-0.041349	0.013166	0.014466		31.124328	15.899415	23.669203	16.781159	61.788812	32.066694	23.128517	91.873487	20.787086	46.466623
	2.320388	37.582556	-2.968544		0.010297	0.014142	0.178243	0.021682	0.041599	0.007633	0.014341		0.041353	0.046976	0.03683	0.028126	-0.044777	-0.039595	-0.040995	-0.040488	0.013392	0.014589		27.739476	14.86031	23.111548	16.168559	64.389737	33.400203	24.469948	98.367516	9.551074	32.492579
	3.459854	39.852719	-5.160724		0.009876	0.012723	0.181459	0.021434	0.040473	0.008258	0.01714		0.041973	0.04744	0.038066	0.029448	-0.043888	-0.038749	-0.0402	-0.039582	0.013686	0.014777		24.382	13.780187	22.396176	15.357502	67.414454	34.581283	25.664459	102.157116	3.359011	21.209583
	4.674993	42.196366	-7.29382		0.009681	0.011688	0.183484	0.021144	0.03918	0.008832	0.020458		0.042553	0.047848	0.039296	0.030799	-0.042941	-0.037863	-0.039363	-0.038629	0.014022	0.015		21.116565	12.661179	21.605164	14.429567	70.849849	35.71202	26.701632	103.55694	0.694307	12.929434
	5.935492	44.599256	-9.375008		0.009681	0.011055	0.184953	0.020981	0.037863	0.009344	0.024094		0.043081	0.048188	0.040506	0.032148	-0.041938	-0.036936	-0.038483	-0.037625	0.014342	0.0152		18.248588	11.548395	20.733102	13.474197	75.390936	37.123197	27.582008	106.03174	0	7.028077
Subject #	10	Control	Female
	Joint Angles [deg]				EMG - filtered and normalised to max isometric trial									Knee Flexion-Extension Moment Arm[m]											Muscle Forces
	HipFlexion	KneeFlexion	AnkleDorsiflexion		Semimem	BicepsFemoris	RectusFemoris	Vasmed	Vaslat	medGastroc	latGastroc		Semimem	Semiten	BicepsFemorisLH	BicepsFemorisSH	RectusFemoris	Vasmed	Vasint	Vaslat	medGastroc	latGastroc		Semimem	Semiten	BicepsFemorisLH	BicepsFemorisSH	RectusFemoris	Vasmed	Vasint	Vaslat	medGastroc	latGastroc
	30.758808	0.760593	11.481564		0.049469	0.06317	1.400554	0.16298	0.175424	0.052391	0.045972		0.024523	0.031504	0.012533	0.003375	-0.054591	-0.051372	-0.051319	-0.051531	0.009453	0.011677		827.830593	247.495499	631.604353	187.684409	-0.051204	44.244028	64.572912	41.62831	190.381944	99.921663
	30.836888	0.419562	11.309412		0.034335	0.055463	1.413403	0.154214	0.196155	0.053758	0.047713		0.024327	0.031301	0.01223	0.003094	-0.054574	-0.051382	-0.05133	-0.051517	0.009385	0.011616		823.145105	246.725504	628.240548	187.924185	0.08696	41.696041	61.129818	38.61663	189.626979	98.841807
	30.88054	0.327984	10.972798		0.023313	0.050382	1.430007	0.149093	0.217853	0.054751	0.049151		0.024274	0.031248	0.012149	0.003018	-0.054569	-0.051384	-0.051334	-0.051514	0.009367	0.011599		819.352481	245.791696	627.501618	187.692684	0.125668	41.105408	60.178885	38.042062	186.17068	97.991338
	30.875127	0.45219	10.466446		0.015823	0.047479	1.449351	0.147785	0.237932	0.054995	0.049826		0.024346	0.031322	0.012259	0.003121	-0.054576	-0.051381	-0.05133	-0.051519	0.009392	0.011621		814.341447	244.845499	626.634273	187.967501	0.149295	42.393062	61.984082	39.375453	182.161185	97.129233
	30.808447	0.760337	9.790042		0.011175	0.046197	1.467348	0.149871	0.253693	0.05395	0.049263		0.024524	0.031502	0.012533	0.003374	-0.054592	-0.051371	-0.051319	-0.05153	0.009454	0.011677		808.982123	244.356802	624.67496	188.972907	0.196572	45.275824	66.204639	42.465446	178.292484	95.957328
	30.674724	1.226125	8.956723		0.008689	0.045836	1.480196	0.154217	0.264003	0.051527	0.047479		0.024791	0.031775	0.012946	0.003758	-0.054613	-0.051354	-0.051301	-0.051544	0.009548	0.011759		806.709229	244.207442	622.603013	189.019278	0.218293	49.459473	71.85888	47.831935	172.814208	94.12717
	30.474286	1.831636	7.993922		0.007732	0.045607	1.485778	0.158945	0.268667	0.04805	0.04474		0.025137	0.032126	0.013481	0.004257	-0.054636	-0.051327	-0.051273	-0.051555	0.00967	0.011867		791.846173	238.344644	612.492205	184.936308	0.217109	56.596471	80.988611	55.564701	166.836372	91.528825
	30.213146	2.567775	6.94408		0.007755	0.045027	1.48603	0.161918	0.268213	0.043796	0.041334		0.025555	0.032549	0.014131	0.004863	-0.054657	-0.051287	-0.051235	-0.051559	0.00982	0.011999		738.610128	221.611671	587.566416	172.548612	0.233343	67.483885	94.611535	68.398995	157.442644	86.951411
	29.902131	3.433397	5.863175		0.008344	0.044025	1.484318	0.162062	0.264074	0.039099	0.037619		0.026042	0.033041	0.014893	0.005575	-0.054674	-0.051232	-0.051185	-0.051551	0.009996	0.012154		653.274163	196.48805	549.033999	153.533349	0.278599	80.317759	112.127537	87.901942	145.390273	81.695477
	29.555647	4.433304	4.81694		0.009201	0.042702	1.484894	0.159582	0.257397	0.034416	0.033949		0.026598	0.033601	0.015771	0.006396	-0.054681	-0.051156	-0.051117	-0.051523	0.010201	0.012333		569.790964	170.079889	503.959087	134.7716	0.315728	93.57072	132.759782	112.92574	136.926049	79.15106
	29.190204	5.575016	3.874933		0.010179	0.041302	1.490938	0.154955	0.248773	0.030299	0.030624		0.027227	0.034232	0.016771	0.007332	-0.054673	-0.051053	-0.051027	-0.051468	0.010433	0.012538		481.710889	142.476423	456.470932	116.162495	0.340425	110.08514	156.467416	145.119525	129.709808	77.763086
	28.822622	6.864371	3.102765		0.011201	0.040068	1.502516	0.149266	0.238687	0.027098	0.02776		0.027927	0.034933	0.017894	0.008387	-0.054642	-0.050916	-0.05091	-0.051376	0.010694	0.012767		393.990445	115.655697	408.800895	98.348839	0.508343	123.15247	183.86496	186.073815	121.450656	78.208742
	28.468199	8.300997	2.554836		0.012202	0.039194	1.518508	0.143863	0.228726	0.024998	0.025291		0.028693	0.035698	0.019139	0.009558	-0.054578	-0.050738	-0.050758	-0.051236	0.010982	0.013018		313.853152	91.518133	363.967062	83.058461	1.104846	134.893583	215.917288	235.7969	114.388149	80.142708
	28.13903	9.874458	2.268664		0.013121	0.038686	1.536575	0.139236	0.220415	0.024272	0.023205		0.029516	0.036513	0.020494	0.010834	-0.054473	-0.050508	-0.050564	-0.051035	0.01129	0.013286		244.987144	70.891086	325.117989	71.248574	2.581663	150.780083	253.612651	295.57096	110.168448	82.146709
	27.842581	11.561537	2.261156		0.01388	0.038354	1.552959	0.134896	0.214089	0.02534	0.021604		0.03038	0.037366	0.021937	0.012192	-0.054314	-0.050216	-0.050318	-0.050759	0.011604	0.013555		189.991525	54.306047	293.988113	62.446409	5.49948	168.239196	297.787304	367.406896	106.550673	84.00056
	27.580657	13.325245	2.527098		0.014389	0.037842	1.564418	0.129671	0.209094	0.028565	0.020656		0.031263	0.038231	0.023435	0.013596	-0.054087	-0.049853	-0.050008	-0.050393	0.011901	0.013806		147.920692	41.875973	271.529163	56.497869	10.351038	188.660096	347.449508	445.391414	105.619751	86.258121
	27.349262	15.116736	3.040917		0.014537	0.036843	1.568637	0.123044	0.204728	0.034125	0.020503		0.032136	0.039081	0.024945	0.015002	-0.05379	-0.04942	-0.049635	-0.049937	0.012164	0.014018		116.778648	33.096107	256.319917	52.922169	18.292843	211.487145	390.117798	527.305465	107.181167	87.875484
	27.139268	16.879343	3.760668		0.014314	0.035253	1.566028	0.115138	0.200147	0.041971	0.021258		0.032971	0.039886	0.026414	0.016363	-0.053427	-0.048927	-0.049207	-0.049405	0.012377	0.014178		95.12246	27.283589	246.975677	51.123059	28.465141	239.211838	431.856136	605.728896	110.010587	88.263317
	26.937609	18.553699	4.633236		0.013813	0.033144	1.557055	0.106166	0.194531	0.051927	0.022968		0.033739	0.040622	0.027794	0.017632	-0.053011	-0.048394	-0.048737	-0.048819	0.012531	0.01428		81.318298	23.794111	241.906704	50.373042	38.82163	269.123963	482.127382	668.832968	113.08503	87.326003
	26.72886	20.083434	5.60033		0.013136	0.030632	1.546174	0.096479	0.18622	0.063838	0.025664		0.034417	0.041266	0.029038	0.018769	-0.052568	-0.04785	-0.048251	-0.048213	0.012625	0.014325		72.748989	21.96719	237.714173	49.745305	48.552491	288.270853	521.023056	711.327454	115.210231	84.664168
	26.497084	21.420832	6.604701		0.012364	0.02785	1.538221	0.086518	0.173644	0.077579	0.02936		0.034986	0.041801	0.030104	0.019748	-0.05215	-0.047351	-0.047802	-0.047657	0.012686	0.01434		68.438473	21.216177	232.062031	48.888426	55.892939	304.205934	537.684974	737.215809	115.624489	82.068889
	26.227541	22.530904	7.595057		0.011576	0.025	1.536197	0.076484	0.157375	0.092805	0.033947		0.035437	0.042222	0.03097	0.020549	-0.051794	-0.046936	-0.047427	-0.047195	0.012731	0.014345		66.50021	21.177665	225.770386	47.789129	61.522017	314.809873	543.774213	753.94607	113.418156	75.809688
	25.907926	23.39349	8.529		0.010857	0.022313	1.541989	0.066406	0.138754	0.10897	0.039188		0.035771	0.042532	0.031628	0.021165	-0.051513	-0.046616	-0.047137	-0.046841	0.012763	0.014346		65.73686	21.551556	219.250039	46.348121	67.274288	316.742861	546.760994	756.664095	110.562282	68.177218
	25.529154	24.00363	9.374453		0.010245	0.019904	1.556189	0.056185	0.118845	0.125172	0.044723		0.035998	0.042741	0.032084	0.021598	-0.051312	-0.046391	-0.046933	-0.046591	0.012784	0.014345		66.067644	22.096615	212.046787	44.63019	74.327965	312.835112	542.568941	740.735898	108.658136	65.078347
	25.085655	24.370354	10.109875		0.009746	0.017831	1.576552	0.045883	0.098485	0.140351	0.050255		0.036128	0.042859	0.032351	0.021856	-0.051189	-0.046256	-0.04681	-0.046442	0.012797	0.014344		66.811175	22.778979	205.856608	43.304267	83.111109	304.628544	534.242147	725.337074	103.630053	60.906281
	24.575142	24.513851	10.723552		0.009354	0.01614	1.597957	0.035992	0.078776	0.154294	0.055789		0.036171	0.042899	0.032447	0.021957	-0.051138	-0.046204	-0.046762	-0.046384	0.012802	0.014344		67.901471	23.498873	201.207886	42.371894	93.977923	295.988575	522.577083	706.88759	99.089095	55.685575
	23.997949	24.461588	11.212317		0.00906	0.014854	1.615962	0.027079	0.060777	0.167768	0.061321		0.036141	0.04287	0.032393	0.02192	-0.05115	-0.046223	-0.04678	-0.046404	0.0128	0.014344		69.207522	24.156043	198.061781	41.906721	106.377595	287.055533	513.262055	688.430931	97.780029	52.106212
	23.35634	24.244659	11.580355		0.008865	0.013963	1.63103	0.019517	0.045218	0.182691	0.066689		0.036046	0.042782	0.032214	0.021767	-0.051215	-0.046303	-0.046852	-0.046492	0.012793	0.014344		70.217549	24.676676	195.624448	41.741402	117.696155	276.992853	505.775089	673.757027	101.531078	50.217937
	22.653938	23.894574	11.838028		0.008767	0.01343	1.644081	0.013435	0.03236	0.200757	0.071244		0.035899	0.042646	0.03193	0.02152	-0.051323	-0.046432	-0.046969	-0.046636	0.012781	0.014346		70.439209	24.983269	192.365145	41.334952	124.928602	266.323419	492.813833	659.330424	112.469846	48.484788
	21.895369	23.440742	12.000675		0.008742	0.013194	1.653037	0.008787	0.022226	0.223267	0.07421		0.035707	0.042469	0.031562	0.021199	-0.051465	-0.046599	-0.047121	-0.046821	0.012765	0.014346		69.956612	24.967709	187.194801	40.482893	128.565726	253.41702	479.603147	647.058046	129.863511	49.505514
	21.086211	22.908972	12.087134		0.008777	0.013186	1.656135	0.005417	0.014644	0.251026	0.075338		0.03548	0.042257	0.031128	0.02082	-0.051631	-0.046796	-0.0473	-0.04704	0.012745	0.014346		68.298934	24.573653	180.182913	38.815377	128.539775	237.16392	466.179591	630.444308	153.385449	50.591378
	20.233083	22.321093	12.118044		0.008862	0.013342	1.653025	0.00312	0.009311	0.284129	0.075003		0.035224	0.042017	0.030645	0.020399	-0.051815	-0.047014	-0.047498	-0.047282	0.012723	0.014344		65.768103	23.912096	171.11659	36.63429	125.103195	217.910295	448.890228	610.446377	181.145056	52.502562
	19.343776	21.69517	12.114147		0.00899	0.013601	1.644487	0.001687	0.005825	0.323293	0.073883		0.034944	0.041754	0.030124	0.019947	-0.05201	-0.047247	-0.047709	-0.047542	0.012698	0.014342		62.880656	23.107268	160.081028	34.37772	119.889194	197.533443	430.693019	588.224371	211.415457	57.379165
	18.42727	21.046074	12.094678		0.009155	0.013903	1.632076	0.00092	0.003762	0.369182	0.072574		0.034648	0.041473	0.029576	0.019475	-0.052211	-0.04749	-0.047928	-0.047812	0.01267	0.014336		59.579644	22.184146	148.132187	31.821719	115.985201	177.56519	415.788899	556.304354	243.989202	63.863581
	17.493576	20.386188	12.075994		0.009348	0.014187	1.614882	0.000641	0.002743	0.42059	0.071586		0.034338	0.041179	0.029012	0.018992	-0.052415	-0.047738	-0.048151	-0.048089	0.01264	0.014329		56.346821	21.274009	135.827711	28.722008	116.559189	156.016656	384.830055	515.644203	276.982094	71.959962
	16.553341	19.726069	12.070847		0.009562	0.014388	1.591909	0.000701	0.002464	0.474184	0.071355		0.034021	0.040876	0.028441	0.018506	-0.052615	-0.047982	-0.04837	-0.048362	0.012607	0.014319		53.462288	20.449308	123.920767	25.807883	120.78614	134.215163	349.821469	470.95519	311.56547	81.093408
	15.617312	19.074818	12.088342		0.009789	0.014454	1.565364	0.000981	0.002657	0.526778	0.072188		0.033702	0.04057	0.027871	0.018023	-0.052802	-0.048215	-0.048578	-0.048622	0.012568	0.014301		50.94374	19.732329	113.001217	23.449529	129.66626	112.686369	318.337646	422.277324	346.157483	89.654873
	14.695724	18.440146	12.134218		0.010017	0.014387	1.536584	0.001385	0.003124	0.573975	0.07433		0.033386	0.040265	0.02731	0.017547	-0.052974	-0.048432	-0.048771	-0.048862	0.012522	0.014274		48.753027	19.124346	103.442698	21.397353	143.262368	91.018206	283.056124	368.919009	373.82179	97.323146
	13.797611	17.828144	12.211283		0.010234	0.014221	1.505669	0.001841	0.00373	0.609455	0.077817		0.033076	0.039965	0.026765	0.017085	-0.053132	-0.048632	-0.048948	-0.049083	0.01247	0.014242		46.898652	18.619236	95.565261	19.59007	155.843984	70.750829	242.935237	315.028322	392.123487	106.019805
	12.93	17.242737	12.319761		0.01042	0.013991	1.473969	0.002308	0.004374	0.629088	0.08266		0.032776	0.039673	0.02624	0.01664	-0.053273	-0.048816	-0.04911	-0.049284	0.012414	0.014204		45.271693	18.230027	89.306193	18.287804	165.896035	52.74452	204.0738	258.226569	421.806535	114.484717
	12.097123	16.685	12.457404		0.010567	0.013729	1.445689	0.002791	0.004979	0.634972	0.088751		0.032484	0.03939	0.025736	0.016214	-0.053401	-0.048984	-0.049257	-0.049467	0.012356	0.014163		44.092557	17.946654	85.060466	17.450739	175.642358	37.624215	165.499411	203.538413	454.977227	122.177461
	11.299766	16.152552	12.619383		0.010663	0.01346	1.42623	0.003321	0.005504	0.629522	0.095706		0.032203	0.039115	0.025251	0.015804	-0.053516	-0.049138	-0.049392	-0.049635	0.012295	0.014117		43.277976	17.752806	82.45514	16.960828	184.997788	25.630925	127.924466	155.074876	484.762214	128.64891
	10.534852	15.639229	12.798141		0.010691	0.013219	1.418311	0.00394	0.005951	0.615104	0.103179		0.031929	0.038846	0.024781	0.015408	-0.053621	-0.049281	-0.049515	-0.049788	0.012232	0.01407		42.615737	17.647128	80.772304	16.791263	190.52779	16.606756	95.161293	112.387963	519.404128	132.972541
	9.795392	15.135154	12.983394		0.010642	0.013036	1.421484	0.004693	0.006344	0.592454	0.11105		0.031657	0.038579	0.024318	0.015016	-0.053719	-0.049415	-0.049632	-0.049933	0.012167	0.014019		42.425469	17.626637	80.467014	16.860064	190.758662	10.291665	65.920112	77.13987	559.906524	134.857033
	9.071061	14.62752	13.162574		0.010523	0.01292	1.435296	0.00564	0.006721	0.562525	0.119224		0.031381	0.038307	0.02385	0.01462	-0.053812	-0.049545	-0.049743	-0.050071	0.012097	0.013964		42.183148	17.629299	80.805526	17.057365	189.268347	6.172639	43.558554	50.43786	607.572842	134.814132
	8.349493	14.102128	13.321953		0.010355	0.012841	1.458881	0.006845	0.007123	0.529428	0.127303		0.031093	0.038023	0.023365	0.014208	-0.053902	-0.049673	-0.049854	-0.050206	0.012021	0.013903		42.009487	17.676656	81.478297	17.406432	185.116128	3.729085	27.844679	32.158256	661.307852	133.683416
	7.617892	13.545259	13.448202		0.010149	0.012766	1.490242	0.00839	0.007591	0.499035	0.134752		0.030786	0.037718	0.022851	0.013769	-0.053992	-0.049804	-0.049966	-0.050341	0.011936	0.013834		42.103368	17.777703	82.370077	17.83336	176.611478	2.506781	17.636766	21.189615	722.886178	132.255395
	6.864726	12.945647	13.530154		0.009931	0.012685	1.526615	0.010324	0.008168	0.475232	0.141728		0.030452	0.037388	0.022296	0.013294	-0.054082	-0.049937	-0.050079	-0.050479	0.01184	0.013755		42.206231	17.896525	83.079233	18.141598	165.023565	2.099002	13.271987	15.847054	792.228008	131.179908
	6.0813	12.296347	13.560592		0.00974	0.012611	1.564019	0.012643	0.008898	0.458454	0.148403		0.030088	0.037026	0.021693	0.012778	-0.054171	-0.050073	-0.050195	-0.050617	0.011732	0.013664		42.335222	18.07348	83.351598	18.350184	150.509911	2.155785	12.464963	14.220083	855.900546	131.083262
	5.262826	11.596052	13.537501		0.009584	0.012556	1.594609	0.015274	0.009826	0.445615	0.154536		0.029691	0.036629	0.021042	0.012219	-0.054258	-0.05021	-0.050312	-0.050753	0.01161	0.013561		42.608834	18.217272	82.893835	18.429291	132.84748	2.460255	13.530204	14.613338	921.793622	132.355747
	4.408615	10.849381	13.464218		0.009461	0.012552	1.61236	0.018064	0.010986	0.433449	0.159797		0.029262	0.036201	0.020345	0.01162	-0.054339	-0.050346	-0.050427	-0.050884	0.011475	0.013445		42.858486	18.331494	81.884492	18.363723	115.877788	2.831434	15.241505	15.677422	989.664549	134.772783
	3.521659	10.06637	13.348747		0.009378	0.012615	1.61488	0.020759	0.012379	0.420273	0.163956		0.028808	0.035745	0.019611	0.010989	-0.054413	-0.050477	-0.050538	-0.051007	0.011327	0.013318		42.947268	18.453104	80.582413	18.204901	98.721819	3.140431	16.701409	16.667871	1037.738231	140.611495
	2.607758	9.261281	13.202408		0.009327	0.012742	1.603249	0.023009	0.013956	0.404598	0.16769		0.028333	0.035268	0.018853	0.010338	-0.054479	-0.050601	-0.050642	-0.051119	0.01117	0.013183		43.039608	18.534759	78.95337	18.008815	75.84833	3.364272	17.565351	17.342602	1048.534251	151.224377
	1.674312	8.450823	13.038006		0.009304	0.01294	1.583582	0.024598	0.01567	0.387168	0.17273		0.027848	0.034778	0.018083	0.009681	-0.054534	-0.050717	-0.05074	-0.051218	0.011011	0.013044		43.094906	18.57056	77.20686	17.724896	58.152495	3.549006	18.035625	17.320277	1052.40556	156.350566
	0.729043	7.652024	12.867914		0.009321	0.013234	1.562989	0.025645	0.017552	0.372971	0.180936		0.027361	0.034284	0.017318	0.00903	-0.054578	-0.050822	-0.050829	-0.051304	0.010852	0.012906		42.696955	18.561954	75.477162	17.450219	49.116302	3.711821	18.183278	16.881927	1049.940892	162.66942
	-0.220986	6.880378	12.70261		0.009392	0.013646	1.546584	0.026378	0.019591	0.367473	0.193629		0.026882	0.033797	0.016571	0.008401	-0.054612	-0.050915	-0.050908	-0.051375	0.010698	0.01277		42.053397	18.464232	73.934343	17.236119	46.346541	3.87081	18.138824	16.332385	1035.562974	172.108194
	-1.169986	6.148432	12.54971		0.009533	0.014186	1.537948	0.026915	0.021636	0.375433	0.211552		0.026419	0.033325	0.015853	0.007802	-0.054636	-0.050995	-0.050976	-0.051431	0.01055	0.01264		41.460716	18.265589	72.60209	17.067971	48.986421	4.06203	18.047896	15.633589	1011.093877	180.531973
	-2.113712	5.464881	12.413463		0.009735	0.014871	1.536189	0.027317	0.023441	0.399601	0.234713		0.025978	0.032874	0.015176	0.007243	-0.054651	-0.051064	-0.051037	-0.051475	0.010411	0.012518		40.512762	18.040808	71.347266	16.972451	59.417115	4.323976	17.949963	14.681958	977.697607	190.303337
	-3.049376	4.834224	12.29469		0.00999	0.015681	1.536755	0.027611	0.02483	0.439969	0.26182		0.025562	0.032447	0.014542	0.006725	-0.054658	-0.051122	-0.051087	-0.051507	0.010283	0.012406		39.477519	17.760853	70.606885	16.929814	75.466343	4.68317	18.134674	13.822713	939.919637	199.864941
	-3.97525	4.257177	12.191248		0.010296	0.016579	1.536309	0.027689	0.025769	0.494479	0.29173		0.025172	0.032047	0.013953	0.006252	-0.054659	-0.051171	-0.05113	-0.051529	0.010164	0.012303		38.316587	17.418987	69.690834	16.829638	95.546309	5.144672	18.621577	13.301021	904.090818	206.717311
	-4.890195	3.731517	12.098731		0.010632	0.017517	1.532733	0.027234	0.026216	0.560016	0.323905		0.02481	0.031672	0.013408	0.00582	-0.054656	-0.051211	-0.051166	-0.051544	0.010057	0.012208		37.170779	17.092229	68.633161	16.709815	118.108521	5.694072	19.328854	13.072787	874.938242	212.182179
	-5.793215	3.253159	12.011302		0.010973	0.018409	1.526771	0.025947	0.026165	0.631122	0.357548		0.024473	0.031323	0.012902	0.005426	-0.05465	-0.051244	-0.051196	-0.051554	0.00996	0.012122		36.27352	16.830792	67.99968	16.676939	139.36259	6.297766	20.206972	12.967278	853.236604	219.328899
	-6.683087	2.817397	11.922614		0.011311	0.019216	1.520216	0.023821	0.025723	0.69826	0.390872		0.024159	0.030996	0.012433	0.005068	-0.054641	-0.051273	-0.051222	-0.051558	0.009871	0.012043		35.358787	16.561144	67.143814	16.649631	154.080437	6.895999	21.151561	12.993867	835.945131	226.555623
	-7.558076	2.420243	11.826765		0.011644	0.019938	1.515975	0.021163	0.025021	0.749711	0.420692		0.023865	0.030691	0.011997	0.004741	-0.05463	-0.051296	-0.051244	-0.05156	0.00979	0.011972		34.617378	16.377304	66.753452	16.697355	162.650253	7.397172	22.051502	13.385234	819.509018	229.510586
	-8.41578	2.059581	11.71911		0.011932	0.020504	1.516457	0.018334	0.024117	0.776704	0.443637		0.023591	0.030405	0.011593	0.004444	-0.054618	-0.051315	-0.051263	-0.051558	0.009716	0.011908		33.890353	16.216325	66.598355	16.804237	163.117704	7.739922	22.686127	13.857384	800.559681	231.56644
	-9.253023	1.736014	11.596833		0.012135	0.020818	1.521679	0.015601	0.023009	0.779328	0.456594		0.02334	0.030141	0.011223	0.004178	-0.054605	-0.051332	-0.051278	-0.051554	0.009651	0.01185		33.191285	16.046653	66.666966	16.972824	155.360939	7.879819	22.993058	14.285937	779.40593	235.489975
	-10.065803	1.45338	11.45926		0.01222	0.020762	1.531441	0.013125	0.021678	0.762694	0.455977		0.023113	0.029902	0.01089	0.003946	-0.054591	-0.051344	-0.051291	-0.051548	0.009594	0.011799		32.785555	15.948151	67.515574	17.250311	144.422266	7.818264	23.134867	14.922301	756.101353	239.986877
	-10.849281	1.218882	11.3079		0.012141	0.020267	1.54464	0.01096	0.020083	0.73153	0.439126		0.022916	0.029694	0.010601	0.003752	-0.054579	-0.051354	-0.051301	-0.051544	0.009546	0.011757		32.485556	15.889197	68.615192	17.600928	134.850114	7.677462	23.248685	15.608655	727.215063	248.36307
	-11.597914	1.042655	11.146085		0.01191	0.019417	1.557173	0.00912	0.018259	0.689641	0.407698		0.022794	0.029567	0.010422	0.003607	-0.05457	-0.051361	-0.051308	-0.051539	0.009511	0.011726		33.015697	16.022284	70.7339	18.308131	124.804969	7.573151	23.678957	16.412531	721.270289	260.445404
	-12.305764	0.936779	10.978234		0.01158	0.018392	1.56672	0.007616	0.016357	0.643386	0.36736		0.022738	0.02951	0.010338	0.00352	-0.054566	-0.051365	-0.051312	-0.051536	0.00949	0.011707		33.815252	16.253207	73.600336	19.039099	119.573888	7.551917	24.269247	17.338409	744.147829	275.694262
	-12.966977	0.914033	10.808952		0.011193	0.017357	1.571659	0.006449	0.014587	0.59887	0.324249		0.022723	0.029495	0.010316	0.003502	-0.054564	-0.051366	-0.051313	-0.051535	0.009484	0.011703		34.35115	16.462603	76.974129	19.63899	120.847235	7.63217	24.777299	18.386888	782.086013	293.608331
	-13.576373	0.986506	10.642036		0.010778	0.016408	1.571761	0.005601	0.013105	0.558542	0.283013		0.022768	0.029541	0.010381	0.003561	-0.054567	-0.051363	-0.05131	-0.051537	0.009499	0.011716		35.178324	16.733364	81.173915	20.612952	120.527488	7.841762	25.453608	19.618158	829.933351	313.034756
	-14.130085	1.164176	10.47945		0.010375	0.0156	1.568992	0.005041	0.012002	0.52184	0.246779		0.022875	0.02965	0.010538	0.003707	-0.054575	-0.051356	-0.051302	-0.051542	0.009535	0.011748		35.726466	17.003687	84.424696	21.732885	120.455628	8.160548	26.648789	20.961392	892.458864	333.473513
	-14.626061	1.453819	10.320501		0.01002	0.014942	1.565674	0.004745	0.011334	0.486437	0.217127		0.023048	0.029828	0.010795	0.003945	-0.054587	-0.051344	-0.05129	-0.051549	0.009594	0.0118		36.369607	17.308202	87.687905	22.760198	119.863689	8.441865	28.086319	22.940345	968.932718	353.99349
	-15.064187	1.858527	10.161371		0.00974	0.014435	1.565258	0.004692	0.011119	0.451957	0.194394		0.023288	0.030075	0.011153	0.004279	-0.054601	-0.051325	-0.051273	-0.051555	0.009676	0.011872		37.093686	17.591594	91.179332	23.617898	118.543629	8.630388	29.589585	25.193784	1042.96084	376.380345
	-15.446025	2.37776	9.994928		0.009543	0.014088	1.570981	0.00486	0.011333	0.418635	0.178161		0.023596	0.03039	0.011613	0.004707	-0.054616	-0.051298	-0.051246	-0.051559	0.009782	0.011965		37.596602	17.798989	94.083923	24.418159	118.329647	8.7427	31.292487	27.301748	1096.927627	398.958989
	-15.774181	3.007887	9.810743		0.009424	0.013901	1.5827	0.005221	0.011916	0.386458	0.167922		0.023968	0.030769	0.01217	0.005225	-0.054627	-0.051261	-0.051211	-0.051557	0.00991	0.012078		38.078782	18.007804	96.43019	25.241151	120.780127	8.750282	33.229474	29.984758	1126.707872	414.143011
	-16.051284	3.743165	9.595254		0.009363	0.013865	1.597753	0.005744	0.012783	0.355275	0.162765		0.024399	0.031209	0.012819	0.005829	-0.054634	-0.05121	-0.051165	-0.051544	0.010059	0.01221		38.281844	18.134581	97.894285	25.597716	126.207479	8.684405	35.075783	33.149463	1125.551998	424.865009
	-16.278799	4.57699	9.332072		0.009351	0.013935	1.612561	0.006398	0.013843	0.325286	0.161299		0.024884	0.031704	0.013554	0.006514	-0.054632	-0.051144	-0.051106	-0.051517	0.01023	0.01236		38.184323	18.151752	98.12796	25.567923	136.497459	8.533236	37.131142	36.53097	1095.709354	427.038538
	-16.456054	5.503004	9.00227		0.009391	0.014041	1.622988	0.00715	0.014998	0.29697	0.16199		0.025419	0.032247	0.014368	0.007274	-0.054617	-0.05106	-0.051033	-0.051473	0.010419	0.012525		37.702575	18.011914	96.618672	25.183299	149.409623	8.405869	39.259271	40.336237	1042.763571	417.754468
	-16.579652	6.515921	8.584704		0.009473	0.014131	1.625973	0.007966	0.016113	0.270235	0.162653		0.025997	0.032833	0.015256	0.008103	-0.054585	-0.050955	-0.050943	-0.051404	0.010624	0.012706		36.6248	17.683634	93.457241	24.312999	162.688168	8.357435	41.158518	44.29746	972.172222	398.78914
	-16.643382	7.612061	8.056442		0.009567	0.01415	1.621463	0.008804	0.017011	0.244329	0.160965		0.026615	0.033459	0.016214	0.008998	-0.054531	-0.050827	-0.050834	-0.051307	0.010844	0.012898		35.067953	17.263052	89.763929	23.188597	179.118882	8.185401	43.275261	46.737534	890.571477	371.206738
	-16.638809	8.789518	7.393448		0.009657	0.014056	1.611512	0.009629	0.017606	0.216956	0.154576		0.027271	0.034118	0.017239	0.009955	-0.054453	-0.05067	-0.050701	-0.051178	0.011078	0.013102		33.674121	16.768885	84.959564	21.976372	187.471347	8.120216	44.898619	47.633921	800.48771	339.179425
	-16.556539	10.047963	6.571678		0.009732	0.013873	1.597187	0.010406	0.01793	0.187059	0.142202		0.02796	0.03481	0.018329	0.010974	-0.054342	-0.05048	-0.05054	-0.05101	0.011323	0.013315		32.009015	16.222438	80.173009	20.825983	194.035442	8.248795	46.880345	50.69751	706.175399	309.108591
	-16.387702	11.388315	5.568439		0.009778	0.013645	1.58199	0.011095	0.018044	0.155608	0.124769		0.028681	0.035532	0.019483	0.012053	-0.05419	-0.050249	-0.050345	-0.050791	0.011573	0.013529		30.023525	15.680564	76.593916	19.807823	201.322828	8.57749	49.941356	55.953903	606.64948	282.031477
	-16.125372	12.812354	4.364003		0.009787	0.013403	1.568293	0.011643	0.017933	0.124583	0.104565		0.029434	0.03628	0.020702	0.013189	-0.053987	-0.049966	-0.050104	-0.050507	0.011819	0.013737		28.37998	15.187358	73.706361	18.933736	202.077671	9.210923	53.969889	60.300744	498.512664	255.235951
	-15.765725	14.322323	2.943456		0.009758	0.013169	1.555151	0.011987	0.01759	0.095843	0.083992		0.030213	0.037052	0.021985	0.014381	-0.053721	-0.049621	-0.049808	-0.05015	0.012053	0.013929		26.755623	14.721239	70.540482	18.267652	205.546604	10.281098	59.88311	66.953277	389.739702	232.502501
	-15.308565	15.920505	1.298681		0.009708	0.012966	1.539626	0.012066	0.01703	0.070748	0.064911		0.031017	0.037843	0.023331	0.015625	-0.05338	-0.049204	-0.049448	-0.049705	0.012267	0.014097		25.293987	14.321193	68.060402	17.721947	213.331387	11.851275	68.012648	76.519562	286.195997	214.723912
	-14.756918	17.608791	-0.569886		0.009664	0.012805	1.522604	0.011837	0.016292	0.05006	0.048562		0.031842	0.038649	0.024737	0.016919	-0.05295	-0.048703	-0.04901	-0.04916	0.012449	0.014229		23.903928	13.97236	66.68098	17.311798	223.811909	14.047325	78.986079	88.880369	192.834136	197.25763
	-14.116047	19.388213	-2.651595		0.009665	0.012698	1.505808	0.011318	0.015458	0.034024	0.035707		0.032681	0.039463	0.026198	0.018255	-0.052414	-0.048104	-0.048479	-0.048498	0.012589	0.01431		22.469928	13.671613	65.789395	17.068411	238.996877	16.904446	92.573569	103.667589	115.016589	179.674661
	-13.392103	21.258462	-4.924052		0.009744	0.012647	1.492057	0.01058	0.014627	0.022506	0.02668		0.033526	0.040275	0.027705	0.01963	-0.051772	-0.04741	-0.047857	-0.047724	0.01268	0.014338		21.102231	13.458992	64.931485	16.919102	259.742367	20.404204	107.594055	120.517288	55.864418	165.834874
	-12.590582	23.217401	-7.351755		0.009908	0.012637	1.48332	0.009722	0.013885	0.015129	0.021532		0.034361	0.041069	0.029242	0.02104	-0.051078	-0.046681	-0.047196	-0.046912	0.012757	0.014346		19.618496	13.275281	64.610509	16.822946	273.445856	24.754481	124.304514	140.175191	13.910969	147.231608
	-11.715051	25.260774	-9.885811		0.010142	0.012657	1.482279	0.008836	0.013274	0.01138	0.02009		0.035166	0.041824	0.030779	0.022479	-0.050345	-0.045931	-0.046513	-0.046081	0.012827	0.01434		18.065071	13.101351	63.764551	16.749906	280.991407	29.305993	141.278022	159.142939	-0.903601	121.992817
	-10.766616	27.382347	-12.46596		0.010406	0.012707	1.490811	0.00797	0.012757	0.010646	0.021999		0.035958	0.04256	0.032358	0.023939	-0.04959	-0.045165	-0.045812	-0.045235	0.012894	0.014326		16.912173	12.984988	62.967648	16.509113	279.85547	33.979503	157.237155	176.910512	0.389535	93.767979
	-9.74415	29.57459	-15.02539		0.010652	0.0128	1.507937	0.00716	0.012235	0.012259	0.026756		0.036746	0.04328	0.034001	0.025413	-0.048827	-0.04439	-0.0451	-0.044382	0.012966	0.014311		16.27804	12.948642	62.753814	16.04602	269.251285	38.992945	171.465795	192.644099	-0.030673	66.560382
	-8.64542	31.829829	-17.498909		0.010849	0.012965	1.530865	0.006444	0.011635	0.015553	0.033724		0.037487	0.04394	0.035632	0.026903	-0.048035	-0.0436	-0.044369	-0.043515	0.01306	0.014315		15.538174	12.920108	61.536112	15.601468	258.905954	43.96974	183.551451	202.07015	-0.034784	42.454942
	-7.469255	34.141852	-19.834937		0.010974	0.013215	1.555418	0.005847	0.010993	0.019852	0.042135		0.038197	0.044557	0.037266	0.028426	-0.047194	-0.042776	-0.043603	-0.042617	0.013203	0.014363		14.672813	12.835284	60.059401	15.064099	246.82155	48.708899	194.319624	209.344456	0.023134	23.590011
	-6.217957	36.507703	-22.007489		0.011015	0.013537	1.576132	0.005382	0.010408	0.024442	0.051047		0.038871	0.045125	0.0389	0.029987	-0.046302	-0.041917	-0.0428	-0.041685	0.013408	0.014469		13.774188	12.723594	58.608379	14.400894	233.755876	52.848246	201.227315	214.771204	-0.009922	10.573217
	-4.903042	38.925248	-24.023874		0.01097	0.013879	1.589522	0.005041	0.009982	0.028693	0.059515		0.0395	0.04563	0.040521	0.031578	-0.045363	-0.041026	-0.041962	-0.040722	0.01368	0.014638		12.86247	12.600536	57.073006	13.697605	221.513369	56.094522	204.621607	217.263075	0.005175	2.967206
	-3.543308	41.391847	-25.912876		0.010846	0.014173	1.59476	0.004799	0.009798	0.032148	0.066613		0.040077	0.046067	0.042122	0.033194	-0.044374	-0.0401	-0.04109	-0.039728	0.014019	0.01487		11.903101	12.429255	55.404856	13.082818	210.513302	58.310872	209.153732	216.907508	0	0.037355
Subject #	11	Control	Female
	Joint Angles [deg]				EMG - filtered and normalised to max isometric trial									Knee Flexion-Extension Moment Arm[m]											Muscle Forces
	HipFlexion	KneeFlexion	AnkleDorsiflexion		Semimem	BicepsFemoris	RectusFemoris	Vasmed	Vaslat	medGastroc	latGastroc		Semimem	Semiten	BicepsFemorisLH	BicepsFemorisSH	RectusFemoris	Vasmed	Vasint	Vaslat	medGastroc	latGastroc		Semimem	Semiten	BicepsFemorisLH	BicepsFemorisSH	RectusFemoris	Vasmed	Vasint	Vaslat	medGastroc	latGastroc
	30.840544	-1.229811	11.391497		0.069811	0.079405	0.085294	0.396381	0.395546	0.063471	0.174471		0.02228	0.02892	0.010119	0.001565	-0.052073	-0.049515	-0.049352	-0.049788	0.008539	0.011023		390.804729	129.047495	286.920134	94.017234	0.092037	41.100928	48.874486	44.402573	138.461196	251.496918
	31.085267	-0.566988	11.281552		0.080089	0.079655	0.09095	0.424453	0.40994	0.066586	0.172745		0.022876	0.029516	0.010863	0.002261	-0.051898	-0.04928	-0.049121	-0.049618	0.008849	0.011312		389.763857	128.885212	284.057507	94.508173	0.100698	46.645425	55.802675	52.06591	139.052771	250.006046
	31.303199	0.220795	11.015051		0.089261	0.078377	0.09672	0.450797	0.421176	0.069573	0.169406		0.023412	0.030056	0.011577	0.002937	-0.051853	-0.049158	-0.049007	-0.049568	0.009083	0.011524		389.333838	128.685773	287.219327	94.428594	0.136306	54.322057	63.793115	61.663049	135.979148	247.790859
	31.491735	1.092976	10.575923		0.095605	0.075298	0.102909	0.472233	0.428073	0.072196	0.165083		0.023918	0.030563	0.012282	0.003608	-0.051883	-0.049104	-0.048962	-0.049584	0.009275	0.011692		387.701048	128.358325	289.419929	94.226711	0.149798	62.611063	73.435828	73.121096	132.412078	245.176431
	31.649836	2.016478	9.956751		0.097904	0.070496	0.109826	0.488566	0.428346	0.073992	0.159944		0.024422	0.031066	0.013	0.004292	-0.051937	-0.049067	-0.048937	-0.049615	0.009456	0.011848		385.490979	128.147075	288.197239	94.223644	0.136331	72.575133	83.933826	86.186349	128.409065	242.964091
	31.779212	2.973975	9.167066		0.09572	0.064595	0.117462	0.497447	0.421115	0.07429	0.154055		0.024944	0.031586	0.013747	0.005005	-0.051978	-0.049014	-0.048899	-0.049627	0.009649	0.012014		383.098071	127.807483	286.279854	94.173811	0.148996	84.944909	94.87518	100.810684	122.938597	241.637833
	31.883414	3.965192	8.232843		0.089755	0.05824	0.125212	0.493943	0.407428	0.072994	0.147618		0.025479	0.032117	0.014519	0.005741	-0.052009	-0.04895	-0.048852	-0.049623	0.00985	0.012186		372.421988	124.581843	282.400364	92.230796	0.203032	95.225652	110.269202	119.220278	120.891836	242.315318
	31.96703	5.005377	7.196359		0.081345	0.051813	0.132336	0.473681	0.388956	0.070357	0.140594		0.026033	0.032667	0.015327	0.006512	-0.05203	-0.048873	-0.048794	-0.049602	0.01006	0.012367		345.954681	115.383458	267.729476	84.739455	0.181372	111.264997	131.322605	147.759239	122.897762	255.488186
	32.034506	6.120056	6.112104		0.07202	0.045884	0.138665	0.440037	0.369139	0.066807	0.133149		0.026621	0.033247	0.01619	0.007336	-0.052038	-0.048775	-0.048722	-0.049558	0.010284	0.012559		322.633779	107.327361	250.412052	76.206068	0.168507	131.827948	156.951798	183.906685	125.243208	274.167089
	32.088933	7.337695	5.041569		0.063084	0.040953	0.144939	0.401942	0.352024	0.062691	0.125188		0.027254	0.033869	0.017128	0.008234	-0.052029	-0.048652	-0.04863	-0.049485	0.010529	0.012767		313.304107	104.869917	237.923804	70.473259	0.196163	155.873729	187.274695	226.418843	124.030688	286.588617
	32.130926	8.681443	4.04781		0.055256	0.037265	0.151449	0.365934	0.339613	0.058183	0.116703		0.027939	0.034541	0.018159	0.009221	-0.051997	-0.048498	-0.048512	-0.049374	0.010795	0.012994		314.048065	106.800081	229.376655	66.864566	0.204651	185.863964	223.717306	277.980417	118.232285	294.742955
	32.157728	10.161317	3.189721		0.048759	0.034916	0.157797	0.335268	0.331746	0.053472	0.107828		0.02868	0.035262	0.019285	0.010301	-0.051934	-0.048303	-0.04836	-0.049212	0.011083	0.013235		324.20473	112.707721	224.242758	64.800996	0.228898	222.3736	267.445448	339.356047	110.066801	304.704154
	32.162745	11.768302	2.515897		0.043669	0.033878	0.163353	0.310815	0.326521	0.048735	0.099002		0.029469	0.036025	0.020502	0.011464	-0.051826	-0.048052	-0.048163	-0.048985	0.011379	0.01348		340.807426	121.058576	221.820986	64.631247	0.301487	268.517608	319.21746	410.297834	102.484965	304.557642
	32.135728	13.472057	2.059063		0.039834	0.034025	0.167265	0.291957	0.322184	0.044334	0.090913		0.030287	0.036812	0.021785	0.012683	-0.051661	-0.047738	-0.047908	-0.048677	0.011665	0.013711		361.910872	130.390537	219.756765	64.872192	0.303038	326.1369	376.399521	486.001738	94.4683	300.986129
	32.063752	15.223529	1.833557		0.036982	0.035068	0.1685	0.276349	0.317923	0.040409	0.08368		0.031107	0.037595	0.023094	0.013918	-0.051434	-0.04736	-0.047595	-0.048284	0.011923	0.013909		381.841333	139.250008	216.08542	64.405695	0.699583	384.175351	434.557289	560.41979	88.554342	296.061144
	31.93286	16.961477	1.83603		0.034873	0.03667	0.168101	0.263556	0.314546	0.036759	0.076855		0.031899	0.038344	0.02438	0.015123	-0.051147	-0.046925	-0.047229	-0.047819	0.012136	0.01406		396.339357	146.058471	209.540854	62.962747	2.330459	440.754049	488.935536	628.557769	86.044725	289.830204
	31.73008	18.621399	2.04839		0.033415	0.038498	0.167865	0.254761	0.314095	0.033333	0.070367		0.032633	0.039033	0.025595	0.016252	-0.050809	-0.046452	-0.046821	-0.047301	0.012294	0.014155		402.896881	149.621924	199.818538	60.132121	5.561674	495.583933	534.304504	684.041151	84.997102	283.318173
	31.4455	20.144838	2.441823		0.032421	0.040062	0.168524	0.25045	0.317539	0.030489	0.064375		0.033286	0.039641	0.026698	0.017266	-0.050441	-0.045964	-0.046395	-0.046761	0.012395	0.014197		397.822408	149.544143	187.733016	55.58151	10.065862	535.116254	565.854719	719.961314	85.079624	275.934258
	31.074002	21.487142	2.980929		0.031478	0.040923	0.169467	0.249304	0.324155	0.028628	0.059459		0.033836	0.040148	0.027649	0.018144	-0.050089	-0.045514	-0.045997	-0.046259	0.012464	0.014212		381.178827	145.77097	174.074273	50.688749	15.654165	559.746645	582.25753	736.851227	88.543752	271.274944
	30.616223	22.622009	3.627349		0.030189	0.040931	0.168912	0.249303	0.331543	0.028081	0.056401		0.034281	0.040553	0.028436	0.018875	-0.049782	-0.045132	-0.045658	-0.045835	0.012514	0.014217		357.070519	138.711022	159.72228	45.585973	21.928154	564.915428	582.735302	734.968062	92.815863	266.298218
	30.078407	23.542108	4.342281		0.028599	0.040076	0.164745	0.248094	0.335414	0.029031	0.055828		0.034626	0.040865	0.02906	0.019461	-0.04953	-0.044826	-0.045386	-0.045495	0.012553	0.014217		327.786617	129.47534	145.894127	40.571984	28.662203	547.595734	566.218138	720.655453	96.564043	259.850037
	29.471319	24.256743	5.087984		0.026938	0.03832	0.156467	0.241766	0.331001	0.03147	0.057969		0.034884	0.041095	0.029537	0.019911	-0.049331	-0.044589	-0.045174	-0.045232	0.012581	0.014216		296.526141	119.355367	133.38244	36.135847	35.697635	514.712212	540.285412	701.242449	99.887899	252.097587
	28.808454	24.787378	5.828851		0.025382	0.035664	0.14478	0.226997	0.31535	0.035269	0.062619		0.03507	0.04126	0.029885	0.020243	-0.049182	-0.044414	-0.045016	-0.045038	0.012601	0.014214		267.074883	109.388943	122.596076	32.552456	42.872219	478.029158	515.30792	682.481192	102.779074	242.633202
	28.103882	25.161969	6.532579		0.024036	0.03246	0.13017	0.20451	0.288944	0.040197	0.069232		0.035197	0.041373	0.030127	0.020476	-0.049074	-0.044291	-0.044906	-0.044901	0.012614	0.014212		240.371083	100.260809	114.203137	30.008733	50.107313	443.877196	491.501139	669.520191	105.440349	231.511951
	27.370137	25.409033	7.171742		0.022931	0.029021	0.113098	0.177517	0.255143	0.046114	0.077251		0.035278	0.041443	0.030285	0.020629	-0.049001	-0.044209	-0.044834	-0.044812	0.012623	0.01421		217.586352	92.253692	108.579652	28.562329	57.223934	414.732241	468.213395	660.697168	107.183447	218.251259
	26.616588	25.552513	7.725458		0.02201	0.025551	0.094902	0.148974	0.217613	0.052788	0.08607		0.035323	0.041482	0.030373	0.020718	-0.048957	-0.044163	-0.044791	-0.04476	0.012629	0.014209		199.173007	85.878101	105.156618	28.036552	63.910288	392.556119	455.065543	652.693129	103.120008	203.947534
	25.848675	25.608508	8.180614		0.021166	0.022312	0.077302	0.121256	0.179233	0.060172	0.09513		0.035337	0.041494	0.030405	0.020753	-0.048937	-0.044144	-0.044775	-0.04474	0.012631	0.014209		184.785048	80.824751	103.477645	28.520627	69.894151	372.666041	445.154074	645.071722	97.316422	190.343095
	25.068017	25.584141	8.532433		0.020245	0.019567	0.0618	0.096341	0.142968	0.068649	0.104581		0.035323	0.041481	0.030383	0.020738	-0.04894	-0.044152	-0.044783	-0.044748	0.012629	0.014209		173.37239	76.819821	103.284807	29.76285	75.137618	356.079596	434.150532	637.708258	92.904109	177.674007
	24.273255	25.478548	8.784266		0.019041	0.017481	0.049274	0.075468	0.110742	0.07864	0.114615		0.035281	0.041442	0.030308	0.020672	-0.048965	-0.044187	-0.044814	-0.044786	0.012626	0.01421		164.15313	73.884669	104.070774	31.128482	79.716072	346.35849	426.58905	631.391097	87.554049	165.221707
	23.461405	25.285681	8.946616		0.017464	0.016109	0.039935	0.059155	0.083376	0.09018	0.125288		0.035209	0.041377	0.030175	0.020553	-0.049013	-0.04425	-0.04487	-0.044856	0.012619	0.014211		157.437045	71.663904	105.063175	32.354551	83.773248	337.50049	419.824996	629.71793	82.108604	153.282699
	22.629365	24.99834	9.035521		0.01563	0.015458	0.033495	0.047288	0.061245	0.10304	0.136558		0.035102	0.041281	0.029979	0.020375	-0.049089	-0.044344	-0.044954	-0.044961	0.012608	0.014212		152.840982	70.060364	105.583916	33.380014	87.868998	331.869608	418.78771	631.851501	77.573632	142.340457
	21.775167	24.612403	9.070431		0.013758	0.015556	0.029362	0.039247	0.044149	0.116733	0.147861		0.034958	0.041152	0.029715	0.020134	-0.049191	-0.044471	-0.045068	-0.045102	0.012594	0.014214		147.151073	68.063226	104.487115	33.937268	91.521323	328.423328	417.975398	635.11268	75.236959	134.278544
	20.898594	24.12988	9.071954		0.012019	0.016399	0.026812	0.034067	0.031607	0.130484	0.157898		0.034775	0.040987	0.029384	0.019832	-0.04932	-0.044631	-0.045212	-0.045279	0.012576	0.014216		140.401621	65.783564	102.070676	33.817953	93.93602	323.310286	415.724393	635.419778	76.525899	128.915562
	20.001192	23.560141	9.059781		0.010506	0.017897	0.025071	0.030679	0.022914	0.143597	0.164841		0.034555	0.040788	0.028991	0.019473	-0.049473	-0.04482	-0.04538	-0.045488	0.012554	0.014217		133.331891	63.203814	98.737395	32.823737	94.516623	313.995633	409.230921	626.644249	81.42635	129.055391
	19.085784	22.919181	9.051073		0.009233	0.019875	0.02347	0.02808	0.017181	0.156052	0.167581		0.034303	0.040557	0.028543	0.019065	-0.049645	-0.045032	-0.04557	-0.045725	0.012527	0.014217		125.789319	60.060655	93.898702	31.085281	93.400366	298.656597	391.957269	602.974424	89.011286	137.168047
	18.155724	22.227257	9.059498		0.008194	0.022152	0.02167	0.025579	0.013613	0.169043	0.16632		0.034022	0.040301	0.028052	0.018622	-0.04983	-0.045264	-0.045775	-0.045982	0.012498	0.014215		119.331665	57.403523	87.467956	29.096883	91.017021	274.457716	364.379192	563.400565	99.877168	148.070265
	17.214129	21.505587	9.094928		0.007378	0.024474	0.019613	0.023	0.011623	0.183875	0.162351		0.03372	0.040023	0.027532	0.018156	-0.05002	-0.045506	-0.045991	-0.046251	0.012464	0.014212		113.59139	55.131138	80.663478	26.314974	85.973835	243.173742	330.092122	512.278045	115.160454	162.742335
	16.263351	20.773157	9.163644		0.006748	0.026459	0.017482	0.020424	0.010706	0.201173	0.15726		0.033404	0.03973	0.026996	0.017679	-0.050214	-0.045753	-0.046209	-0.046526	0.012428	0.014206		108.777976	53.228138	73.635241	23.665335	80.689726	208.001608	290.434238	455.531403	132.961425	179.284596
	15.304785	20.044602	9.268695		0.006243	0.027553	0.015484	0.018045	0.010383	0.220603	0.15231		0.03308	0.039429	0.026454	0.0172	-0.050405	-0.045998	-0.046425	-0.046798	0.01239	0.014197		104.88513	51.500756	66.665133	21.167488	72.399409	171.954962	246.836038	394.641871	152.844955	196.219503
	14.33897	19.329318	9.410287		0.005818	0.027195	0.013712	0.015996	0.010233	0.241504	0.147969		0.032753	0.039123	0.025914	0.016725	-0.050584	-0.046232	-0.04663	-0.047058	0.012347	0.014181		100.451693	49.68901	60.380415	18.696242	62.333034	137.875805	203.095197	331.216545	175.588282	213.490197
	13.365871	18.631659	9.586138		0.005455	0.025435	0.012147	0.014342	0.010085	0.264132	0.144671		0.032428	0.038818	0.025382	0.016258	-0.050746	-0.046449	-0.046819	-0.047298	0.012295	0.014156		94.388501	47.620986	55.069826	16.821278	56.06108	108.040471	162.874768	269.600979	201.732845	231.281697
	12.385245	17.951918	9.79183		0.005152	0.022829	0.010741	0.013062	0.009915	0.28815	0.142486		0.032105	0.038513	0.024857	0.015799	-0.050893	-0.04665	-0.046993	-0.047519	0.012237	0.014123		87.930365	44.994886	50.787288	15.457198	49.554891	83.443132	126.686419	212.189898	232.422801	250.082282
	11.396965	17.287652	10.021099		0.004906	0.019909	0.009523	0.012068	0.009805	0.312335	0.141506		0.031784	0.038208	0.024339	0.015347	-0.051028	-0.046836	-0.047153	-0.047724	0.012171	0.014083		80.227991	41.722476	48.049472	14.749682	43.402285	64.751422	96.771304	161.538513	267.487316	269.41948
	10.401217	16.634961	10.2661		0.00472	0.01714	0.008584	0.011285	0.009912	0.335433	0.142067		0.031462	0.037901	0.023826	0.014898	-0.051151	-0.047012	-0.047302	-0.047913	0.0121	0.014035		72.160726	38.123083	46.288996	14.621434	39.40691	51.490244	73.673529	119.186875	305.988201	289.070651
	9.398551	15.989434	10.51772		0.004601	0.014839	0.007985	0.010662	0.010411	0.357349	0.144449		0.031138	0.037591	0.023312	0.014452	-0.051264	-0.047176	-0.047441	-0.048089	0.012023	0.013981		64.438894	34.606485	45.774625	15.061715	37.383465	42.414544	56.647761	85.867774	346.56448	306.77926
	8.389835	15.346772	10.766112		0.004569	0.013211	0.007741	0.010134	0.011453	0.378131	0.14834		0.030809	0.037275	0.022797	0.014005	-0.051368	-0.047331	-0.047572	-0.048254	0.01194	0.013921		57.291693	31.409579	46.750877	16.140042	36.260721	36.271656	44.491697	61.387318	387.082673	320.52658
	7.376154	14.703186	11.001554		0.004645	0.012375	0.007834	0.009647	0.013149	0.397779	0.152906		0.030476	0.036953	0.022277	0.013554	-0.051464	-0.047479	-0.047694	-0.048409	0.011851	0.013855		51.143559	28.605658	48.507051	17.741525	35.366901	31.830533	35.904932	44.481555	426.013936	329.341729
	6.358722	14.055695	11.215642		0.004864	0.012409	0.008228	0.009168	0.015581	0.417017	0.157792		0.030135	0.036623	0.021749	0.013097	-0.051553	-0.047619	-0.04781	-0.048554	0.011756	0.013782		45.940176	26.239762	50.879726	19.579427	33.85676	27.74861	29.826329	33.419441	464.379921	330.894716
	5.338834	13.402426	11.402651		0.005272	0.013351	0.008871	0.008716	0.018772	0.436965	0.163645		0.029786	0.036285	0.021213	0.012634	-0.051634	-0.047752	-0.04792	-0.04869	0.011654	0.013702		41.601905	24.290195	53.633649	21.564763	32.009794	24.040065	25.136539	26.613924	503.212183	327.222591
	4.317885	12.742913	11.560591		0.005926	0.015159	0.009698	0.008363	0.022663	0.46024	0.171371		0.029428	0.035937	0.020669	0.012164	-0.051709	-0.047879	-0.048023	-0.048817	0.011546	0.013616		38.293678	22.688245	55.980255	23.413047	29.904077	20.33807	21.429115	22.684426	548.820474	320.406109
	3.297437	12.078313	11.69162		0.006875	0.017742	0.010631	0.00815	0.027091	0.486987	0.180968		0.029063	0.03558	0.020117	0.011687	-0.051777	-0.047999	-0.04812	-0.048934	0.011434	0.013525		35.46652	21.405177	57.232311	24.685035	27.568351	16.946093	18.623207	20.388486	601.070208	312.740113
	2.279333	11.411463	11.801684		0.008167	0.020947	0.011549	0.008066	0.031755	0.513019	0.191849		0.028693	0.035217	0.019559	0.011207	-0.051836	-0.048112	-0.04821	-0.049041	0.011316	0.013429		32.780448	20.355495	56.6293	24.846361	25.241096	14.269528	16.313783	18.739187	654.67042	305.911148
	1.265828	10.746773	11.899477		0.009853	0.024618	0.012281	0.008062	0.036328	0.533831	0.203643		0.028318	0.034848	0.019	0.010726	-0.051888	-0.048217	-0.048293	-0.049137	0.011193	0.013327		30.659095	19.385583	53.651501	23.684664	23.113893	12.015643	14.165076	17.206583	713.5029	300.324413
	0.259737	10.089942	11.994964		0.011972	0.028642	0.012661	0.008084	0.040536	0.54641	0.216148		0.027942	0.034477	0.018443	0.010248	-0.051933	-0.048312	-0.048369	-0.049221	0.011069	0.013224		28.909389	18.498383	49.196526	21.779621	21.122245	10.228888	12.63623	15.725091	786.787193	296.666874
	-0.735422	9.447615	12.097843		0.01455	0.033021	0.012625	0.008132	0.044341	0.550476	0.230076		0.02757	0.034108	0.017895	0.00978	-0.051969	-0.0484	-0.048436	-0.049295	0.010945	0.01312		27.639202	17.785087	43.947013	19.355699	19.431431	8.822051	11.202852	14.385396	847.995122	294.922624
	-1.71537	8.827055	12.216375		0.017548	0.037753	0.012234	0.00822	0.047858	0.549011	0.247536		0.027203	0.033744	0.017359	0.009327	-0.051998	-0.04848	-0.048498	-0.049359	0.010823	0.013017		26.114055	17.225639	38.867057	16.956436	17.93022	7.723607	10.045383	13.356543	905.080512	295.549277
	-2.675165	8.235906	12.356797		0.020814	0.042749	0.011635	0.008361	0.051195	0.546527	0.270872		0.026848	0.03339	0.016843	0.008894	-0.052022	-0.048552	-0.048553	-0.049413	0.010707	0.012919		24.785223	16.764409	34.531618	14.930772	16.818535	6.820138	9.327097	12.818505	962.033369	299.075118
	-3.609509	7.681977	12.523278		0.024016	0.047637	0.010986	0.008559	0.054099	0.544668	0.300861		0.026509	0.033052	0.016355	0.008488	-0.05204	-0.048615	-0.048602	-0.049459	0.010597	0.012826		24.197272	16.443665	31.114857	13.381194	16.37819	6.065138	8.874021	12.842513	1017.151966	305.344583
	-4.513303	7.173002	12.718264		0.026736	0.051891	0.010394	0.008827	0.05611	0.543096	0.336663		0.026191	0.032734	0.0159	0.008113	-0.052053	-0.04867	-0.048644	-0.049496	0.010495	0.01274		23.749872	16.365419	28.871877	12.483024	16.531735	5.492596	8.683096	13.422484	1079.446296	313.343984
	-5.382378	6.716287	12.943045		0.028691	0.054928	0.009914	0.009188	0.056798	0.540718	0.377958		0.0259	0.03244	0.015484	0.007776	-0.052061	-0.048717	-0.048678	-0.049525	0.010404	0.012661		24.042446	16.545347	28.033326	12.313403	17.382295	4.957595	8.85778	14.641647	1137.715348	321.907623
	-6.214281	6.318249	13.198326		0.029758	0.056136	0.009563	0.00964	0.055892	0.535964	0.424606		0.025639	0.032178	0.015115	0.007483	-0.052066	-0.048756	-0.048708	-0.049548	0.010325	0.012594		24.936001	17.080674	28.870775	12.999537	19.028049	4.506004	9.265033	16.402997	1196.560307	331.442618
	-7.008817	5.983923	13.4846		0.029934	0.05499	0.009327	0.010206	0.053365	0.529784	0.476395		0.025413	0.031948	0.014795	0.007236	-0.052068	-0.048788	-0.048732	-0.049564	0.010258	0.012537		26.596818	18.059117	31.013194	14.344025	20.955119	4.163748	9.890942	18.60888	1261.362778	343.249563
	-7.768136	5.716582	13.802211		0.02927	0.051586	0.009188	0.010927	0.049477	0.525638	0.53251		0.025221	0.031753	0.014527	0.007039	-0.052069	-0.048812	-0.04875	-0.049576	0.010204	0.01249		29.277316	19.598553	34.316203	16.443996	22.789804	3.9236	10.717901	21.144517	1334.141555	357.879551
	-8.496341	5.51752	14.151137		0.028042	0.04675	0.009134	0.011877	0.044837	0.52439	0.588946		0.025068	0.031597	0.014313	0.006891	-0.05207	-0.048829	-0.048763	-0.049584	0.010163	0.012456		32.938984	21.752319	38.760119	19.244154	24.665252	3.776442	11.778866	23.870024	1411.711977	374.632067
	-9.198649	5.386073	14.530563		0.026566	0.041363	0.009131	0.01314	0.040136	0.52278	0.638918		0.024953	0.031477	0.014152	0.006793	-0.052069	-0.04884	-0.048771	-0.049589	0.010137	0.012433		37.626515	24.51104	43.833097	22.193951	26.715693	3.715294	13.026688	26.638807	1484.444755	392.507931
	-9.880297	5.319821	14.938373		0.024977	0.036027	0.009143	0.014755	0.035852	0.517139	0.678617		0.024873	0.031393	0.014044	0.006744	-0.052069	-0.048846	-0.048775	-0.049592	0.010124	0.012421		43.777826	28.034928	49.236608	25.51936	28.504683	3.750331	13.931151	29.282731	1543.227017	411.142739
	-10.545487	5.314967	15.370771		0.023144	0.030992	0.009159	0.016748	0.03218	0.506382	0.709203		0.024821	0.031338	0.013976	0.006741	-0.052068	-0.048847	-0.048775	-0.049592	0.010122	0.012421		50.93826	32.182672	55.146922	29.177384	28.999792	3.778461	14.983356	31.877104	1582.47972	430.321337
	-11.196683	5.366774	15.822191		0.02088	0.026368	0.009219	0.019127	0.029203	0.490822	0.732952		0.024824	0.031338	0.013981	0.006779	-0.052068	-0.048842	-0.048772	-0.049589	0.010133	0.01243		59.445387	36.970311	61.95461	33.044012	28.230429	3.795688	16.021162	34.58398	1603.907693	454.447538
	-11.834407	5.47002	16.285514		0.018336	0.022215	0.009384	0.021951	0.026917	0.473052	0.750014		0.024879	0.031392	0.014059	0.006856	-0.052069	-0.048833	-0.048765	-0.049586	0.010154	0.012448		69.16045	42.162912	69.45342	37.060485	27.018424	3.904581	17.046575	37.476346	1614.730302	478.556015
	-12.457471	5.619457	16.75248		0.015811	0.0186	0.009698	0.0253	0.025343	0.456001	0.760815		0.024959	0.031473	0.014175	0.006966	-0.052069	-0.04882	-0.048756	-0.04958	0.010184	0.012473		78.553488	47.108014	76.725265	41.095713	25.910475	4.119011	18.71664	40.438404	1621.887812	506.943919
	-13.063533	5.810279	17.214184		0.013522	0.01558	0.010166	0.029264	0.024443	0.44001	0.764241		0.025062	0.031575	0.014321	0.007108	-0.052068	-0.048804	-0.048743	-0.049572	0.010222	0.012506		86.008105	51.172485	82.875321	44.668588	24.913213	4.313688	20.740901	43.16846	1627.622867	558.256921
	-13.649825	6.038606	17.661507		0.011582	0.013193	0.010751	0.033807	0.024039	0.422891	0.754801		0.025186	0.031698	0.014497	0.007276	-0.052067	-0.048783	-0.048727	-0.049561	0.010268	0.012545		91.284133	54.044072	87.41652	46.999361	24.190044	4.525957	21.068863	45.295824	1630.363359	609.905405
	-14.213824	6.301957	18.08543		0.01005	0.011435	0.011417	0.038835	0.023899	0.402182	0.727254		0.025327	0.031839	0.014699	0.007471	-0.052064	-0.048758	-0.048709	-0.049549	0.010321	0.012591		93.978221	55.651611	89.218681	48.16081	23.746845	4.95645	21.405043	46.516483	1626.776053	665.89654
	-14.753727	6.599637	18.477193		0.008956	0.010251	0.012165	0.044541	0.023959	0.37757	0.682883		0.025486	0.031998	0.014928	0.00769	-0.052061	-0.048729	-0.048688	-0.049532	0.010381	0.012642		94.451416	55.9241	88.097147	47.546642	23.106789	5.462629	21.781701	46.725807	1616.276983	729.303223
	-15.268638	6.932987	18.828371		0.008323	0.009544	0.01301	0.051133	0.024269	0.350464	0.626105		0.025665	0.032175	0.015184	0.007936	-0.052055	-0.048695	-0.048662	-0.049511	0.010448	0.012699		92.408205	54.966679	83.351533	44.838563	22.899719	6.036564	21.679787	45.914168	1603.80306	798.246948
	-15.758504	7.305454	19.130857		0.008148	0.009204	0.013952	0.058497	0.024812	0.321509	0.560884		0.025862	0.032371	0.01547	0.008211	-0.052046	-0.048656	-0.048633	-0.049486	0.010523	0.012762		87.979922	53.158523	75.834924	40.813612	23.640263	6.870563	21.464103	44.32884	1594.286174	867.754609
	-16.223795	7.722445	19.376762		0.008426	0.00914	0.014951	0.06668	0.025538	0.290389	0.488974		0.026083	0.03259	0.015788	0.008517	-0.052035	-0.04861	-0.048598	-0.049456	0.010605	0.012833		83.219366	50.933295	68.821472	36.428429	23.995564	7.92282	21.228196	42.560465	1584.872825	926.957701
	-16.664994	8.190942	19.558163		0.009176	0.009282	0.015959	0.076222	0.026418	0.255714	0.412625		0.026328	0.032834	0.016146	0.008861	-0.052018	-0.048557	-0.048557	-0.049418	0.010699	0.012912		78.057249	48.495546	60.2621	31.99917	24.24973	9.291201	21.610851	40.934877	1567.697574	975.692446
	-17.081956	8.718919	19.666721		0.010402	0.009577	0.016904	0.08724	0.027307	0.217391	0.336627		0.026603	0.033106	0.016548	0.009248	-0.051996	-0.048493	-0.048508	-0.04937	0.010802	0.012999		72.144977	45.64378	52.377535	27.918659	24.810885	11.377875	22.291981	39.789502	1536.155718	1023.173197
	-17.473293	9.314643	19.693188		0.012069	0.009962	0.017632	0.099003	0.027852	0.177621	0.265604		0.026912	0.033411	0.017001	0.009683	-0.051966	-0.048418	-0.048449	-0.04931	0.010919	0.013098		64.889976	42.086999	45.501418	24.016111	25.562533	13.762586	23.369132	39.298025	1490.001614	1051.357168
	-17.835893	9.986026	19.626922		0.014134	0.010358	0.018018	0.110114	0.027566	0.139267	0.202895		0.027256	0.033751	0.017509	0.010173	-0.051925	-0.048327	-0.048379	-0.049234	0.011049	0.013207		56.702131	37.965415	38.981505	20.430054	26.496473	16.647991	25.287359	39.609832	1426.27128	1059.948463
	-18.164667	10.740103	19.455528		0.016473	0.010726	0.018051	0.120528	0.026159	0.104974	0.150258		0.027639	0.034128	0.018078	0.010722	-0.05187	-0.048217	-0.048293	-0.049137	0.011192	0.013327		48.78993	33.732369	33.332836	17.496559	27.871941	20.776925	28.259895	40.958353	1359.001128	1070.314365
	-18.452562	11.582724	19.164718		0.018858	0.011094	0.017808	0.131203	0.023935	0.076317	0.107977		0.028063	0.034543	0.018713	0.011331	-0.051796	-0.048084	-0.048188	-0.049015	0.011346	0.013454		41.52435	29.70594	28.586025	14.828868	29.687418	25.874153	32.369919	43.505678	1319.807343	1072.657971
	-18.690872	12.518506	18.738461		0.020988	0.011469	0.017328	0.142237	0.021427	0.053766	0.075457		0.028528	0.034998	0.019415	0.012003	-0.051696	-0.047921	-0.048057	-0.048858	0.011509	0.013587		35.147473	26.308951	24.777485	12.721979	31.870561	32.321699	37.693647	47.22004	1269.336265	1052.855466
	-18.869788	13.551034	18.159483		0.022571	0.011824	0.016671	0.152487	0.019048	0.036942	0.051589		0.029035	0.035491	0.020186	0.012739	-0.051565	-0.047722	-0.047895	-0.04866	0.011678	0.013721		29.977409	23.463146	21.916986	11.240378	34.326651	40.122569	44.28302	51.836385	1190.098456	1013.265852
	-18.979093	14.683187	17.409959		0.023359	0.012093	0.015926	0.159357	0.017028	0.024868	0.034719		0.029581	0.036021	0.021028	0.013539	-0.051395	-0.047483	-0.047698	-0.048414	0.011848	0.013852		25.948787	21.358033	19.871929	10.211831	37.057636	50.034799	52.384424	57.44341	1097.180468	951.256011
	-19.008868	15.917437	16.472326		0.023189	0.012208	0.015127	0.160017	0.015446	0.016407	0.022995		0.030164	0.036585	0.021939	0.014402	-0.051178	-0.047194	-0.047456	-0.048109	0.012014	0.013975		23.227376	20.10496	18.530466	9.54568	40.101495	62.514666	62.367977	64.220335	998.689719	873.061542
	-18.950178	17.256008	15.330204		0.02213	0.012137	0.014264	0.153419	0.014279	0.010738	0.015249		0.030785	0.037179	0.022919	0.015325	-0.050901	-0.046846	-0.04716	-0.047733	0.012168	0.014081		21.763537	19.593061	17.748771	9.228809	43.432573	77.216279	74.271905	72.183406	883.649129	789.169178
	-18.7957	18.700829	13.969516		0.020485	0.011941	0.013325	0.140974	0.013431	0.007234	0.010697		0.031436	0.037801	0.023966	0.016305	-0.050554	-0.046428	-0.046801	-0.047276	0.012301	0.014159		20.62286	20.01733	17.244887	9.125382	46.963985	94.512264	88.169986	81.395131	749.546515	691.696587
	-18.540263	20.253266	12.380136		0.01853	0.011659	0.012329	0.124922	0.012751	0.005403	0.008656		0.032115	0.038443	0.025078	0.017337	-0.05012	-0.045927	-0.046362	-0.046719	0.012401	0.014199		20.58902	21.268323	17.154369	9.177885	50.572767	115.524531	105.670907	91.676926	606.071299	596.441823
	-18.181178	21.913752	10.558348		0.016496	0.011321	0.011326	0.106774	0.012064	0.004841	0.008519		0.032809	0.039093	0.026239	0.01842	-0.049621	-0.04537	-0.045869	-0.046099	0.012483	0.014214		21.100896	23.215678	17.261743	9.321112	54.058565	140.365669	124.761543	102.362177	452.423325	502.40662
	-17.718289	23.681518	8.510208		0.014567	0.010948	0.010399	0.08755	0.01127	0.00519	0.009771		0.033504	0.039737	0.027438	0.019549	-0.049081	-0.044779	-0.045344	-0.045444	0.012558	0.014217		21.38747	25.898774	17.247735	9.508595	57.068287	166.99072	143.918578	111.978336	307.08553	410.067903
	-17.153657	25.554623	6.255301		0.012884	0.01058	0.009581	0.068545	0.010412	0.006142	0.012029		0.034191	0.040365	0.028665	0.020719	-0.048501	-0.044161	-0.044791	-0.044759	0.012629	0.01421		21.388377	29.1459	17.205945	9.686945	59.335624	193.44183	162.631028	118.219596	186.914768	323.708884
	-16.490922	27.53036	3.829575		0.011519	0.010248	0.00885	0.051178	0.009584	0.00746	0.015015		0.034861	0.040965	0.02991	0.021923	-0.047884	-0.043521	-0.044214	-0.04405	0.012698	0.014196		20.904816	32.558165	17.27242	9.827992	60.908552	219.54158	180.158203	119.388359	92.80154	243.14923
	-15.734484	29.606036	1.28537		0.01048	0.009967	0.008185	0.036431	0.008873	0.008964	0.018447		0.0355	0.041525	0.031163	0.023156	-0.047234	-0.042864	-0.043619	-0.043321	0.01277	0.01418		19.110298	35.896621	16.995003	9.973273	62.020611	245.749502	196.770959	116.193104	34.434116	169.74166
	-14.888907	31.779901	-1.313785		0.009747	0.009736	0.007608	0.024727	0.008331	0.010497	0.022003		0.036115	0.042048	0.032426	0.024425	-0.046537	-0.042179	-0.042994	-0.042564	0.012866	0.014181		16.752486	38.523853	16.54982	10.021497	62.798624	272.358708	213.525858	110.364972	6.29772	109.952926
	-13.959415	34.051222	-3.905121		0.009303	0.009539	0.007139	0.016049	0.007972	0.011907	0.025323		0.036713	0.042543	0.033712	0.025746	-0.045776	-0.04145	-0.042324	-0.04176	0.013008	0.014225		13.516717	40.238624	16.176383	10.057651	63.438927	296.344946	228.490975	104.006053	-0.578159	65.948933
	-12.95324	36.419919	-6.441622		0.009114	0.009356	0.006781	0.010102	0.00778	0.013057	0.028075		0.037294	0.043006	0.035019	0.027124	-0.044945	-0.040672	-0.041604	-0.040907	0.013214	0.014326		9.660856	40.66896	15.475733	9.99008	64.206622	313.243655	239.286146	98.293434	0.259728	35.898325
	-11.884479	38.880018	-8.902577		0.00908	0.009169	0.006541	0.006431	0.007719	0.013857	0.030115		0.037846	0.043425	0.036337	0.028549	-0.044047	-0.039849	-0.040836	-0.040006	0.013491	0.014494		6.062761	39.578166	14.229751	9.70275	65.143364	319.790062	244.682293	93.666528	-0.115107	17.12052
	-10.774428	41.417615	-11.287273		0.009055	0.008959	0.006413	0.004536	0.007761	0.01429	0.031302		0.038365	0.043797	0.037666	0.030014	-0.04309	-0.038983	-0.040026	-0.039059	0.01384	0.014727		3.22585	37.298469	13.028884	9.314201	65.977762	314.283406	244.037152	90.592594	0	7.390319
Subject #	12	Control	Male
	Joint Angles [deg]				EMG - filtered and normalised to max isometric trial									Knee Flexion-Extension Moment Arm[m]											Muscle Forces
	HipFlexion	KneeFlexion	AnkleDorsiflexion		Semimem	BicepsFemoris	RectusFemoris	Vasmed	Vaslat	medGastroc	latGastroc		Semimem	Semiten	BicepsFemorisLH	BicepsFemorisSH	RectusFemoris	Vasmed	Vasint	Vaslat	medGastroc	latGastroc		Semimem	Semiten	BicepsFemorisLH	BicepsFemorisSH	RectusFemoris	Vasmed	Vasint	Vaslat	medGastroc	latGastroc
	42.870293	10.784183	14.737569		0.114178	0.674574	0.021645	0.075015	0.127657	0.053446	0.093588		0.035029	0.04288	0.022603	0.013071	-0.062598	-0.057568	-0.058054	-0.058847	0.012871	0.015518		280.419316	65.071068	465.631488	220.413579	0.184702	76.281832	47.711547	64.856928	143.696945	84.161644
	42.987643	11.499884	14.495892		0.11588	0.659178	0.023741	0.071413	0.143208	0.045329	0.089985		0.035497	0.043335	0.023267	0.013695	-0.0625	-0.057399	-0.057914	-0.058694	0.013025	0.015644		276.9208	64.803035	470.980627	221.156888	0.195881	80.740826	51.879176	69.35897	141.945582	84.53429
	43.115671	12.357975	14.126308		0.115462	0.63246	0.026634	0.069887	0.158699	0.037969	0.081995		0.036051	0.043873	0.024059	0.01444	-0.062368	-0.057181	-0.057735	-0.058493	0.013203	0.015787		273.813596	64.515958	467.679189	219.358331	0.196116	87.405694	56.096736	76.450109	136.940249	82.600321
	43.253698	13.323349	13.617453		0.111383	0.587454	0.030134	0.071575	0.174731	0.031921	0.070984		0.036667	0.04447	0.024946	0.015273	-0.062198	-0.056916	-0.057516	-0.05824	0.013391	0.015935		269.937044	64.172818	472.482859	223.15131	0.220994	96.152172	61.898236	84.939265	137.197444	85.610252
	43.40086	14.364987	12.966106		0.103382	0.523027	0.033986	0.076903	0.191952	0.027499	0.058967		0.037323	0.045102	0.025899	0.016163	-0.06199	-0.056606	-0.057257	-0.057936	0.013579	0.016079		264.867198	63.577842	485.533406	232.380486	0.255263	106.866198	70.180631	96.306849	142.692817	95.032214
	43.556007	15.45998	12.183341		0.092366	0.447006	0.037926	0.085636	0.209837	0.024795	0.047606		0.038	0.045754	0.026895	0.017089	-0.061742	-0.056254	-0.05696	-0.057581	0.01376	0.016211		259.59805	62.724238	497.388752	241.137197	0.259384	120.288544	80.911468	112.840153	143.855355	106.211141
	43.717587	16.594496	11.295354		0.079477	0.369232	0.041755	0.09683	0.227593	0.023684	0.037822		0.03869	0.046414	0.027918	0.018039	-0.061451	-0.055859	-0.056623	-0.057175	0.013925	0.016324		255.341623	62.144103	506.881532	247.24524	0.247845	135.651223	93.600496	134.214318	135.335036	115.51744
	43.883246	17.76242	10.343827		0.066132	0.29714	0.04531	0.108781	0.244249	0.023894	0.030055		0.039386	0.047077	0.028964	0.019005	-0.061115	-0.05542	-0.056243	-0.056714	0.01407	0.016415		252.058565	62.285029	512.169061	250.235672	0.257822	147.727809	107.65401	161.114362	123.307636	123.188607
	44.049357	18.962385	9.38313		0.053614	0.235206	0.048534	0.119623	0.259137	0.025027	0.024447		0.040087	0.047739	0.030028	0.019983	-0.06073	-0.054932	-0.055819	-0.056195	0.01419	0.016477		251.312779	62.924484	513.782269	250.067394	0.260446	156.109009	122.12	196.96618	105.104382	127.576704
	44.210637	20.193946	8.474649		0.042884	0.184744	0.051254	0.128714	0.271956	0.02656	0.020884		0.040788	0.048399	0.031108	0.020971	-0.060287	-0.05439	-0.055342	-0.055614	0.014281	0.016506		250.95693	63.783158	512.358611	247.495604	0.283366	155.221803	137.217819	235.384065	85.413693	129.058314
	44.360046	21.453886	7.679136		0.034304	0.144832	0.053333	0.136677	0.281955	0.028213	0.019159		0.041483	0.049047	0.032196	0.021967	-0.059809	-0.053819	-0.054834	-0.054998	0.014355	0.016515		249.325199	64.438112	508.213477	242.949555	0.361246	159.433442	153.744039	277.714141	67.523484	126.69101
	44.489116	22.733448	7.048739		0.02786	0.113903	0.05489	0.143707	0.289124	0.030108	0.019105		0.042159	0.049675	0.033277	0.022965	-0.059316	-0.053243	-0.054319	-0.054377	0.014423	0.016517		246.239874	64.392624	499.886364	235.048504	0.584788	166.05265	171.109942	323.437256	52.357578	119.147044
	44.588689	24.017144	6.620422		0.023285	0.090331	0.055997	0.14941	0.293645	0.032549	0.020539		0.042811	0.050273	0.034336	0.023951	-0.058816	-0.052671	-0.053805	-0.05376	0.014484	0.016511		240.281585	63.173365	483.477509	221.662249	1.047047	169.329663	189.066775	367.799828	40.882791	107.528341
	44.649903	25.28343	6.412009		0.020179	0.073136	0.056573	0.153302	0.295194	0.03585	0.023169		0.043425	0.050831	0.035358	0.024909	-0.058318	-0.052114	-0.053301	-0.053158	0.014541	0.016501		228.94246	60.414627	455.769592	201.664296	1.786194	184.259965	210.80542	414.904351	32.904397	94.067848
	44.66517	26.507048	6.421406		0.018065	0.061084	0.056399	0.154314	0.292142	0.040148	0.02657		0.043991	0.05134	0.036324	0.025821	-0.057834	-0.05158	-0.052817	-0.052583	0.014593	0.016489		212.386759	56.088314	417.429454	175.58301	2.878801	201.64748	238.253321	465.097736	27.959702	79.52784
	44.628836	27.66241	6.628795		0.016558	0.052668	0.055403	0.152188	0.283791	0.045486	0.030296		0.0445	0.051795	0.037216	0.026671	-0.057374	-0.051083	-0.052366	-0.052046	0.014641	0.016477		193.129766	50.511607	370.213423	147.77968	4.319382	226.709638	263.814192	495.687911	25.661508	65.849498
	44.537324	28.727024	7.001206		0.015456	0.046829	0.053526	0.147978	0.271249	0.051784	0.033952		0.04495	0.05219	0.038021	0.027444	-0.05695	-0.050632	-0.051952	-0.051557	0.014686	0.016466		171.739007	44.418897	322.999055	121.728225	6.069968	254.155446	293.739349	545.381138	25.146118	53.806641
	44.388793	29.683943	7.498276		0.014673	0.042984	0.050737	0.143428	0.255874	0.058914	0.037431		0.045336	0.052525	0.038729	0.02813	-0.056567	-0.050231	-0.051583	-0.051123	0.014728	0.016457		149.908332	38.282133	279.935251	98.873826	8.053876	279.584949	319.009022	592.024601	26.22101	45.083803
	44.182558	30.522807	8.078058		0.014156	0.040568	0.047316	0.139722	0.239356	0.066511	0.040822		0.045662	0.052806	0.039342	0.028726	-0.056229	-0.049881	-0.051263	-0.050745	0.014768	0.016453		129.818509	32.64105	240.259202	79.331178	10.275184	300.232813	341.234843	621.564359	28.788261	38.886833
	43.918518	31.239456	8.701942		0.013897	0.039226	0.043568	0.136588	0.223065	0.073953	0.044264		0.045935	0.053038	0.039862	0.029236	-0.055937	-0.049582	-0.050987	-0.050421	0.014806	0.016454		112.622983	27.931524	203.921385	63.298485	12.513329	316.64012	361.585101	648.164464	31.800067	34.489518
	43.596767	31.834444	9.338004		0.013902	0.038856	0.039891	0.132657	0.207273	0.080813	0.04767		0.046159	0.053228	0.040293	0.029658	-0.055691	-0.049332	-0.050755	-0.050151	0.014841	0.016458		98.69593	24.156727	172.354836	50.757502	14.517832	331.850266	370.528289	664.204192	34.81875	33.457719
	43.21747	32.310991	9.9625		0.014216	0.039833	0.036562	0.126475	0.19216	0.08696	0.050717		0.046336	0.053377	0.040639	0.029996	-0.055492	-0.049131	-0.05057	-0.049934	0.014873	0.016464		87.930955	21.33437	146.00936	40.385728	16.591111	342.756512	381.554422	673.801584	39.273826	34.666998
	42.78091	32.672953	10.559646		0.014934	0.042561	0.033554	0.117141	0.177465	0.092019	0.052907		0.046469	0.053489	0.040904	0.030252	-0.055339	-0.048979	-0.050427	-0.049769	0.014899	0.01647		79.824886	19.330598	124.256788	32.411448	18.521183	350.849661	386.769418	681.540288	44.129908	37.914238
	42.287575	32.92328	11.120176		0.016175	0.047274	0.030671	0.104926	0.162904	0.095414	0.053751		0.046562	0.053567	0.04109	0.03043	-0.055234	-0.048872	-0.050329	-0.049654	0.014917	0.016476		73.636169	17.92729	107.883008	26.806606	20.357074	354.468291	386.939665	680.415641	50.135529	42.737234
	41.738124	33.063318	11.639395		0.018015	0.053952	0.027844	0.091167	0.149118	0.097413	0.053131		0.046615	0.053612	0.041199	0.030529	-0.055176	-0.048814	-0.050274	-0.04959	0.014928	0.016479		68.993757	16.900563	95.958424	22.934308	21.484293	352.461268	381.706578	665.176757	58.25364	47.752861
	41.133195	33.092924	12.115373		0.020461	0.062238	0.025027	0.077417	0.137298	0.099096	0.051495		0.046629	0.053624	0.041232	0.03055	-0.055164	-0.048801	-0.050262	-0.049577	0.01493	0.01648		65.220118	16.11136	87.050269	20.350636	22.399809	345.579206	368.155703	642.546581	66.364673	53.267204
	40.47312	33.011239	12.54765		0.023419	0.071223	0.02228	0.065027	0.128201	0.101276	0.049534		0.046604	0.053604	0.041187	0.030493	-0.055199	-0.048835	-0.050294	-0.049614	0.014924	0.016478		61.992679	15.499976	80.617822	18.640229	23.255453	336.74207	351.111052	614.228781	75.824492	59.153688
	39.757717	32.817814	12.936553		0.026715	0.079485	0.019789	0.054779	0.12205	0.104195	0.047784		0.046538	0.053551	0.041064	0.030355	-0.055282	-0.048918	-0.050371	-0.049702	0.014909	0.016473		59.536846	15.040051	76.306575	17.393547	23.033171	328.965671	336.85184	578.061439	89.347347	64.325566
	38.986319	32.513747	13.282989		0.030242	0.085287	0.017734	0.046884	0.118607	0.1075	0.046767		0.046432	0.053462	0.040864	0.030139	-0.05541	-0.049046	-0.05049	-0.049841	0.014888	0.016467		57.493576	14.724404	73.477718	16.757822	22.284186	321.941835	320.346519	546.060973	101.495814	69.858141
	38.158207	32.102569	13.588434		0.034029	0.088564	0.016135	0.041095	0.116469	0.110808	0.0468		0.046286	0.053341	0.040588	0.029847	-0.055582	-0.04922	-0.050651	-0.050029	0.014859	0.016461		56.031721	14.534171	71.795027	16.534685	21.622584	314.488436	303.16302	511.944584	113.46865	74.647776
	37.273392	31.590645	13.85482		0.038005	0.090891	0.014834	0.036884	0.113593	0.114474	0.047923		0.0461	0.053186	0.040238	0.029484	-0.055795	-0.049434	-0.05085	-0.050261	0.014827	0.016456		55.073099	14.50487	71.497912	16.870247	20.688833	303.130259	284.183586	475.375871	125.239173	79.640148
	36.333576	30.987044	14.084163		0.041765	0.093673	0.013587	0.033465	0.108085	0.119334	0.049867		0.045876	0.052997	0.039819	0.029055	-0.056042	-0.049687	-0.051084	-0.050535	0.014792	0.016453		54.829699	14.659934	73.078939	17.804224	19.723328	286.095399	263.895333	441.0717	136.47057	83.602896
	35.342919	30.302974	14.278015		0.044575	0.097684	0.012346	0.030231	0.098837	0.125599	0.052034		0.045618	0.052777	0.03934	0.02857	-0.056318	-0.049973	-0.051347	-0.050843	0.014757	0.016454		55.266443	15.03928	76.913228	19.547745	18.78051	262.745721	240.894438	406.466587	146.436354	85.352755
	34.308366	29.550954	14.436954		0.045805	0.102971	0.011268	0.027034	0.087341	0.132686	0.053715		0.045325	0.052527	0.038805	0.028035	-0.056618	-0.050286	-0.051635	-0.051183	0.014722	0.016459		56.711752	15.698901	83.114274	22.186994	17.641572	234.21189	215.364705	370.292838	154.646867	85.549233
	33.239381	28.743924	14.560341		0.045484	0.108833	0.010472	0.023988	0.076046	0.13974	0.054209		0.044998	0.052243	0.03822	0.027456	-0.056938	-0.050625	-0.051945	-0.051549	0.014687	0.016466		59.382044	16.65427	91.189643	25.515266	16.401099	203.619047	191.11632	338.40176	161.729133	84.664704
	32.147128	27.894495	14.646496		0.044115	0.114208	0.009997	0.021231	0.066612	0.145884	0.052957		0.04464	0.05193	0.03759	0.02684	-0.057273	-0.050985	-0.052274	-0.051938	0.014651	0.016475		62.374454	17.87175	99.955468	29.276695	15.155749	173.937438	169.689041	312.110344	168.717359	82.387809
	31.043308	27.014464	14.693332		0.042289	0.118308	0.009822	0.018943	0.059743	0.150251	0.049948		0.044255	0.051589	0.036924	0.026196	-0.05762	-0.051362	-0.052619	-0.052346	0.014614	0.016484		66.07076	19.296522	108.280353	32.716697	13.815109	147.88924	152.138679	289.965916	176.372566	80.304828
	29.938926	26.114653	14.699267		0.040409	0.120558	0.009858	0.017186	0.05537	0.151745	0.045725		0.043844	0.051221	0.036227	0.02553	-0.057973	-0.05175	-0.052973	-0.052766	0.014576	0.016494		70.315012	20.766345	114.317437	35.756662	12.60832	126.251671	138.800936	275.607776	184.445726	78.463971
	28.843295	25.204997	14.664087		0.038463	0.120251	0.01	0.015846	0.052904	0.150146	0.040909		0.043413	0.050833	0.035508	0.02485	-0.058328	-0.052147	-0.053332	-0.053195	0.014537	0.016502		74.899892	22.410086	117.575759	37.671442	11.641046	109.071635	129.058977	263.9797	192.486254	77.871068
	27.763445	24.294712	14.589478		0.036058	0.116556	0.010138	0.014739	0.051344	0.146101	0.036333		0.042965	0.050425	0.034774	0.024161	-0.058683	-0.052549	-0.053695	-0.053627	0.014497	0.016509		79.925704	24.157584	119.187593	38.818679	10.849365	95.777473	120.25931	251.398162	199.767993	79.350635
	26.703929	23.39238	14.479069		0.032979	0.108424	0.010177	0.013744	0.049389	0.14097	0.032931		0.042505	0.050003	0.034031	0.023472	-0.059032	-0.052949	-0.054056	-0.054059	0.014455	0.016514		84.878314	25.769833	121.268582	40.058342	10.10322	85.094055	110.309426	235.145567	207.752744	81.798829
	25.667018	22.505824	14.338036		0.029459	0.096294	0.010065	0.012836	0.046109	0.136537	0.031354		0.042037	0.049572	0.033288	0.022788	-0.059372	-0.053345	-0.054411	-0.054487	0.014411	0.016516		88.585972	27.085449	124.706485	41.758875	9.329193	75.548278	98.662525	211.63598	219.122623	84.206046
	24.653142	21.641743	14.172417		0.025921	0.082116	0.009823	0.011992	0.041362	0.133932	0.031973		0.041567	0.049135	0.03255	0.022114	-0.059701	-0.053734	-0.054758	-0.054906	0.014365	0.016515		90.249617	27.822391	128.524217	44.133158	8.611224	66.238646	85.298661	183.387141	232.104215	86.980732
	23.661479	20.805171	13.988365		0.022644	0.067709	0.009506	0.011171	0.035896	0.133794	0.035059		0.041098	0.048697	0.031823	0.021457	-0.060018	-0.054113	-0.055095	-0.055315	0.014318	0.016511		89.493362	27.651657	133.258809	46.486052	8.074556	57.299008	72.740612	155.519814	241.126655	88.217805
	22.690539	19.99895	13.791552		0.019697	0.054365	0.009155	0.010354	0.030489	0.136753	0.040981		0.040633	0.048259	0.03111	0.020816	-0.060321	-0.054478	-0.05542	-0.055709	0.014269	0.016503		87.019692	26.992893	137.579217	48.708248	7.754613	49.439685	61.633728	132.155586	248.016914	87.221445
	21.738631	19.223492	13.586833		0.017138	0.042624	0.008749	0.009622	0.025628	0.142751	0.050001		0.040175	0.047828	0.030417	0.020194	-0.060598	-0.05482	-0.055721	-0.056076	0.014212	0.016485		83.74969	26.086234	140.796498	51.311239	7.662853	42.752477	52.979033	114.033294	258.093059	83.904898
	20.80412	18.476973	13.378194		0.015059	0.032552	0.008264	0.009049	0.021571	0.150895	0.062091		0.039726	0.047402	0.029741	0.019589	-0.060847	-0.055134	-0.055995	-0.056411	0.014145	0.016455		80.166417	25.135113	142.653717	52.430952	7.64573	37.273088	46.865564	101.086036	263.659167	78.571186
	19.885455	17.755966	13.168901		0.013483	0.024199	0.007714	0.008639	0.018409	0.160849	0.076854		0.039284	0.046982	0.029084	0.019	-0.061073	-0.055423	-0.056245	-0.056717	0.014069	0.016415		76.608504	24.1669	142.184502	52.232609	7.872528	33.010168	42.503648	92.204019	262.136485	72.086089
	18.981009	17.056371	12.961775		0.012352	0.0176	0.007153	0.008343	0.01611	0.172591	0.093627		0.038849	0.046567	0.028441	0.018423	-0.061278	-0.05569	-0.056476	-0.056997	0.013985	0.016364		72.682188	22.996393	138.558701	51.597027	8.231995	29.570207	39.093896	85.38165	259.360743	65.543369
	18.08883	16.374428	12.75952		0.011569	0.012671	0.006639	0.008094	0.014543	0.185334	0.111328		0.038418	0.046154	0.027809	0.017856	-0.061465	-0.055939	-0.056691	-0.057257	0.013895	0.016305		67.539151	21.553326	131.559364	48.197353	8.1146	26.47252	35.827438	78.928739	253.574908	59.985358
	17.206429	15.707562	12.564996		0.01105	0.00924	0.006202	0.0078	0.013516	0.197998	0.128604		0.03799	0.045742	0.027186	0.017298	-0.061636	-0.056172	-0.056889	-0.057496	0.013797	0.016238		62.111563	19.853285	120.138802	43.53481	8.166686	23.72028	32.151088	70.647414	248.087998	56.782693
	16.330746	15.054916	12.381414		0.010734	0.007075	0.005849	0.007422	0.012882	0.209927	0.143956		0.037566	0.045333	0.026572	0.016748	-0.061791	-0.056389	-0.057073	-0.057717	0.013695	0.016165		56.097146	18.107919	105.647568	38.018601	8.105696	21.316924	27.841083	61.257726	244.027881	57.062503
	15.458376	14.417468	12.212378		0.010576	0.005915	0.005577	0.006999	0.012577	0.220629	0.155934		0.037145	0.044926	0.025968	0.016208	-0.061933	-0.056591	-0.057244	-0.05792	0.013588	0.016086		50.216024	16.459693	90.198996	31.876225	7.983974	18.975918	23.57532	50.738902	243.32266	60.796382
	14.586048	13.797819	12.061787		0.010541	0.005499	0.00538	0.006626	0.012582	0.229078	0.164736		0.03673	0.044523	0.025376	0.015679	-0.062062	-0.056778	-0.057401	-0.058106	0.013479	0.016003		45.151064	14.965303	75.341638	25.928084	7.798811	16.828412	19.675511	41.013404	251.470099	68.851848
	13.711244	13.199788	11.933625		0.010596	0.005587	0.005254	0.006356	0.012847	0.234328	0.172445		0.036323	0.044127	0.024801	0.015166	-0.062176	-0.05695	-0.057545	-0.058274	0.013368	0.015917		40.762075	13.667475	61.749539	20.699692	7.686834	15.005986	16.265743	33.086595	260.521687	81.300565
	12.832792	12.627938	11.831686		0.010719	0.005985	0.005173	0.006189	0.013266	0.236663	0.180948		0.035929	0.043742	0.024245	0.014673	-0.062278	-0.057108	-0.057675	-0.058425	0.013256	0.01583		36.913941	12.573572	49.562165	16.151373	7.578234	13.455461	13.544661	26.439815	266.537341	97.014077
	11.951315	12.087144	11.759305		0.010916	0.00655	0.005095	0.006072	0.013714	0.237634	0.191803		0.035549	0.043372	0.023716	0.014205	-0.062367	-0.057251	-0.057794	-0.058559	0.013148	0.015743		33.89392	11.676825	38.98798	12.306647	7.105519	12.259495	11.462586	21.576943	283.713651	115.94894
	11.069362	11.582291	11.719135		0.01118	0.007196	0.004989	0.005942	0.014086	0.239187	0.204711		0.035189	0.043019	0.023216	0.013768	-0.062443	-0.057378	-0.057897	-0.058676	0.013042	0.015659		31.544348	11.036429	30.463643	9.238411	6.8084	11.31657	9.955234	18.096084	304.43791	137.369697
	10.191217	11.118091	11.713013		0.011483	0.007853	0.004849	0.005758	0.014323	0.243097	0.21851		0.034853	0.042687	0.022751	0.013363	-0.062508	-0.057491	-0.05799	-0.058777	0.012943	0.015577		29.608125	10.549446	23.907105	6.93105	6.546224	10.511526	8.864868	15.672683	320.895009	156.217813
	9.322339	10.699045	11.741881		0.011767	0.008465	0.004681	0.005498	0.014425	0.250264	0.232543		0.034544	0.042381	0.022325	0.012996	-0.062563	-0.057588	-0.058069	-0.058863	0.012852	0.015502		28.303415	10.193059	19.175263	5.294667	6.341798	9.767459	8.044403	13.923365	337.58175	177.710498
	8.468639	10.329469	11.805747		0.01198	0.009011	0.004501	0.005175	0.014449	0.260208	0.245461		0.034264	0.042105	0.021944	0.012673	-0.062608	-0.057671	-0.058137	-0.058935	0.01277	0.015434		27.314774	9.937469	16.026055	4.260487	6.178377	9.001522	7.417648	12.799112	355.537407	194.179291
	7.635733	10.01354	11.903623		0.012114	0.009496	0.004323	0.004832	0.014439	0.272101	0.257373		0.034019	0.041862	0.021611	0.012395	-0.062643	-0.05774	-0.058192	-0.058993	0.012699	0.015375		26.495849	9.749812	14.200403	3.714263	6.201944	8.257242	6.959266	12.123638	372.937734	203.984066
	6.828337	9.755301	12.033422		0.012182	0.009929	0.004159	0.004508	0.014407	0.284732	0.269707		0.033812	0.041655	0.021331	0.012168	-0.06267	-0.057794	-0.058236	-0.059038	0.01264	0.015327		25.950393	9.624605	13.385126	3.51474	6.237051	7.658326	6.658156	11.746641	388.478222	213.70133
	6.049902	9.558564	12.191838		0.012187	0.01031	0.004024	0.00423	0.014354	0.297882	0.284078		0.033645	0.041488	0.021107	0.011995	-0.06269	-0.057836	-0.05827	-0.059072	0.012595	0.015288		25.494527	9.552874	13.22177	3.562932	6.079302	7.244723	6.508246	11.769878	400.20494	221.427205
	5.302503	9.42669	12.374206		0.012123	0.010603	0.003939	0.00402	0.014284	0.310739	0.301403		0.033521	0.041364	0.020944	0.011879	-0.062701	-0.057863	-0.058292	-0.059095	0.012565	0.015263		25.223299	9.518807	13.519463	3.750254	6.50824	7.000124	6.498261	11.904307	408.419809	228.4788
	4.586924	9.362236	12.574396		0.011998	0.010747	0.003924	0.003883	0.014201	0.321239	0.320316		0.033445	0.041285	0.020844	0.011822	-0.062705	-0.057876	-0.058302	-0.059105	0.012549	0.015251		25.162567	9.509795	13.96527	4.015274	6.531668	6.857902	6.562388	12.182683	413.847918	238.71454
	3.902834	9.366547	12.784822		0.011831	0.010725	0.003988	0.00381	0.014101	0.32698	0.337198		0.033415	0.041253	0.020809	0.011826	-0.062702	-0.057875	-0.058302	-0.059105	0.01255	0.015252		25.117765	9.536742	14.554595	4.349319	6.579633	6.750082	6.644202	12.513818	420.882046	252.694691
	3.248966	9.439438	12.996585		0.01166	0.010603	0.004133	0.003786	0.013981	0.325923	0.348568		0.033431	0.041266	0.020838	0.01189	-0.062692	-0.05786	-0.05829	-0.059093	0.012567	0.015266		25.117952	9.586071	15.12688	4.636715	6.652615	6.622227	6.758986	12.850315	422.696535	263.961169
	2.623267	9.579082	13.19982		0.01149	0.010468	0.004372	0.003795	0.013874	0.317919	0.354259		0.033494	0.041325	0.02093	0.012014	-0.062674	-0.057831	-0.058266	-0.059069	0.0126	0.015293		25.16246	9.617653	15.664009	4.892558	6.694099	6.479414	6.791805	13.187979	431.96876	272.647962
	2.023067	9.782199	13.38424		0.011313	0.010383	0.00472	0.003822	0.013835	0.304018	0.356372		0.0336	0.041426	0.021082	0.012192	-0.062648	-0.057789	-0.058232	-0.059034	0.012646	0.015331		25.107954	9.612143	16.177548	5.162085	6.815404	6.366654	6.813333	13.588814	452.939434	282.556424
	1.445317	10.044544	13.539824		0.011143	0.010386	0.005207	0.003847	0.013898	0.286478	0.356903		0.033746	0.041567	0.021289	0.012423	-0.062614	-0.057733	-0.058187	-0.058987	0.012706	0.015381		24.900546	9.578933	16.553211	5.377403	6.861055	6.246932	7.032137	14.023624	466.357902	292.673302
	0.88693	10.361601	13.657556		0.01101	0.010514	0.005858	0.003864	0.014053	0.26737	0.357453		0.033929	0.041745	0.021547	0.012701	-0.062572	-0.057664	-0.058131	-0.058929	0.012777	0.01544		24.574496	9.516232	16.927106	5.58442	6.940456	6.055982	7.202879	14.358462	482.559859	303.745082
	0.34524	10.729325	13.730026		0.010955	0.010776	0.00668	0.00388	0.014255	0.248724	0.356728		0.034146	0.041955	0.021852	0.013023	-0.062521	-0.057582	-0.058063	-0.058858	0.012859	0.015508		24.145138	9.428385	17.169342	5.742098	7.006713	6.016773	7.4224	15.175089	497.207948	313.970214
	-0.18149	11.144733	13.751676		0.011028	0.011177	0.007669	0.003895	0.014452	0.231153	0.351988		0.034393	0.042194	0.0222	0.013386	-0.062459	-0.057484	-0.057984	-0.058771	0.01295	0.015582		23.72121	9.310397	17.334522	5.856007	7.163654	5.970514	7.6453	15.954135	508.737234	325.995248
	-0.693568	11.606211	13.718559		0.011275	0.011689	0.008787	0.003896	0.0146	0.213895	0.343301		0.034671	0.042463	0.022592	0.013788	-0.062385	-0.057372	-0.057894	-0.05867	0.013048	0.015662		23.232571	9.168714	17.316048	5.904097	7.417619	6.063484	7.968554	16.707177	516.289993	339.096846
	-1.189464	12.113538	13.627653		0.011689	0.012234	0.009972	0.003878	0.014695	0.196588	0.331061		0.034977	0.04276	0.023025	0.014228	-0.062298	-0.057244	-0.057788	-0.058552	0.013153	0.015747		22.710189	9.004074	17.107779	5.876146	7.911831	6.330016	8.356239	17.554654	514.518664	350.713227
	-1.665521	12.667688	13.475862		0.012211	0.012749	0.011138	0.003842	0.014759	0.178662	0.313836		0.035313	0.043085	0.023501	0.014708	-0.062196	-0.057098	-0.057667	-0.058415	0.013264	0.015836		22.105546	8.824616	16.823599	5.807394	8.505085	6.685536	8.723128	18.429499	502.263776	358.336972
	-2.115818	13.270536	13.258946		0.012757	0.013232	0.012205	0.00381	0.01484	0.15967	0.289786		0.035678	0.043439	0.024021	0.015227	-0.062076	-0.056931	-0.057528	-0.058255	0.013381	0.015928		21.348505	8.653286	16.492555	5.733768	8.999618	7.068662	9.16709	19.43817	482.705441	360.764435
	-2.53224	13.924592	12.970619		0.013231	0.01369	0.013086	0.003797	0.01496	0.139939	0.259964		0.036075	0.043823	0.024589	0.015787	-0.061936	-0.05674	-0.057369	-0.058069	0.013501	0.01602		20.728559	8.497683	16.209973	5.673173	9.902082	7.344847	9.732831	20.665645	453.515341	360.917083
	-2.904803	14.632866	12.602036		0.013554	0.014099	0.013684	0.003803	0.015123	0.119641	0.227196		0.036505	0.044238	0.025207	0.01639	-0.061771	-0.056523	-0.057187	-0.057853	0.013626	0.016114		20.088741	8.357634	16.167925	5.666709	11.028023	7.982123	10.374099	22.156361	419.333827	361.261807
	-3.222297	15.398908	12.141797		0.013677	0.014426	0.01395	0.003829	0.015307	0.099087	0.193645		0.036969	0.044686	0.025877	0.017038	-0.061578	-0.056275	-0.056978	-0.057602	0.01375	0.016204		19.626964	8.20937	16.175342	5.713566	12.435392	8.540995	11.13403	23.907911	381.163544	360.052577
	-3.47323	16.226976	11.576516		0.013603	0.014636	0.013957	0.003867	0.015472	0.079589	0.160451		0.037471	0.045168	0.026605	0.017733	-0.061352	-0.055991	-0.056735	-0.057311	0.013873	0.016291		19.231576	8.109931	16.387502	5.825156	14.163844	9.203497	11.980461	25.857689	345.177465	355.198908
	-3.646899	17.122302	10.891827		0.013379	0.01472	0.013868	0.003914	0.015593	0.062171	0.129144		0.03801	0.045685	0.027395	0.018477	-0.061085	-0.055665	-0.056455	-0.056972	0.013993	0.016369		19.069615	8.101848	16.805282	5.992421	16.179095	9.773249	12.928682	28.012999	309.133835	349.04978
	-3.734403	18.091302	10.073663		0.013075	0.014708	0.013779	0.003962	0.015624	0.047102	0.100986		0.038589	0.046238	0.028249	0.019275	-0.060771	-0.05529	-0.056131	-0.056577	0.014105	0.016435		19.241654	8.175893	17.313485	6.190696	18.472442	10.276151	13.89621	30.102622	268.461667	340.483513
	-3.729361	19.141663	9.109631		0.012768	0.014614	0.013659	0.003993	0.015513	0.034579	0.077013		0.039211	0.046831	0.029176	0.020128	-0.060399	-0.054855	-0.055751	-0.056113	0.014204	0.016482		19.495109	8.313001	17.91322	6.397564	20.88761	11.060917	14.827883	32.400514	225.781478	326.187892
	-3.628166	20.282211	7.990334		0.012522	0.014412	0.013394	0.003994	0.015266	0.024793	0.057726		0.039875	0.047462	0.030179	0.021042	-0.059959	-0.054351	-0.055306	-0.055571	0.014285	0.016506		19.877171	8.492122	18.461905	6.583754	23.135273	11.645351	15.900038	35.508294	182.975975	309.313156
	-3.429776	21.522491	6.710601		0.01234	0.014072	0.012897	0.003964	0.014929	0.01768	0.042956		0.040581	0.048127	0.031258	0.022021	-0.059458	-0.053789	-0.054806	-0.054965	0.014359	0.016515		20.35592	8.687855	18.928151	6.74657	25.321369	12.403253	16.955808	37.359687	142.483421	286.233356
	-3.135107	22.872001	5.270716		0.012196	0.013587	0.01214	0.00392	0.014563	0.01294	0.032176		0.041322	0.048823	0.032412	0.023072	-0.058909	-0.053181	-0.054264	-0.05431	0.01443	0.016516		20.655332	8.829673	19.365213	6.872332	27.181878	12.933889	18.342122	39.869132	104.065865	257.992886
	-2.746305	24.339093	3.677843		0.012071	0.012995	0.011188	0.003869	0.014223	0.010206	0.024509		0.042097	0.049542	0.033642	0.024195	-0.05831	-0.052529	-0.053677	-0.053606	0.014499	0.016509		20.572055	8.885044	19.727036	6.973688	28.615042	13.887437	19.61727	42.807831	69.626009	225.417523
	-2.26609	25.929641	1.947877		0.011966	0.012315	0.010143	0.003809	0.013936	0.00908	0.018972		0.042897	0.050278	0.034943	0.025392	-0.057658	-0.051831	-0.053046	-0.052853	0.014568	0.016495		20.24842	8.857857	19.995423	7.018972	29.496011	15.067688	20.853983	46.048517	41.331487	189.902621
	-1.697294	27.645642	0.107736		0.011932	0.011594	0.009098	0.003748	0.013701	0.009127	0.015112		0.043711	0.051017	0.036306	0.026659	-0.056952	-0.051091	-0.052372	-0.052054	0.01464	0.016477		19.770641	8.749963	20.116585	6.977372	30.017407	16.11219	22.306409	49.301015	20.103384	154.035742
	-1.042575	29.484026	-1.802372		0.012038	0.010934	0.008106	0.003691	0.013468	0.00996	0.012689		0.044526	0.051744	0.037718	0.027988	-0.056198	-0.050314	-0.051661	-0.051213	0.01472	0.016459		19.031556	8.564928	20.053901	6.873801	30.518592	17.268227	23.734707	51.580537	6.52818	119.549504
	-0.304239	31.435985	-3.727708		0.012387	0.010454	0.007182	0.003643	0.013211	0.011224	0.011376		0.045332	0.05245	0.03917	0.029375	-0.055391	-0.0495	-0.05091	-0.050332	0.014817	0.016455		18.158148	8.343271	19.901112	6.732069	30.932413	18.347123	25.032553	53.539333	0.631099	87.723174
	0.515905	33.487185	-5.60039		0.013115	0.010241	0.006353	0.003603	0.012948	0.012595	0.010817		0.046135	0.053138	0.040664	0.03083	-0.054513	-0.048634	-0.050107	-0.049396	0.014961	0.016491		17.397116	8.147318	19.623397	6.534454	31.346869	19.541908	26.145776	55.83552	-0.06093	61.814176
	1.416578	35.619208	-7.345347		0.014358	0.010343	0.005639	0.003579	0.012704	0.013766	0.010671		0.046922	0.053796	0.042181	0.032341	-0.05357	-0.047724	-0.049255	-0.048412	0.015162	0.016578		16.615604	7.97632	19.332006	6.252457	31.221598	20.595679	27.135828	57.277685	0.033543	41.75694
	2.396765	37.812489	-8.891992		0.016204	0.01079	0.005055	0.003575	0.01249	0.014548	0.010723		0.047678	0.054407	0.043702	0.033893	-0.052572	-0.046776	-0.048364	-0.04739	0.015425	0.016726		15.970276	7.842816	18.703909	5.928348	30.959358	21.321708	27.902236	58.122287	-0.012781	27.581045
	3.454508	40.050232	-10.191076		0.018649	0.011603	0.004611	0.003591	0.01233	0.014954	0.010915		0.048391	0.05496	0.04521	0.035474	-0.051523	-0.0458	-0.04744	-0.046337	0.015761	0.016942		15.293333	7.729216	17.890733	5.560521	30.284702	22.00934	28.648538	58.980954	0.004031	18.18347
	4.585227	42.322672	-11.231708		0.021602	0.012761	0.004307	0.003627	0.01226	0.015154	0.011273		0.04905	0.055445	0.046692	0.037061	-0.050428	-0.044792	-0.046484	-0.045248	0.01613	0.017188		14.654278	7.611425	17.063928	5.130011	29.139928	22.898447	29.519017	59.979722	-0.001171	11.937437
	5.777069	44.627453	-12.056554		0.024848	0.014195	0.00415	0.003684	0.012282	0.015349	0.011827		0.049647	0.055853	0.04814	0.038634	-0.049284	-0.04375	-0.045491	-0.044115	0.016478	0.017407		14.27665	7.506096	16.091539	4.664562	28.055359	23.857587	30.436877	61.142726	0.000464	7.899192
	7.00968	46.965743	-12.752093		0.027991	0.015783	0.004134	0.003761	0.012364	0.015707	0.012583		0.050176	0.056176	0.049548	0.040188	-0.048094	-0.042679	-0.044467	-0.042945	0.016804	0.017596		13.667353	7.455906	15.103766	4.209622	26.804789	24.671183	31.510635	62.547243	0	5.239078
Subject #	13	Control	Female
	Joint Angles [deg]				EMG - filtered and normalised to max isometric trial									Knee Flexion-Extension Moment Arm[m]											Muscle Forces
	HipFlexion	KneeFlexion	AnkleDorsiflexion		Semimem	BicepsFemoris	RectusFemoris	Vasmed	Vaslat	medGastroc	latGastroc		Semimem	Semiten	BicepsFemorisLH	BicepsFemorisSH	RectusFemoris	Vasmed	Vasint	Vaslat	medGastroc	latGastroc		Semimem	Semiten	BicepsFemorisLH	BicepsFemorisSH	RectusFemoris	Vasmed	Vasint	Vaslat	medGastroc	latGastroc
	40.157342	-1.557887	2.713045		0.040231	0.095883	1.930612	0.218678	0.235129	0.041559	0.094239		0.021413	0.027959	0.008937	0.001282	-0.051632	-0.049033	-0.048918	-0.049287	0.00824	0.01076		453.224528	88.333274	241.057171	40.476228	0.000265	8.94069	7.936514	6.919906	67.757964	94.206579
	39.92678	-2.18625	2.813019		0.04245	0.098481	1.940297	0.237688	0.238588	0.042497	0.096955		0.020893	0.027436	0.008288	0.000677	-0.051748	-0.049211	-0.049093	-0.049402	0.007991	0.010529		454.420984	89.155	242.413083	40.148934	-0.000158	7.568708	6.73416	5.621711	67.051437	92.972524
	39.774233	-2.484879	2.695842		0.046488	0.101586	1.947279	0.258045	0.241537	0.043238	0.09844		0.020645	0.027185	0.00798	0.000389	-0.051805	-0.049297	-0.049177	-0.049456	0.007871	0.010418		453.664672	88.670785	242.197813	40.461837	0.000134	7.026517	6.266467	5.099241	65.748705	91.466034
	39.688427	-2.494736	2.33334		0.051275	0.104756	1.949028	0.27833	0.244016	0.043515	0.098257		0.020637	0.027177	0.007971	0.00038	-0.051807	-0.049299	-0.04918	-0.049457	0.007866	0.010414		453.72812	88.61442	241.014225	40.503378	-0.000122	7.067491	6.301323	5.106428	63.153411	90.001357
	39.657825	-2.256654	1.706556		0.055518	0.107208	1.943882	0.296953	0.245292	0.043463	0.096523		0.020836	0.027377	0.008219	0.00061	-0.051762	-0.049231	-0.049113	-0.049414	0.007962	0.010503		452.3691	88.600015	239.96728	40.100444	-0.00026	7.634279	6.818995	5.654778	58.931335	89.343646
	39.670413	-1.809987	0.823976		0.058148	0.10832	1.931831	0.312342	0.243985	0.043633	0.093873		0.021205	0.027749	0.00868	0.001038	-0.05168	-0.049105	-0.048989	-0.049335	0.008139	0.010667		437.390473	83.90072	240.902503	40.631863	0.001927	9.076978	8.28797	7.366427	53.62687	91.121154
	39.715202	-1.186941	-0.277425		0.058744	0.107737	1.915769	0.323395	0.239212	0.044626	0.091013		0.021727	0.028274	0.009331	0.001644	-0.051556	-0.048921	-0.04881	-0.049215	0.008393	0.010902		411.17633	75.174253	242.853606	41.86129	-0.006476	11.399125	10.940597	10.679534	47.645649	95.413781
	39.782933	-0.410846	-1.533541		0.057259	0.10508	1.901158	0.329499	0.231231	0.047139	0.088863		0.022349	0.028899	0.010117	0.002377	-0.051425	-0.048715	-0.048611	-0.049086	0.008689	0.011174		383.461067	66.003272	245.997939	43.034264	0.014103	14.651043	14.662768	15.549537	40.775074	100.816338
	39.866472	0.503683	-2.858685		0.054102	0.099989	1.892004	0.329383	0.221069	0.051968	0.088404		0.022985	0.029538	0.010945	0.003155	-0.051362	-0.048562	-0.048468	-0.049017	0.00896	0.011419		360.018698	58.756426	249.55772	43.907211	0.079825	18.925258	19.35205	22.072948	32.852004	105.769807
	39.960919	1.549108	-4.155241		0.049996	0.092891	1.889417	0.322191	0.210069	0.05976	0.09013		0.023579	0.030133	0.011762	0.003926	-0.051411	-0.048507	-0.048427	-0.049046	0.00917	0.0116		339.394384	53.110607	250.398552	44.743628	0.114991	24.261796	25.190977	30.529078	24.701424	109.513091
	40.063182	2.72134	-5.326385		0.045739	0.084725	1.891704	0.308791	0.199185	0.070808	0.094		0.024226	0.03078	0.012666	0.00478	-0.051465	-0.048444	-0.048383	-0.049069	0.009397	0.011794		323.286332	49.238155	252.395305	45.476469	0.125897	31.246442	32.305225	39.504622	17.876784	111.276861
	40.170902	4.014828	-6.288622		0.042018	0.076523	1.89651	0.289502	0.189267	0.084997	0.099599		0.024945	0.031496	0.013671	0.005731	-0.051492	-0.048345	-0.048309	-0.049054	0.009658	0.012019		311.178892	47.104157	253.822675	46.189674	0.132723	40.808687	41.345191	49.823884	12.814888	112.198291
	40.281135	5.41814	-6.980566		0.039254	0.069336	1.902807	0.265372	0.181271	0.101854	0.106143		0.025709	0.032253	0.014754	0.006756	-0.051504	-0.048222	-0.048218	-0.049011	0.009938	0.012258		302.204585	46.499012	253.990468	47.091214	0.137941	53.224618	52.579826	62.615978	9.336999	112.81229
	40.389064	6.910782	-7.368084		0.037604	0.063718	1.910298	0.238354	0.175893	0.120793	0.113046		0.02651	0.033043	0.0159	0.007844	-0.051488	-0.048067	-0.048101	-0.048927	0.010235	0.012511		296.728624	47.153196	255.827174	48.257357	0.134713	69.077343	65.962539	77.662149	7.213704	113.163768
	40.486933	8.461747	-7.445717		0.036978	0.059745	1.916594	0.211269	0.172856	0.141058	0.120212		0.027325	0.033845	0.017083	0.008968	-0.051442	-0.04788	-0.047957	-0.048798	0.01054	0.012769		294.051326	48.580234	258.093773	49.493326	0.128327	90.222508	82.068359	94.513363	6.007251	115.037347
	40.563648	10.030879	-7.233348		0.037141	0.057105	1.919771	0.186056	0.170792	0.161597	0.127758		0.028133	0.034634	0.018273	0.010099	-0.051361	-0.04766	-0.047787	-0.048623	0.010843	0.013023		290.712596	50.289014	259.87325	50.702919	0.122735	111.494203	99.636973	112.979072	5.62717	113.871883
	40.605335	11.572493	-6.769333		0.03778	0.055291	1.919514	0.163867	0.168059	0.181145	0.135536		0.028912	0.03539	0.019434	0.011202	-0.051244	-0.04741	-0.047589	-0.048402	0.011127	0.013258		286.212481	51.660091	260.494777	51.576998	0.17408	132.751543	118.520218	131.690786	6.024375	111.527974
	40.596468	13.039506	-6.10313		0.038562	0.053955	1.915397	0.145053	0.163585	0.198467	0.143146		0.029639	0.036091	0.020533	0.01224	-0.051094	-0.047135	-0.047366	-0.04814	0.011377	0.013458		280.466581	52.186318	259.557449	51.788418	0.240333	155.225046	136.504886	147.880857	7.131099	111.662594
	40.521413	14.387671	-5.288075		0.039199	0.053093	1.904159	0.128954	0.156128	0.213433	0.150184		0.030294	0.036721	0.021537	0.013183	-0.050918	-0.046848	-0.04713	-0.047853	0.011585	0.013619		270.96963	51.735627	256.830081	51.228327	0.169587	174.517536	148.545844	158.978098	9.040131	111.727676
	40.366254	15.579577	-4.375102		0.039769	0.053006	1.8853	0.114099	0.144521	0.227193	0.156787		0.030864	0.037264	0.022422	0.014008	-0.050734	-0.046566	-0.046894	-0.047561	0.01175	0.013741		259.589044	50.345829	251.170676	49.64363	0.129968	189.12251	157.196056	165.331841	12.144267	112.529294
	40.120392	16.587563	-3.408805		0.040752	0.053988	1.860104	0.099131	0.129111	0.240946	0.163467		0.031337	0.037714	0.023166	0.014697	-0.050554	-0.046306	-0.046675	-0.047287	0.011873	0.013828		247.009601	48.18735	243.356474	47.021854	0.145795	197.397756	162.559951	167.166591	16.934364	114.932378
	39.777534	17.395415	-2.425694		0.042618	0.05625	1.832103	0.083952	0.111955	0.254753	0.170118		0.031712	0.038068	0.023761	0.015245	-0.050393	-0.046083	-0.046485	-0.047048	0.01196	0.013886		233.152055	45.620172	233.443913	43.58097	0.153941	199.50556	161.476943	164.983969	23.9868	119.430516
	39.336157	17.999095	-1.453682		0.045665	0.059777	1.806141	0.069254	0.095021	0.267983	0.176301		0.031989	0.038329	0.024206	0.01565	-0.050264	-0.045907	-0.046334	-0.046859	0.012019	0.013921		218.978758	43.089492	220.966539	39.727198	0.136016	196.228427	154.239916	160.163815	33.840885	126.212899
	38.799445	18.406489	-0.512405		0.049887	0.064154	1.786974	0.055704	0.079526	0.279656	0.181609		0.032175	0.038504	0.024508	0.015922	-0.050172	-0.045785	-0.046227	-0.046726	0.012055	0.013941		206.586059	40.89163	208.125382	36.03227	0.126641	185.843713	148.616948	154.426125	46.761175	134.679688
	38.174614	18.635732	0.385688		0.054958	0.068703	1.775974	0.043895	0.065934	0.289024	0.186034		0.032281	0.038603	0.024681	0.016075	-0.050118	-0.045714	-0.046166	-0.046649	0.012075	0.013951		196.189126	39.193038	196.329669	32.885399	0.162078	172.038651	140.082024	149.052997	62.843912	143.872184
	37.471792	18.712202	1.233608		0.060248	0.07268	1.773001	0.034114	0.054143	0.295202	0.189472		0.032318	0.038638	0.024744	0.016126	-0.050099	-0.04569	-0.046145	-0.046623	0.012081	0.013954		187.669873	38.036023	186.910049	30.46166	0.175407	155.746683	129.401728	145.256142	82.760515	152.949922
	36.70289	18.665171	2.02798		0.065021	0.075452	1.776421	0.026451	0.044009	0.297789	0.192129		0.032299	0.03862	0.024718	0.016094	-0.05011	-0.045705	-0.046158	-0.046638	0.012076	0.013953		180.738936	37.366576	179.729549	28.804256	0.13501	137.30817	119.780778	142.461493	105.762018	161.840343
	35.880542	18.524302	2.767152		0.068802	0.076632	1.78556	0.020792	0.03536	0.297028	0.194346		0.032239	0.038563	0.024625	0.016001	-0.050141	-0.045748	-0.046196	-0.046686	0.012065	0.013947		174.907959	37.067954	173.115052	27.798054	0.140246	120.331258	109.545452	138.485448	129.467573	170.942113
	35.017192	18.316158	3.449373		0.071522	0.076176	1.801535	0.016835	0.02812	0.294054	0.196224		0.032147	0.038476	0.024481	0.015863	-0.050188	-0.045812	-0.046251	-0.046756	0.012047	0.013937		170.552226	36.972732	167.876013	27.019228	0.220439	106.47461	100.466293	134.075422	154.406361	179.411015
	34.124522	18.061619	4.071575		0.072961	0.074437	1.824652	0.014188	0.022297	0.28958	0.196859		0.032032	0.038369	0.024303	0.015692	-0.050245	-0.045889	-0.046317	-0.046839	0.012025	0.013924		166.070432	36.861794	163.528144	26.459832	0.366782	94.370992	91.921787	128.069977	179.331806	187.013523
	33.213206	17.774766	4.629155		0.072728	0.071999	1.854227	0.012476	0.017817	0.284777	0.195518		0.031902	0.038245	0.0241	0.0155	-0.050306	-0.045974	-0.04639	-0.046931	0.011999	0.013908		161.046692	36.665393	159.959337	26.152332	0.537667	83.040447	83.255056	119.103264	203.153443	193.875241
	32.292839	17.462945	5.116563		0.0706	0.069106	1.886673	0.011416	0.014519	0.280844	0.192033		0.031759	0.03811	0.023878	0.01529	-0.050371	-0.046064	-0.046468	-0.047028	0.011968	0.01389		156.735814	36.533831	158.01292	26.313223	0.676075	72.468022	74.192451	106.985937	225.986618	200.122365
	31.371925	17.127891	5.52861		0.066939	0.065937	1.914904	0.010766	0.012194	0.278371	0.186577		0.031603	0.037963	0.023637	0.015064	-0.050438	-0.046159	-0.046549	-0.047129	0.011933	0.013868		153.619509	36.716723	158.037101	27.495616	0.746317	61.75593	63.234704	92.453685	247.853792	205.947286
	30.457813	16.767902	5.862261		0.0623	0.062597	1.932578	0.01037	0.010609	0.277739	0.179867		0.031433	0.037802	0.023375	0.01482	-0.050508	-0.046258	-0.046633	-0.047235	0.011894	0.013842		152.646337	37.395739	160.144733	28.633207	0.754363	51.199124	52.430534	78.123018	268.52422	211.403381
	29.556548	16.38032	6.118038		0.057204	0.059181	1.93486	0.01012	0.009581	0.279774	0.173251		0.031249	0.037627	0.023091	0.014556	-0.05058	-0.046362	-0.046721	-0.047345	0.011849	0.013812		153.662099	38.687288	163.97854	30.111455	0.755758	41.224797	42.72485	64.564134	287.335602	216.194009
	28.672652	15.963467	6.300604		0.052161	0.055992	1.921654	0.009963	0.008947	0.284047	0.167594		0.03105	0.037437	0.022783	0.014272	-0.050655	-0.04647	-0.046814	-0.04746	0.011799	0.013776		156.451702	40.529332	168.708254	32.386506	0.788137	32.263146	34.142519	51.975996	303.529058	220.088872
	27.808913	15.517948	6.418614		0.047509	0.053206	1.897948	0.009876	0.008595	0.289118	0.163166		0.030833	0.037231	0.022454	0.013966	-0.050729	-0.046582	-0.046908	-0.047577	0.011742	0.013736		161.125743	42.650103	173.31509	34.516882	0.852413	24.789094	27.070658	41.644408	316.62043	223.191095
	26.966232	15.047179	6.483804		0.0434	0.050808	1.870305	0.009886	0.008458	0.293586	0.16008		0.030603	0.03701	0.022102	0.013641	-0.050805	-0.046696	-0.047003	-0.047695	0.011678	0.013689		165.846204	44.752571	176.940618	36.199805	1.002425	18.759203	21.008622	32.970674	326.360181	225.559649
	26.14369	14.556936	6.509502		0.039924	0.048695	1.843763	0.010031	0.008492	0.295727	0.158076		0.03036	0.036778	0.021734	0.013301	-0.050879	-0.04681	-0.047098	-0.047813	0.011609	0.013638		169.413041	46.51423	178.361849	37.266775	1.253573	14.236391	16.125252	25.708089	332.428153	227.415863
	25.338821	14.05442	6.509255		0.037148	0.047022	1.823509	0.010343	0.008646	0.294187	0.156608		0.03011	0.036538	0.021356	0.012952	-0.05095	-0.046923	-0.047192	-0.047927	0.011536	0.013582		171.418298	47.784719	177.45676	37.548852	1.658526	11.037778	12.476767	19.835539	335.409366	229.045646
	24.547977	13.547281	6.495755		0.035026	0.045896	1.811416	0.010832	0.008868	0.28938	0.155535		0.029855	0.036291	0.020973	0.012597	-0.051017	-0.047031	-0.047281	-0.048036	0.011458	0.013522		171.933953	48.522195	174.844213	37.138182	2.326784	8.790454	9.774647	15.224609	336.507903	230.396806
	23.766783	13.042726	6.480046		0.033452	0.045284	1.806776	0.011462	0.009097	0.283715	0.155141		0.029598	0.036043	0.020589	0.012242	-0.051078	-0.047134	-0.047366	-0.048139	0.011377	0.013459		170.937675	48.578207	170.667042	36.437563	3.356335	7.31222	7.858667	11.705693	336.550437	230.811027
	22.990662	12.546908	6.471002		0.032322	0.045122	1.809224	0.012142	0.009285	0.27883	0.155883		0.029343	0.035796	0.02021	0.011892	-0.051134	-0.047232	-0.047445	-0.048233	0.011295	0.013394		166.946352	47.815144	166.124999	35.164079	4.755104	6.338381	6.433279	9.152807	336.690873	229.705264
	22.215346	12.064745	6.475131		0.031644	0.045426	1.81764	0.012754	0.009428	0.275104	0.158409		0.029092	0.035553	0.019839	0.011551	-0.051185	-0.047323	-0.047518	-0.048319	0.011213	0.013328		160.348199	46.213739	160.317409	33.588417	6.404023	5.689895	5.410429	7.354198	337.843492	226.951972
	21.437333	11.599971	6.496506		0.03141	0.04625	1.829134	0.013176	0.009561	0.272964	0.16302		0.028847	0.035315	0.019479	0.011221	-0.051229	-0.047406	-0.047585	-0.048398	0.011132	0.013262		151.968029	43.923651	153.242248	32.170684	8.014502	5.24517	4.733881	6.09578	340.681441	222.747433
	20.654255	11.155312	6.536826		0.031445	0.047543	1.839278	0.013347	0.009735	0.273945	0.169845		0.02861	0.035084	0.019132	0.010904	-0.051268	-0.047482	-0.047646	-0.048467	0.011052	0.013196		141.981461	41.251779	146.891301	30.778676	9.140116	4.889587	4.242869	5.239254	345.771238	217.612339
	19.865184	10.732707	6.59563		0.031438	0.049075	1.8455	0.013281	0.009972	0.280242	0.178919		0.028381	0.034861	0.0188	0.010603	-0.051302	-0.047552	-0.047701	-0.048529	0.010975	0.013132		131.897063	38.552691	140.738794	28.859561	9.39376	4.58948	3.900036	4.659589	353.39301	212.635932
	19.070718	10.333496	6.670802		0.031185	0.050733	1.847835	0.01301	0.010295	0.292403	0.190159		0.028163	0.034648	0.018484	0.010317	-0.051331	-0.047615	-0.04775	-0.048584	0.0109	0.013071		122.395055	35.959332	134.92163	27.373642	9.140642	4.421631	3.655542	4.271738	363.106173	208.481428
	18.272806	9.958514	6.75924		0.03088	0.052763	1.847541	0.012646	0.010752	0.310459	0.204179		0.027955	0.034443	0.018184	0.010048	-0.051356	-0.047671	-0.047795	-0.048632	0.010829	0.013011		113.689308	33.575416	129.47767	26.379766	8.522682	4.26457	3.48149	4.0184	373.513513	205.367154
	17.474374	9.608075	6.857539		0.030912	0.055634	1.845929	0.012275	0.011397	0.335711	0.222975		0.027758	0.034249	0.017901	0.009795	-0.051377	-0.047722	-0.047835	-0.048675	0.010762	0.012955		105.850474	31.491715	124.369277	25.257393	7.568494	4.043366	3.374047	3.848894	382.866972	203.261964
	16.678795	9.281882	6.962574		0.031616	0.059635	1.845542	0.011995	0.012229	0.368722	0.248001		0.027572	0.034065	0.017635	0.00956	-0.051395	-0.047769	-0.047871	-0.048712	0.010699	0.012903		98.925083	29.71079	120.131507	24.394097	6.793046	4.014671	3.317994	3.72674	389.760182	201.96368
	15.88923	8.978887	7.071861		0.033258	0.06483	1.848304	0.011897	0.013219	0.408978	0.279347		0.027395	0.033891	0.017385	0.009342	-0.05141	-0.04781	-0.047904	-0.048745	0.010641	0.012854		93.505403	28.322152	116.832168	23.811582	6.367212	4.04349	3.299529	3.686071	392.800397	200.999735
	15.108052	8.697189	7.183512		0.035976	0.071241	1.852556	0.012037	0.014329	0.455126	0.316026		0.027228	0.033726	0.017149	0.009138	-0.051424	-0.047848	-0.047933	-0.048774	0.010587	0.012807		88.983518	27.214759	114.373296	23.44071	6.553985	4.071059	3.309882	3.663243	393.149259	200.443001
	14.336525	8.434066	7.295945		0.039674	0.078554	1.857025	0.012409	0.015485	0.50405	0.356219		0.02707	0.033568	0.016926	0.008949	-0.051436	-0.047883	-0.04796	-0.0488	0.010535	0.012765		85.030601	26.305714	112.725438	23.242091	6.920449	4.15268	3.334382	3.608804	392.977444	200.598694
	13.574711	8.186122	7.407513		0.04403	0.085955	1.86153	0.012986	0.01663	0.552941	0.396662		0.026919	0.033418	0.016714	0.008769	-0.051445	-0.047915	-0.047984	-0.048824	0.010486	0.012724		82.194129	25.65494	111.926731	23.242114	7.665793	4.284698	3.350596	3.553676	393.4868	201.988968
	12.821602	7.9496	7.516149		0.048609	0.092121	1.864866	0.013728	0.01774	0.600136	0.433611		0.026773	0.033272	0.016509	0.008598	-0.051454	-0.047944	-0.048007	-0.048845	0.01044	0.012685		80.146237	25.225462	111.936352	23.553792	11.416548	4.320414	3.344189	3.494789	394.900404	205.439963
	12.075502	7.720878	7.619262		0.052983	0.095572	1.86576	0.014604	0.018791	0.644413	0.46545		0.02663	0.033128	0.016309	0.008432	-0.051461	-0.047972	-0.048029	-0.048864	0.010395	0.012647		78.563683	25.007697	112.738693	24.057135	12.601389	4.266984	3.316862	3.434583	398.058669	208.764393
	11.334468	7.496994	7.713907		0.056786	0.095516	1.865253	0.015573	0.019684	0.684055	0.492082		0.026487	0.032987	0.016111	0.008269	-0.051468	-0.047999	-0.048049	-0.048883	0.01035	0.012609		77.08177	24.830835	114.362982	24.699179	11.876904	4.17191	3.263063	3.397722	404.708775	214.329598
	10.596686	7.276136	7.79712		0.059747	0.092546	1.863549	0.016567	0.020321	0.715894	0.514166		0.026345	0.032845	0.015915	0.008109	-0.051474	-0.048026	-0.048069	-0.0489	0.010307	0.012572		75.449664	24.517448	116.373951	25.535493	13.213355	4.030254	3.183492	3.394211	418.296989	225.197719
	9.860789	7.058043	7.866338		0.061667	0.08769	1.858858	0.017478	0.020638	0.737228	0.533047		0.026204	0.032703	0.015719	0.007951	-0.05148	-0.048051	-0.048088	-0.048916	0.010264	0.012536		73.778384	24.158633	118.15946	26.567003	14.287663	3.815049	3.105878	3.397587	440.979244	237.958657
	9.126067	6.84431	7.919798		0.062786	0.082135	1.850577	0.018179	0.020568	0.746762	0.549512		0.026064	0.032563	0.015525	0.007796	-0.051485	-0.048075	-0.048106	-0.048931	0.010222	0.0125		72.397557	23.990969	121.243833	27.760753	14.972425	3.604103	3.055537	3.429433	464.850873	249.407307
	8.392533	6.638401	7.956738		0.063668	0.076833	1.838064	0.01863	0.020146	0.745984	0.562814		0.025927	0.032425	0.015337	0.007645	-0.051489	-0.048097	-0.048124	-0.048945	0.010181	0.012465		72.052919	24.023208	126.190785	29.546263	15.684569	3.437582	3.030629	3.586083	496.661583	263.763231
	7.66088	6.445487	7.977406		0.064689	0.0722	1.822407	0.018806	0.019518	0.736173	0.570249		0.025796	0.032292	0.015157	0.007505	-0.051493	-0.048118	-0.04814	-0.048957	0.010142	0.012432		73.130024	24.394583	132.743211	31.982452	16.810626	3.317414	3.034965	3.780322	539.259623	283.49153
	6.932375	6.272117	7.982932		0.065846	0.068273	1.807962	0.018714	0.018838	0.717053	0.570337		0.025674	0.032169	0.014991	0.007379	-0.051495	-0.048136	-0.048154	-0.048968	0.010108	0.012404		75.654887	25.380959	140.541217	34.774434	18.40668	3.253633	3.088546	3.862194	585.403992	306.112267
	6.208686	6.12574	7.975106		0.066858	0.064823	1.799315	0.018415	0.0182	0.688801	0.562034		0.025566	0.03206	0.014844	0.007273	-0.051497	-0.048152	-0.048165	-0.048976	0.010079	0.012378		80.020461	26.87774	149.140845	38.252012	19.870872	3.276746	3.193827	4.036182	636.394245	331.592345
	5.491649	6.014067	7.956093		0.067281	0.061404	1.796212	0.018022	0.017684	0.653131	0.54572		0.025476	0.031968	0.014723	0.007191	-0.051497	-0.048163	-0.048174	-0.048982	0.010057	0.012359		85.433782	28.697318	158.323993	41.973717	21.598886	3.364718	3.326254	4.234408	687.212404	357.664367
	4.783048	5.944393	7.928145		0.066649	0.05768	1.797305	0.017658	0.017362	0.61277	0.524721		0.025409	0.031898	0.014634	0.00714	-0.051497	-0.04817	-0.048178	-0.048986	0.010043	0.012348		91.281175	30.655578	166.17908	45.054937	23.465584	3.498623	3.474713	4.492801	734.814198	382.263251
	4.08446	5.922993	7.893336		0.064696	0.053396	1.800867	0.017439	0.017288	0.569926	0.501806		0.025368	0.031854	0.01458	0.007124	-0.051497	-0.048172	-0.04818	-0.048987	0.010039	0.012344		97.086974	32.558689	170.376926	46.832235	25.092956	3.681493	3.662127	4.810804	779.175746	404.490971
	3.397155	5.954579	7.853283		0.061504	0.048855	1.805411	0.01743	0.017455	0.527138	0.478605		0.025355	0.031839	0.014567	0.007148	-0.051496	-0.048169	-0.048178	-0.048985	0.010045	0.012349		102.03997	34.214696	170.33956	47.146454	26.686981	3.922147	3.906147	4.987266	818.587925	423.707421
	2.722091	6.041857	7.80884		0.057533	0.044603	1.809415	0.017655	0.01781	0.485634	0.455632		0.025372	0.031853	0.014596	0.007212	-0.051494	-0.04816	-0.048171	-0.04898	0.010063	0.012365		105.798894	35.524321	166.74261	45.92997	28.23333	4.218285	4.125323	5.166524	848.466668	438.777352
	2.060004	6.185336	7.759806		0.053108	0.040939	1.812401	0.018115	0.018281	0.444924	0.43213		0.02542	0.031897	0.014668	0.007316	-0.05149	-0.048145	-0.04816	-0.048973	0.010091	0.012389		107.767707	36.312367	160.609615	43.728889	29.490994	4.53779	4.310944	5.491819	868.098001	451.258945
	1.411563	6.383363	7.704738		0.048489	0.037933	1.81552	0.018769	0.018809	0.402603	0.405964		0.025497	0.031972	0.014781	0.00746	-0.051486	-0.048124	-0.048144	-0.048961	0.01013	0.012423		108.392466	36.644868	153.242874	41.14476	30.107852	4.863855	4.496766	5.700006	874.410734	462.494216
	0.777521	6.632331	7.640839		0.043889	0.03551	1.818598	0.019516	0.019385	0.358147	0.374768		0.025603	0.032073	0.014933	0.007642	-0.051481	-0.048098	-0.048124	-0.048945	0.01018	0.012464		108.918036	36.851878	145.739812	38.588862	29.805874	5.183279	4.693066	5.599805	867.450472	471.911644
	0.158853	6.927036	7.563962		0.039516	0.033536	1.823509	0.020172	0.02001	0.312823	0.337683		0.025732	0.032199	0.015119	0.007856	-0.051472	-0.048065	-0.048099	-0.048925	0.010238	0.012514		109.545653	37.136349	138.446248	36.457967	28.625102	5.442356	4.869887	5.784797	858.634343	477.810946
	-0.44314	7.261256	7.468758		0.035528	0.031918	1.833406	0.020567	0.020674	0.26724	0.296454		0.025883	0.032345	0.015336	0.008099	-0.051461	-0.048027	-0.04807	-0.048901	0.010304	0.01257		110.272856	37.443172	132.503013	34.446449	27.124448	5.665104	5.000784	5.96509	833.588336	476.530686
	-1.026807	7.62845	7.348956		0.031954	0.030585	1.850087	0.020528	0.021363	0.222813	0.253963		0.026051	0.032508	0.015578	0.008365	-0.051447	-0.047984	-0.048038	-0.048872	0.010377	0.012631		111.161506	37.712453	127.233608	32.696668	26.400103	5.866073	5.101721	6.059784	794.990568	476.736737
	-1.590133	8.022466	7.197631		0.028803	0.029448	1.874287	0.020009	0.022027	0.181515	0.213117		0.026235	0.032686	0.015841	0.008651	-0.05143	-0.047935	-0.048	-0.048838	0.010454	0.012696		111.444287	37.785726	121.625933	31.221645	27.061207	6.045095	5.21938	6.235518	752.319618	474.820935
	-2.13072	8.438263	7.007463		0.02617	0.028529	1.904682	0.019139	0.022617	0.144743	0.175646		0.026429	0.032875	0.01612	0.008952	-0.051409	-0.047882	-0.04796	-0.0488	0.010536	0.012765		109.759053	37.355729	115.838506	29.385284	28.781857	6.224397	5.391246	6.465388	700.508491	451.501669
	-2.645736	8.872653	6.770929		0.024081	0.027848	1.938907	0.01817	0.023097	0.113104	0.14268		0.026632	0.033074	0.016414	0.009266	-0.051384	-0.047825	-0.047915	-0.048756	0.010621	0.012837		106.678032	36.335729	108.851344	27.234376	31.551758	6.448483	5.615917	6.712345	640.640921	430.804659
	-3.131801	9.324876	6.48041		0.022444	0.027295	1.973271	0.017258	0.02341	0.08676	0.114858		0.026846	0.033282	0.016722	0.009591	-0.051355	-0.047762	-0.047866	-0.048707	0.010708	0.01291		101.688559	34.790665	101.370961	25.042621	34.413422	6.76331	5.915716	7.276557	582.211332	417.504668
	-3.584863	9.796911	6.128186		0.021161	0.02671	2.005349	0.016456	0.023473	0.06583	0.092514		0.027071	0.033499	0.017045	0.009931	-0.051322	-0.047695	-0.047813	-0.048652	0.010798	0.012986		95.227742	32.859075	94.420823	23.066983	37.337303	7.200091	6.313907	7.967873	525.599028	402.526262
	-4.000094	10.293559	5.706378		0.020197	0.026003	2.032166	0.01582	0.023273	0.05016	0.07553		0.027307	0.03373	0.017389	0.010288	-0.051283	-0.047621	-0.047755	-0.048589	0.010893	0.013065		88.516058	30.684695	88.206715	21.350758	40.596432	7.772555	6.804814	8.434117	464.491418	382.571866
	-4.371834	10.822297	5.206864		0.019473	0.025137	2.050416	0.015419	0.022825	0.039134	0.063497		0.027562	0.033977	0.017759	0.010667	-0.051237	-0.047537	-0.047689	-0.048516	0.010991	0.013146		81.259318	28.378221	82.62196	19.724545	42.991092	8.481195	7.382508	9.139229	402.605855	364.468958
	-4.693653	11.392824	4.621204		0.018889	0.024115	2.058908	0.015302	0.022113	0.031858	0.055677		0.027838	0.034246	0.018162	0.011074	-0.05118	-0.047442	-0.047613	-0.04843	0.011095	0.013231		73.682603	26.073408	78.172133	18.495147	46.147477	9.304889	8.156437	10.024315	341.401574	342.692269
	-4.958547	12.016374	3.940709		0.018317	0.022911	2.057756	0.015486	0.02106	0.027478	0.051121		0.028142	0.034541	0.018608	0.011517	-0.051112	-0.047332	-0.047525	-0.048328	0.011205	0.013321		66.651953	23.896506	74.51515	17.518215	50.243464	10.200283	8.934233	11.011716	282.436419	316.318218
	-5.159177	12.705056	3.156677		0.017619	0.021551	2.047102	0.015937	0.019663	0.025239	0.048896		0.028479	0.034869	0.019106	0.012004	-0.051029	-0.047202	-0.04742	-0.048204	0.011322	0.013415		60.480712	21.874143	71.259209	16.590422	54.994016	11.069497	9.636243	12.226605	226.653804	287.651937
	-5.288135	13.471245	2.260874		0.016735	0.020136	2.026837	0.016572	0.018037	0.024486	0.048124		0.028855	0.035234	0.019663	0.012543	-0.050923	-0.047047	-0.047294	-0.048053	0.011446	0.013512		54.634666	19.983875	68.636209	15.873272	62.250982	11.829136	10.476859	13.714372	174.118783	256.546231
	-5.338189	14.327063	1.246396		0.01572	0.018734	1.998814	0.017283	0.016348	0.024818	0.048249		0.029274	0.035641	0.02029	0.013141	-0.050792	-0.046862	-0.047141	-0.047866	0.011576	0.013612		49.366133	18.377743	66.313538	15.293789	75.226843	12.559199	11.261364	15.052076	127.265294	224.973321
	-5.302494	15.283998	0.10903		0.014707	0.017397	1.970491	0.018036	0.014754	0.026058	0.04883		0.029742	0.036091	0.020994	0.013805	-0.050628	-0.046639	-0.046956	-0.047636	0.011711	0.013713		45.022728	17.014453	64.449599	14.808625	92.617557	13.032824	11.989625	16.602982	85.970782	193.327535
	-5.17474	16.352639	-1.150988		0.013793	0.016154	1.950342	0.018834	0.013347	0.028156	0.049624		0.030259	0.036589	0.021781	0.014538	-0.05042	-0.046369	-0.046728	-0.047353	0.011845	0.013809		41.484426	15.850736	63.035157	14.400053	110.148001	13.274843	12.936757	18.586261	52.11672	161.958501
	-4.949273	17.542407	-2.526929		0.013032	0.015021	1.941321	0.019725	0.012185	0.031171	0.050515		0.030828	0.037135	0.022657	0.015344	-0.050158	-0.046041	-0.046448	-0.047003	0.011976	0.013895		38.471025	14.914374	61.61266	14.065066	127.14232	13.72225	14.055917	20.684833	28.026685	132.450539
	-4.62122	18.861241	-4.003371		0.01242	0.014029	1.940055	0.020803	0.011278	0.035131	0.051461		0.031448	0.037726	0.023624	0.016224	-0.049829	-0.045644	-0.046105	-0.046572	0.012093	0.013961		36.056061	14.182756	59.926103	13.782952	148.12467	14.614044	14.721863	22.572281	11.666418	106.83379
	-4.186643	20.315158	-5.554281		0.011929	0.013259	1.941739	0.022092	0.010594	0.039928	0.052283		0.032114	0.038358	0.024683	0.017178	-0.049416	-0.045162	-0.045683	-0.046044	0.012185	0.013995		33.945553	13.558878	58.826457	13.31099	165.203074	15.087778	15.483222	24.342355	2.744846	85.196385
	-3.642786	21.907743	-7.143129		0.011528	0.012794	1.939856	0.023573	0.010109	0.045336	0.052758		0.032816	0.039019	0.025822	0.018203	-0.048935	-0.044615	-0.045198	-0.045442	0.012264	0.014008		32.132464	13.042053	57.100975	12.709425	176.951196	15.687875	16.424782	25.768203	-0.072403	67.659852
	-2.98856	23.639543	-8.725598		0.011182	0.012724	1.93176	0.025146	0.009807	0.051033	0.052723		0.033541	0.039693	0.027028	0.019295	-0.048409	-0.044027	-0.044675	-0.044796	0.012339	0.014012		30.694507	12.616921	54.19368	12.09856	185.123235	16.969123	17.307355	26.866252	0.030984	54.049792
	-2.225585	25.507071	-10.255295		0.010873	0.013173	1.919569	0.026552	0.009658	0.056687	0.052122		0.034274	0.040365	0.02829	0.020447	-0.047838	-0.043401	-0.044113	-0.044109	0.012411	0.014004		29.376253	12.177835	51.490248	11.401103	188.236669	18.429186	18.108382	27.797954	0.013999	43.481043
	-1.36004	27.501253	-11.692953		0.010583	0.014308	1.906446	0.027529	0.009602	0.061812	0.051113		0.035001	0.04102	0.02959	0.021648	-0.047226	-0.042745	-0.04352	-0.043388	0.012482	0.01399		27.657083	11.673849	48.579408	10.580689	186.089328	20.172322	18.815246	27.634446	-0.01186	35.294496
	-0.404896	29.605943	-13.01693		0.010313	0.016294	1.896243	0.02796	0.009585	0.065775	0.049934		0.0357	0.041635	0.030905	0.022881	-0.046582	-0.042068	-0.042907	-0.042644	0.012557	0.013974		25.578408	11.118437	45.459218	9.746377	178.223289	22.103685	19.422288	26.89316	0.005491	28.450199
	0.614887	31.792575	-14.232778		0.010079	0.019263	1.888507	0.027719	0.009548	0.06793	0.048606		0.036364	0.042204	0.032219	0.024138	-0.045902	-0.041372	-0.042272	-0.04188	0.012651	0.013974		23.458432	10.521987	42.366056	8.962068	166.258505	24.10143	19.947088	26.065421	-0.002991	22.46356
	1.666064	34.02397	-15.363881		0.009887	0.02331	1.881834	0.026826	0.009453	0.067963	0.047074		0.036999	0.042731	0.033528	0.02542	-0.045176	-0.040647	-0.041603	-0.041086	0.012792	0.014017		21.644063	9.873397	39.483212	8.205046	153.794216	26.130788	20.424647	25.048298	0	17.480386
Subject #	14	Control	Male
	Joint Angles [deg]				EMG - filtered and normalised to max isometric trial									Knee Flexion-Extension Moment Arm[m]											Muscle Forces
	HipFlexion	KneeFlexion	AnkleDorsiflexion		Semimem	BicepsFemoris	RectusFemoris	Vasmed	Vaslat	medGastroc	latGastroc		Semimem	Semiten	BicepsFemorisLH	BicepsFemorisSH	RectusFemoris	Vasmed	Vasint	Vaslat	medGastroc	latGastroc		Semimem	Semiten	BicepsFemorisLH	BicepsFemorisSH	RectusFemoris	Vasmed	Vasint	Vaslat	medGastroc	latGastroc
	39.412078	6.359943	6.340417		0.021236	0.09884	0.025789	0.069419	0.137311	0.016147	0.032887		0.02909	0.03645	0.018116	0.00824	-0.056673	-0.052874	-0.052974	-0.05359	0.010811	0.013111		348.179275	65.635292	297.422973	125.486875	0.056756	21.444428	26.127033	35.143889	90.934185	84.209204
	39.487257	6.659723	6.247829		0.017763	0.085865	0.029384	0.075908	0.148419	0.015721	0.03152		0.029259	0.036617	0.018373	0.008483	-0.056671	-0.052842	-0.052949	-0.05357	0.010872	0.013165		346.827338	65.400648	296.727255	126.43358	-0.05367	22.657447	27.847463	37.084686	90.531215	83.287402
	39.544119	7.23192	5.977861		0.015028	0.075175	0.033225	0.082162	0.159587	0.015023	0.02943		0.029578	0.036931	0.018864	0.008946	-0.056662	-0.052778	-0.052899	-0.053528	0.010991	0.013266		343.226273	65.197185	295.976033	126.406274	0.168478	24.886237	30.680073	41.382439	88.538771	82.914813
	39.581657	8.034045	5.533548		0.013082	0.067163	0.037201	0.088091	0.170322	0.014117	0.026911		0.030021	0.037367	0.019551	0.009593	-0.056643	-0.052681	-0.052823	-0.053457	0.011154	0.013407		337.209461	64.667925	294.50092	125.780694	0.261557	28.256133	34.745349	47.765912	85.270436	82.598494
	39.6016	9.026207	4.930745		0.011903	0.061868	0.04138	0.09353	0.179856	0.013128	0.024346		0.030562	0.037899	0.020399	0.010392	-0.056606	-0.052548	-0.052718	-0.053351	0.011355	0.01358		331.072539	64.497735	294.114744	125.948731	0.234359	31.992077	39.573109	54.89813	80.929939	80.990567
	39.608752	10.174938	4.204006		0.01135	0.059048	0.045807	0.098269	0.186923	0.012216	0.022187		0.03118	0.038502	0.021376	0.011313	-0.056544	-0.052375	-0.05258	-0.053202	0.011583	0.013773		320.08398	63.095282	290.05111	124.269216	0.275621	37.895878	47.095177	66.13046	75.540139	79.506984
	39.608252	11.4545	3.402813		0.011266	0.058181	0.050502	0.10247	0.191023	0.01154	0.020765		0.031856	0.03916	0.022458	0.012332	-0.056447	-0.052155	-0.052404	-0.052998	0.011825	0.013977		297.713296	58.177839	276.302292	117.579763	0.312987	48.589443	60.155561	86.768972	69.150927	80.520754
	39.602742	12.843858	2.587502		0.011475	0.058772	0.055477	0.106303	0.193468	0.011178	0.020196		0.032579	0.039859	0.023628	0.013429	-0.056305	-0.051878	-0.052178	-0.052727	0.01207	0.014179		273.168912	52.766387	262.454055	111.28889	0.328305	61.771025	77.543551	113.40695	62.235067	80.796313
	39.589838	14.321982	1.821991		0.011765	0.060286	0.06038	0.109542	0.195226	0.011158	0.020471		0.033332	0.040583	0.024865	0.014585	-0.05611	-0.051538	-0.051897	-0.05238	0.012305	0.014366		247.919359	47.241943	249.308262	104.800754	0.34795	79.186877	100.32374	145.905765	55.461107	80.172786
	39.561133	15.863211	1.165599		0.011858	0.061836	0.064578	0.111892	0.196103	0.011573	0.021567		0.034098	0.041315	0.026145	0.015773	-0.055855	-0.051133	-0.051556	-0.051952	0.012518	0.014526		222.283799	41.970729	233.831179	97.405137	0.372309	101.297466	125.794811	185.669599	48.601674	80.182896
	39.503185	17.434747	0.665634		0.011418	0.062131	0.067524	0.113427	0.195687	0.012562	0.023511		0.034859	0.042037	0.027437	0.016965	-0.055538	-0.050663	-0.051156	-0.051446	0.012696	0.014648		198.996563	37.282261	215.386381	88.598803	0.407161	125.818404	154.895269	227.886635	43.24207	79.232112
	39.400126	18.997322	0.352306		0.01031	0.059944	0.068741	0.114526	0.194454	0.014251	0.026326		0.035595	0.042729	0.02871	0.018131	-0.055159	-0.050135	-0.0507	-0.050869	0.012829	0.014724		177.895857	33.29614	196.276451	79.397348	0.430094	152.991366	183.168797	274.444804	38.933231	77.56057
	39.237027	20.508883	0.236565		0.008771	0.055206	0.067814	0.115234	0.193474	0.016709	0.029947		0.036282	0.04337	0.029924	0.019238	-0.054736	-0.049573	-0.050206	-0.050249	0.012918	0.014753		158.803719	29.943581	177.832951	70.694614	0.457051	180.180835	213.532694	324.0455	35.14953	75.280239
	39.002951	21.930081	0.310812		0.007139	0.048942	0.06477	0.115554	0.193025	0.019939	0.034263		0.036899	0.04394	0.031042	0.02026	-0.054307	-0.049024	-0.04972	-0.049642	0.012981	0.014758		142.319033	27.090611	160.621634	62.731748	0.655105	204.511215	247.853831	370.874986	32.499175	71.373386
	38.692797	23.229591	0.552082		0.005704	0.042825	0.06021	0.115838	0.193525	0.023864	0.039151		0.037436	0.044429	0.032039	0.021181	-0.05391	-0.04853	-0.049279	-0.049095	0.013034	0.014758		127.689117	24.750027	146.434758	56.322679	1.260474	228.371868	276.072244	415.654848	30.509769	66.837962
	38.307555	24.387341	0.927171		0.004764	0.038401	0.054804	0.115916	0.19482	0.028403	0.044363		0.037889	0.044838	0.032908	0.02199	-0.05355	-0.048093	-0.048887	-0.048613	0.013076	0.014753		116.036688	23.033208	135.613117	51.74135	2.370776	250.143016	301.887986	456.608673	29.109836	62.456305
	37.853184	25.394515	1.398945		0.004643	0.036859	0.048973	0.114748	0.195417	0.033579	0.04945		0.038266	0.045174	0.033648	0.022685	-0.053233	-0.047716	-0.048549	-0.048197	0.013112	0.014745		106.262517	21.821408	127.739282	48.840697	4.055256	268.045527	323.304442	489.319531	28.882969	57.670058
	37.338775	26.250551	1.932537		0.005659	0.039139	0.042964	0.111097	0.193154	0.039548	0.053657		0.038573	0.045444	0.034265	0.023269	-0.05296	-0.047399	-0.048262	-0.047847	0.01314	0.014737		98.710986	20.968606	122.527564	47.582266	6.393079	283.194082	338.075471	511.854537	29.125829	54.989735
	36.774727	26.958857	2.49974		0.008104	0.04598	0.037	0.104216	0.185744	0.04655	0.056166		0.038816	0.045657	0.034768	0.023749	-0.052731	-0.047137	-0.048027	-0.047561	0.013164	0.01473		92.754084	20.413847	119.706691	47.506429	9.01632	296.600215	351.296819	526.405366	29.917831	54.031895
	36.171369	27.523188	3.080663		0.012245	0.057988	0.031337	0.094115	0.172427	0.054881	0.056601		0.039003	0.045819	0.035163	0.024128	-0.052548	-0.046931	-0.04784	-0.047334	0.013182	0.014724		87.929217	20.040217	118.482697	48.133643	12.334044	306.978724	358.396893	535.811671	31.624379	54.585983
	35.538084	27.945853	3.66277		0.018285	0.075607	0.026242	0.081449	0.154771	0.065189	0.055242		0.039138	0.045936	0.035455	0.02441	-0.052408	-0.046777	-0.0477	-0.047165	0.013196	0.01472		83.761894	19.66108	118.04469	49.217174	16.489001	314.440664	361.702647	542.364586	34.467612	56.657988
	34.882812	28.227938	4.23826		0.02631	0.099001	0.021875	0.067664	0.135405	0.077955	0.052897		0.039225	0.04601	0.035648	0.024598	-0.052313	-0.046675	-0.047607	-0.047052	0.013206	0.014718		79.092143	19.06067	116.959451	49.888792	20.28885	317.761348	365.801874	544.075735	38.88565	60.106714
	34.211748	28.370884	4.801133		0.036218	0.127796	0.018312	0.054366	0.116481	0.093038	0.050531		0.039266	0.046045	0.035745	0.024694	-0.052263	-0.046624	-0.04756	-0.046995	0.013211	0.014716		73.358836	18.062735	113.075172	48.793948	23.008892	316.631217	361.022626	537.71034	45.391196	66.330598
	33.529067	28.378383	5.345097		0.047697	0.160771	0.015532	0.042694	0.099109	0.109666	0.048684		0.039264	0.046043	0.035747	0.024698	-0.052256	-0.046621	-0.047558	-0.046992	0.013211	0.014716		66.855491	16.752971	106.507367	46.062187	25.331508	322.22305	361.155996	531.989432	54.360986	74.590036
	32.836624	28.257655	5.862852		0.06031	0.195943	0.013448	0.033194	0.083383	0.127117	0.047583		0.03922	0.046006	0.035662	0.024618	-0.05229	-0.046664	-0.047597	-0.04704	0.013207	0.014717		60.394459	15.364688	97.813052	41.974121	26.430826	321.090008	359.468769	527.12789	65.979267	84.212545
	32.133723	28.01966	6.34663		0.073425	0.23077	0.011938	0.025955	0.069474	0.144879	0.04711		0.039137	0.045936	0.035495	0.024459	-0.052362	-0.04675	-0.047676	-0.047135	0.013199	0.01472		54.567458	14.093575	88.452722	37.50561	26.357015	318.191247	358.790666	524.682375	80.737096	93.928101
	31.417136	27.678323	6.789269		0.085938	0.261999	0.010908	0.020706	0.057799	0.161667	0.046782		0.039019	0.045834	0.035256	0.024232	-0.052467	-0.046875	-0.047788	-0.047271	0.013187	0.014723		50.045712	13.136347	80.845346	33.876746	25.42197	316.507182	357.618903	523.434645	96.687781	104.585743
	30.681492	27.24906	7.185207		0.096104	0.285653	0.010262	0.016975	0.048467	0.17635	0.046034		0.038869	0.045704	0.034952	0.023944	-0.0526	-0.047031	-0.04793	-0.047443	0.013173	0.014727		47.596966	12.718298	76.749364	32.14517	23.873903	311.259736	354.155191	519.200117	114.363594	114.925378
	29.920061	26.74695	7.530988		0.10199	0.298944	0.009892	0.014257	0.04124	0.188254	0.044411		0.038691	0.045549	0.034593	0.023606	-0.052757	-0.047215	-0.048097	-0.047646	0.013156	0.014732		47.887049	13.037671	77.275866	33.218385	21.902609	302.275222	346.337919	508.777385	134.348243	123.161665
	29.125812	26.184972	7.825188		0.102655	0.300083	0.00967	0.012104	0.035677	0.197096	0.042002		0.038486	0.045369	0.034187	0.023225	-0.052932	-0.047423	-0.048284	-0.047874	0.013138	0.014738		51.59386	14.27156	83.657575	37.61407	19.663154	287.25419	329.008069	487.239414	155.563464	129.280876
	28.292509	25.572727	8.067937		0.098745	0.291243	0.009549	0.010266	0.031288	0.203146	0.039282		0.038256	0.045165	0.033738	0.022807	-0.053122	-0.04765	-0.048489	-0.048125	0.013118	0.014743		59.302405	16.610705	96.355726	45.6227	17.406522	258.115456	302.89038	448.963172	179.733972	131.642092
	27.415612	24.916	8.260292		0.091454	0.27594	0.009511	0.008689	0.027692	0.207045	0.036532		0.038001	0.044939	0.033249	0.022356	-0.053325	-0.047894	-0.04871	-0.048394	0.013095	0.014748		71.072938	20.14172	114.892313	57.749591	15.120035	228.622038	268.667948	401.687353	205.852118	130.696597
	26.492827	24.217346	8.403737		0.08184	0.256	0.00952	0.007355	0.024865	0.208879	0.033867		0.037723	0.044688	0.032722	0.021872	-0.053541	-0.048157	-0.048945	-0.048683	0.013071	0.014753		87.738628	24.879411	139.919231	71.271562	13.135305	191.010325	230.513773	347.270871	239.054896	127.464255
	25.524302	23.477464	8.499941		0.070914	0.232061	0.00951	0.006233	0.02266	0.20755	0.031405		0.037418	0.044412	0.032153	0.021355	-0.053767	-0.048436	-0.049195	-0.048991	0.013043	0.014757		107.11034	30.660517	168.560895	87.673524	11.379439	154.929958	192.977592	293.404068	270.376883	123.481204
	24.512605	22.696911	8.550797		0.059704	0.20548	0.009454	0.00531	0.020816	0.201603	0.029384		0.037084	0.044108	0.031543	0.020805	-0.054006	-0.048732	-0.04946	-0.049319	0.013013	0.014759		128.933622	37.291041	200.70633	105.399677	10.001645	122.455869	157.629403	244.033892	303.59911	119.977873
	23.462616	21.87761	8.558665		0.048955	0.177816	0.009382	0.004577	0.01928	0.190626	0.027927		0.036722	0.043775	0.030891	0.020222	-0.054255	-0.049045	-0.049738	-0.049664	0.012979	0.014759		152.671701	44.428019	233.331721	122.412524	9.020903	93.092229	126.671008	199.446168	337.866892	117.645103
	22.381371	21.023771	8.526693		0.039033	0.14974	0.009315	0.004026	0.018054	0.176268	0.027013		0.036332	0.043414	0.0302	0.01961	-0.054512	-0.049373	-0.050029	-0.050027	0.012941	0.014756		176.147457	51.610784	262.28261	138.168071	8.274194	71.293157	101.275188	160.839912	371.36712	116.53658
	21.27781	20.142043	8.459116		0.030207	0.122432	0.009228	0.003649	0.017002	0.160197	0.026553		0.035915	0.043025	0.029474	0.018971	-0.054774	-0.049712	-0.050329	-0.050402	0.012899	0.014748		197.719276	58.369319	287.883484	151.056321	7.801089	55.294917	79.962017	128.439778	406.763749	115.958121
	20.162369	19.24097	8.361418		0.022686	0.097092	0.00911	0.003425	0.015918	0.144342	0.026534		0.035477	0.042614	0.02872	0.018311	-0.05503	-0.050049	-0.050624	-0.050774	0.012847	0.014732		214.658415	63.88839	307.061743	161.180007	7.472028	43.329139	64.131136	101.884499	424.386159	114.903802
	19.046317	18.330045	8.240288		0.016566	0.074242	0.008966	0.003329	0.014714	0.130403	0.026935		0.035024	0.042185	0.02795	0.017636	-0.055267	-0.050368	-0.050902	-0.051125	0.012778	0.014698		224.312929	66.983529	317.562326	167.868018	7.322958	34.707626	51.792852	82.200161	443.793749	112.375078
	17.940873	17.418709	8.10335		0.011808	0.054476	0.0088	0.003338	0.013474	0.119455	0.027647		0.03456	0.041746	0.027172	0.016954	-0.055484	-0.050668	-0.05116	-0.051451	0.012694	0.014647		224.76756	67.456043	317.834456	169.051302	7.208421	28.209282	42.187199	66.95779	460.264014	108.267341
	16.85628	16.515668	7.958686		0.008203	0.038183	0.00862	0.00344	0.01232	0.112846	0.028511		0.034093	0.0413	0.026395	0.01627	-0.05568	-0.050945	-0.051397	-0.051751	0.012597	0.014582		218.064634	65.49706	309.980511	166.445965	7.210981	22.686169	34.650958	54.988808	471.610282	103.24954
	15.80103	15.628628	7.814239		0.005491	0.025343	0.008461	0.003638	0.011349	0.111026	0.029438		0.033624	0.04085	0.025624	0.015593	-0.055853	-0.051198	-0.051612	-0.052022	0.012487	0.014504		205.12248	61.589535	297.524085	160.153334	7.286074	18.152457	28.544385	45.474924	480.157235	98.04937
	14.781434	14.764461	7.677213		0.003514	0.015728	0.008344	0.00395	0.010668	0.113229	0.03036		0.033159	0.040401	0.024869	0.014927	-0.056004	-0.051427	-0.051805	-0.052264	0.012369	0.014415		187.031986	56.352511	280.900181	152.246497	7.337131	14.587619	23.585974	37.779976	486.235004	92.742208
	13.801609	13.929593	7.553564		0.002169	0.008984	0.008262	0.004395	0.010398	0.117324	0.031184		0.032702	0.03996	0.024133	0.014279	-0.056135	-0.051633	-0.051976	-0.052478	0.012245	0.014319		166.80012	50.278472	259.934568	144.553593	7.361707	11.60536	19.643381	31.866685	489.134245	87.522971
	12.863783	13.130433	7.447665		0.001343	0.004622	0.008241	0.004999	0.010621	0.121113	0.031874		0.032258	0.039528	0.023423	0.013654	-0.056246	-0.051816	-0.052126	-0.052664	0.012118	0.014218		145.682342	43.814341	236.769212	133.435495	7.346686	9.385058	16.578952	27.13169	487.00861	83.232522
	11.968784	12.373614	7.362221		0.000917	0.00211	0.008303	0.005768	0.011363	0.123095	0.032414		0.031831	0.039111	0.022747	0.013059	-0.056339	-0.051976	-0.052258	-0.052824	0.01199	0.014113		123.769414	37.445789	210.617161	121.067608	7.386344	7.72804	14.198716	23.081035	478.431025	79.906447
[truncated: 2,937 more rows]
