# Supplementary material for: Auxiliary Diagnostic Method for Patellofemoral Pain Syndrome Based on One-Dimensional Convolutional Neural Network
Source: Front Public Health. 2021 Apr 16;9:615597. doi: 10.3389/fpubh.2021.615597 (PMC8085395; doi:10.3389/fpubh.2021.615597)
Supplement: Supplementary file 2 [file Data_Sheet_2.CSV]

Subject #	1	Control	Female
	Joint Angles [deg]				EMG - filtered and normalised to max isometric trial									Knee Flexion-Extension Moment Arm[m]											Muscle Forces
	HipFlexion	KneeFlexion	AnkleDorsiflexion		Semimem	BicepsFemoris	RectusFemoris	Vasmed	Vaslat	medGastroc	latGastroc		Semimem	Semiten	BicepsFemorisLH	BicepsFemorisSH	RectusFemoris	Vasmed	Vasint	Vaslat	medGastroc	latGastroc		Semimem	Semiten	BicepsFemorisLH	BicepsFemorisSH	RectusFemoris	Vasmed	Vasint	Vaslat	medGastroc	latGastroc
	44.401635	7.754703	14.907984		0.15342	0.155824	0.151555	0.229065	0.33846	0.332	0.265721		0.029687	0.036878	0.018387	0.009187	-0.055723	-0.05179	-0.051961	-0.052819	0.011096	0.013572		768.202733	178.090346	453.730818	191.278223	0.126873	36.447292	90.030222	189.756393	651.896664	170.329838
	44.387661	8.141166	14.885489		0.144413	0.144719	0.161385	0.246917	0.360405	0.33963	0.284692		0.029914	0.037098	0.018706	0.009488	-0.055705	-0.051731	-0.051914	-0.052776	0.011175	0.013638		763.205786	177.617314	452.20554	191.730535	0.176607	37.479593	93.992679	195.898892	648.231891	169.440862
	44.364276	8.581518	14.836027		0.136439	0.134447	0.171697	0.265161	0.383598	0.347923	0.305158		0.03017	0.037347	0.019069	0.009832	-0.055682	-0.051663	-0.051861	-0.052726	0.011267	0.013715		757.363138	177.210535	450.814673	191.926241	0.213192	39.159006	98.83301	204.666537	645.044421	168.668278
	44.331322	9.072612	14.761332		0.129544	0.125108	0.18246	0.283714	0.407909	0.35709	0.327197		0.030453	0.037622	0.019475	0.010216	-0.055653	-0.051585	-0.051799	-0.052665	0.01137	0.013803		750.809695	176.859687	449.517367	191.916104	0.239273	41.390255	104.474489	215.782418	642.195637	167.983079
	44.288638	9.611304	14.663136		0.123747	0.116765	0.193639	0.302472	0.433168	0.367343	0.350863		0.030761	0.037922	0.019919	0.010636	-0.055618	-0.051495	-0.051728	-0.052594	0.011483	0.013897		743.680365	176.554449	448.272774	191.750886	0.257498	44.078065	110.840391	228.969624	639.546918	167.356257
	44.236067	10.194448	14.543173		0.119048	0.109447	0.205185	0.321314	0.459189	0.378834	0.376202		0.031092	0.038243	0.020399	0.011089	-0.055574	-0.051393	-0.051647	-0.05251	0.011603	0.013998		736.110054	176.284498	447.040045	191.481352	0.270511	47.127159	117.853989	243.951244	636.959648	166.758803
	44.173447	10.818898	14.403175		0.115427	0.103162	0.217034	0.340102	0.485717	0.391673	0.403254		0.031444	0.038583	0.020912	0.011574	-0.055521	-0.051277	-0.051555	-0.05241	0.01173	0.014102		728.233667	176.039514	445.778333	191.158262	0.28096	50.442263	125.438556	260.450369	634.295208	166.161708
	44.100619	11.481509	14.244876		0.112842	0.097895	0.229088	0.358644	0.512454	0.405919	0.432072		0.031814	0.038941	0.021455	0.012085	-0.055456	-0.051147	-0.05145	-0.052295	0.01186	0.014209		720.186113	175.809175	444.446787	190.832381	0.291491	53.928101	133.517367	278.190088	631.41498	165.535966
	44.017425	12.179135	14.070008		0.111253	0.093611	0.241236	0.37667	0.539102	0.421551	0.462693		0.032201	0.039313	0.022026	0.012621	-0.05538	-0.051001	-0.051332	-0.052161	0.011992	0.014315		712.102296	175.583158	443.004561	190.554471	0.304749	57.489398	142.013695	296.893491	628.180344	164.852566
	43.923831	12.908762	13.880568		0.110624	0.090267	0.253366	0.393833	0.565387	0.438464	0.495185		0.032602	0.039698	0.022621	0.013179	-0.055289	-0.050839	-0.0512	-0.052008	0.012124	0.01442		703.975171	175.302608	441.325583	190.297964	0.322572	61.161845	151.028005	316.594512	624.8306	164.193963
	43.82047	13.668068	13.67994		0.110927	0.08782	0.265342	0.409765	0.591044	0.456495	0.529609		0.033016	0.040094	0.023238	0.013755	-0.055184	-0.050659	-0.051052	-0.051833	0.012255	0.014522		695.050877	174.653318	438.83544	189.629445	0.34254	65.670157	161.592965	338.962447	623.593262	164.229016
	43.708196	14.454956	13.471961		0.112132	0.08621	0.276994	0.424149	0.61575	0.475422	0.566042		0.033439	0.040498	0.023876	0.014348	-0.055063	-0.050461	-0.050888	-0.051636	0.012383	0.01462		684.330823	173.237408	434.812794	187.98218	0.36084	71.964833	175.046721	366.202487	627.347373	165.818742
	43.587923	15.267392	13.260561		0.114226	0.085359	0.288157	0.436786	0.63914	0.49496	0.60449		0.033871	0.040908	0.024531	0.014956	-0.054924	-0.050244	-0.050707	-0.051416	0.012505	0.01471		671.034785	170.739375	428.71933	184.921838	0.375875	80.830113	192.478675	400.060602	638.235143	169.622607
	43.460941	16.103704	13.050204		0.117173	0.085176	0.298675	0.447532	0.660858	0.514716	0.644836		0.034309	0.041323	0.025202	0.015576	-0.054765	-0.050006	-0.050506	-0.051171	0.012621	0.014793		655.64373	167.319472	421.073615	180.778747	0.398861	92.089819	213.541477	439.630362	654.143632	175.13608
	43.328667	16.962349	12.845545		0.12093	0.08558	0.308373	0.456203	0.680546	0.534299	0.686921		0.034753	0.041742	0.025887	0.016208	-0.054585	-0.049745	-0.050284	-0.050898	0.012727	0.014863		639.090139	163.308276	412.772586	176.15699	0.4456	105.22394	237.373414	483.055765	671.43654	181.437913
	43.192544	17.841772	12.651225		0.12543	0.086485	0.317071	0.46278	0.697924	0.553386	0.730589		0.035201	0.042164	0.026585	0.016847	-0.054382	-0.049459	-0.050038	-0.050596	0.012821	0.014921		622.194343	158.996535	404.58449	171.585016	0.526756	119.799364	263.199721	528.588442	686.958702	187.748238
	43.054146	18.740323	12.47181		0.130601	0.087815	0.324601	0.467348	0.712734	0.571697	0.775773		0.035652	0.042585	0.027292	0.017494	-0.054155	-0.04915	-0.049771	-0.050265	0.012904	0.014964		605.062015	154.421121	396.458672	167.109567	0.620371	135.936683	290.801026	575.170038	700.617555	194.186882
	42.915097	19.656319	12.311831		0.136369	0.089518	0.330877	0.469999	0.724727	0.589039	0.822387		0.036101	0.043003	0.028007	0.018146	-0.053906	-0.048819	-0.049482	-0.049908	0.012974	0.014994		587.519626	149.519725	388.024549	162.589191	0.691749	153.972807	320.174937	622.011778	713.517031	201.225163
	42.77699	20.587995	12.175712		0.142645	0.091549	0.3359	0.470881	0.733765	0.605204	0.870249		0.036548	0.043417	0.028725	0.018801	-0.053635	-0.048469	-0.049173	-0.049529	0.013033	0.015011		569.414015	144.24563	378.954775	157.89196	0.709261	174.231496	351.289254	668.496945	726.628766	209.251203
	42.641173	21.533039	12.067102		0.149323	0.093881	0.339696	0.470197	0.739847	0.61996	0.919281		0.03699	0.043822	0.029444	0.019458	-0.053347	-0.048105	-0.048851	-0.049134	0.013083	0.015017		550.738563	138.662492	369.228671	152.955374	0.662905	196.941326	383.900439	715.204445	739.982585	218.067289
	42.508892	22.488903	11.989319		0.156274	0.096518	0.342315	0.468203	0.743076	0.633191	0.969376		0.037422	0.044217	0.030159	0.020114	-0.053049	-0.047735	-0.048522	-0.048731	0.013127	0.015017		531.549049	132.880961	358.956151	147.746498	0.551888	222.290343	417.674955	763.222335	753.207244	227.226232
	42.381319	23.452942	11.945536		0.163338	0.099451	0.343806	0.465107	0.74351	0.644945	1.020218		0.037842	0.044598	0.030866	0.020769	-0.052746	-0.047367	-0.048193	-0.04833	0.013169	0.015015		511.919974	127.007978	348.2285	142.238838	0.393132	250.414352	452.363185	813.51743	765.939797	236.349518
	42.259056	24.421751	11.937809		0.170318	0.102655	0.344173	0.461006	0.741099	0.655586	1.071367		0.038248	0.044963	0.031563	0.021419	-0.052441	-0.047001	-0.047865	-0.047933	0.013211	0.015012		492.067917	121.120599	336.990134	136.454551	0.339453	281.048854	488.363007	866.110308	777.892441	245.593502
	42.14244	25.391575	11.967673		0.176977	0.106095	0.343364	0.455947	0.735779	0.665585	1.122327		0.03864	0.04531	0.032246	0.022063	-0.052134	-0.046639	-0.04754	-0.04754	0.013251	0.015007		472.275336	115.282031	325.117368	130.438356	0.606671	313.743746	526.372512	920.582825	788.812213	255.362529
	42.031719	26.358583	12.036529		0.183068	0.109729	0.341324	0.450048	0.727478	0.675376	1.172478		0.039014	0.04564	0.032913	0.022698	-0.051824	-0.046281	-0.047216	-0.04715	0.013289	0.015		452.823001	109.559017	312.524427	124.239758	1.400186	348.071676	566.936075	976.565113	798.56478	266.037419
	41.926385	27.318309	12.144659		0.188349	0.113513	0.337988	0.44343	0.716161	0.685317	1.221255		0.03937	0.045949	0.033562	0.023321	-0.051515	-0.045928	-0.046897	-0.046767	0.013326	0.014991		433.974313	104.048969	299.450438	117.947868	2.833994	383.807015	609.279529	1034.117452	808.02102	277.787782
	41.825552	28.265964	12.29178		0.192587	0.117397	0.33325	0.436157	0.701979	0.695636	1.267983		0.039707	0.046237	0.034189	0.023928	-0.051207	-0.045583	-0.046584	-0.046391	0.013362	0.014983		415.983911	98.864769	286.298369	111.671772	4.976003	420.825859	651.963792	1093.517035	818.558715	290.676722
	41.728256	29.196734	12.477512		0.195548	0.121304	0.326993	0.428299	0.685328	0.70646	1.311728		0.040022	0.046503	0.034791	0.024518	-0.050904	-0.045249	-0.046279	-0.046027	0.013398	0.014976		399.090395	94.113029	273.453668	105.519815	7.882985	458.967545	693.758196	1154.974981	831.385003	304.750186
	41.632813	30.105569	12.700583		0.197009	0.125159	0.319083	0.419918	0.666761	0.717811	1.351451		0.040316	0.046748	0.035367	0.025088	-0.050606	-0.044925	-0.045984	-0.045675	0.013436	0.014971		383.382257	89.840339	261.125378	99.591974	11.510399	497.718691	735.43827	1218.065949	846.06712	319.900576
	41.53715	30.987289	12.959235		0.19684	0.128883	0.309494	0.411022	0.646718	0.729596	1.386227		0.040591	0.046974	0.035917	0.025637	-0.050313	-0.044611	-0.045697	-0.045333	0.013477	0.01497		368.865748	86.060405	249.425886	93.983641	15.758192	536.372658	778.878757	1282.015872	861.273782	335.936164
	41.439143	31.836741	13.251648		0.195057	0.132402	0.298415	0.401585	0.625499	0.74167	1.415266		0.040849	0.047182	0.036441	0.026167	-0.050025	-0.044307	-0.045417	-0.045003	0.013522	0.014976		355.564815	82.785412	238.463845	88.787426	20.532457	574.27537	825.656696	1346.080266	875.885664	352.700159
	41.336195	32.649057	13.575436		0.191776	0.135637	0.286126	0.391657	0.603342	0.753968	1.43788		0.041088	0.047374	0.036938	0.026673	-0.049743	-0.044013	-0.045146	-0.044684	0.013573	0.014987		343.696862	80.015186	228.319271	84.067431	25.809349	611.341812	874.125454	1409.860567	891.091025	370.40928
	41.225431	33.419541	13.927873		0.187159	0.138524	0.272882	0.381299	0.580512	0.766625	1.453675		0.04131	0.047549	0.037404	0.027153	-0.04947	-0.043733	-0.044887	-0.04438	0.013627	0.015004		333.594358	77.742202	219.055145	79.870801	31.60669	647.82544	920.720998	1473.163957	909.450643	389.502405
	41.103959	34.143561	14.306206		0.18139	0.140998	0.258864	0.370595	0.557302	0.779752	1.462803		0.041513	0.047706	0.037839	0.027604	-0.04921	-0.043468	-0.044642	-0.044093	0.013682	0.015026		325.565239	75.960246	210.737268	76.242292	37.936723	683.896404	962.140761	1535.765486	933.315536	410.394673
	40.968788	34.817236	14.707428		0.174692	0.142985	0.244219	0.359611	0.533972	0.793359	1.465927		0.041698	0.047847	0.03824	0.028023	-0.048965	-0.043221	-0.044412	-0.043824	0.013739	0.015051		319.614564	74.679483	203.466828	73.201552	44.740374	718.704275	998.416889	1597.034963	962.386909	433.191025
	40.816856	35.437169	15.128366		0.167274	0.144412	0.229148	0.348377	0.51078	0.807443	1.463808		0.041863	0.047972	0.038606	0.028409	-0.048736	-0.042993	-0.0442	-0.043577	0.013796	0.015078		315.551984	73.920647	197.36784	70.752027	51.912563	750.740189	1031.732956	1656.080755	994.656417	457.796278
	40.645124	36.000047	15.565844		0.159309	0.145219	0.213889	0.336868	0.487964	0.822035	1.457284		0.042011	0.048082	0.038936	0.028758	-0.048526	-0.042785	-0.044006	-0.043351	0.013851	0.015106		313.190317	73.701529	192.553016	68.894752	59.354217	778.570363	1064.165123	1712.015924	1028.194613	484.107281
	40.450825	36.503577	16.016659		0.150943	0.145341	0.198681	0.325039	0.465686	0.837156	1.447147		0.04214	0.048177	0.039229	0.029071	-0.048336	-0.042598	-0.043832	-0.043149	0.013904	0.015134		312.425896	73.999409	188.983117	67.602927	67.054355	801.879988	1095.926575	1764.071277	1062.468483	511.960679
	40.231381	36.946172	16.477594		0.142306	0.144705	0.183727	0.312889	0.444045	0.852711	1.434252		0.042252	0.048259	0.039487	0.029346	-0.048167	-0.042433	-0.043678	-0.04297	0.013953	0.015162		313.213458	74.763231	186.512639	66.83029	75.063601	821.136783	1125.927672	1811.559957	1097.921575	541.151014
	39.984258	37.326332	16.945434		0.133514	0.143255	0.169201	0.300509	0.423104	0.868464	1.419528		0.042346	0.048327	0.039708	0.029582	-0.048022	-0.042291	-0.043545	-0.042817	0.013997	0.015187		315.506982	75.941781	184.994252	66.529422	83.423359	836.817349	1153.036168	1853.806284	1134.964847	571.488264
	39.707476	37.643581	17.417054		0.124662	0.141007	0.15524	0.287995	0.402849	0.883973	1.403746		0.042425	0.048383	0.039893	0.029779	-0.047899	-0.042172	-0.043434	-0.042689	0.014034	0.01521		319.231848	77.489965	184.285786	66.641885	92.021854	849.29347	1175.887946	1890.27317	1173.240407	603.02051
	39.399476	37.898215	17.889388		0.115856	0.138024	0.141957	0.275426	0.383193	0.898701	1.387615		0.042488	0.048427	0.040042	0.029937	-0.047801	-0.042076	-0.043344	-0.042585	0.014065	0.015229		324.291767	79.367331	184.24898	67.100891	100.631258	858.85752	1192.943222	1920.528522	1211.807865	635.976225
	39.058753	38.090599	18.359381		0.107199	0.134384	0.129432	0.262859	0.364023	0.91228	1.371847		0.042536	0.048461	0.040157	0.030056	-0.047726	-0.042004	-0.043277	-0.042507	0.014089	0.015244		330.579168	81.533944	184.750258	67.841251	109.031429	865.75444	1202.785328	1944.155034	1249.729125	670.569893
	38.68448	38.221893	18.824062		0.098786	0.130187	0.117718	0.250293	0.345247	0.924456	1.356941		0.04257	0.048485	0.040237	0.030138	-0.047674	-0.041955	-0.04323	-0.042453	0.014106	0.015254		337.809214	83.956526	185.731752	68.827625	117.176505	869.47904	1206.100948	1960.936349	1286.342399	706.711294
	38.276391	38.293904	19.28053		0.090707	0.125552	0.10685	0.237672	0.326742	0.935072	1.34305		0.042589	0.048499	0.040285	0.030183	-0.047646	-0.041928	-0.043205	-0.042424	0.014115	0.01526		345.551631	86.60726	187.197703	70.049156	125.163609	868.910716	1205.302371	1970.820972	1321.212582	744.060233
	37.834269	38.308483	19.725886		0.083037	0.120604	0.096832	0.224892	0.308325	0.944034	1.329995		0.042596	0.048505	0.040301	0.030192	-0.047641	-0.041923	-0.0432	-0.042418	0.014117	0.015261		353.381572	89.456201	189.15156	71.49584	133.090443	863.013514	1202.760639	1973.839622	1353.920698	782.272572
	37.358536	38.267895	20.157256		0.07584	0.11545	0.087646	0.211859	0.289818	0.951144	1.317383		0.04259	0.048501	0.040286	0.030166	-0.047657	-0.041938	-0.043214	-0.042434	0.014112	0.015257		361.056468	92.430545	191.54751	73.160109	140.986384	852.679142	1199.117668	1971.472831	1384.224558	821.068843
	36.850183	38.174775	20.571781		0.069172	0.110188	0.079259	0.198509	0.271114	0.956106	1.304567		0.042571	0.04849	0.040242	0.030108	-0.047693	-0.041973	-0.043247	-0.042472	0.0141	0.01525		368.495632	95.419422	194.295986	75.036558	148.820133	840.511313	1193.479701	1966.488735	1412.038978	860.227005
	36.310241	38.031772	20.966604		0.063072	0.10491	0.071655	0.184839	0.252174	0.958598	1.290721		0.042541	0.04847	0.040171	0.03002	-0.047749	-0.042027	-0.043297	-0.042531	0.014082	0.015239		375.618675	98.310404	197.304934	77.118842	156.551019	829.072661	1184.925511	1961.489121	1437.29647	899.525241
	35.7402	37.841555	21.338819		0.057571	0.099717	0.064825	0.17094	0.233094	0.958408	1.275034		0.042499	0.048442	0.040073	0.029902	-0.047822	-0.042098	-0.043364	-0.042608	0.014058	0.015225		382.230844	100.986089	200.461558	79.378917	163.982744	818.769037	1173.08955	1954.549018	1460.191919	938.703626
	35.141998	37.606813	21.685479		0.052691	0.094707	0.058769	0.156976	0.214137	0.955311	1.257053		0.042446	0.048406	0.039949	0.029756	-0.047912	-0.042186	-0.043447	-0.042703	0.014029	0.015208		388.027461	103.324287	203.633126	81.767877	170.76941	807.93309	1158.140406	1939.392138	1481.172417	977.465612
	34.517596	37.330225	22.00363		0.048444	0.089964	0.053475	0.14315	0.195553	0.949075	1.236344		0.042383	0.048362	0.039801	0.029585	-0.048017	-0.042289	-0.043544	-0.042815	0.013997	0.015188		392.69761	105.20349	206.691375	84.236035	176.568682	794.865934	1140.265135	1909.821943	1500.692482	1015.498299
	33.869171	37.014205	22.290249		0.044831	0.085546	0.048931	0.12965	0.177553	0.93973	1.21235		0.042309	0.04831	0.03963	0.029388	-0.048137	-0.042407	-0.043654	-0.042943	0.01396	0.015167		395.886053	106.523737	209.638508	86.735243	181.275824	779.162156	1119.573191	1865.964844	1519.138023	1052.121215
	33.199122	36.660892	22.542237		0.041848	0.081494	0.04511	0.116627	0.160302	0.927505	1.184575		0.042224	0.048249	0.039437	0.029169	-0.048269	-0.042539	-0.043777	-0.043085	0.013921	0.015145		397.19144	107.207492	212.61245	89.218954	185.033283	761.76198	1096.0933	1814.525135	1536.823572	1086.271488
	32.509858	36.272402	22.756493		0.039476	0.077833	0.04198	0.104197	0.143938	0.9126	1.152505		0.042128	0.048181	0.039221	0.028928	-0.048414	-0.042683	-0.043912	-0.043242	0.01388	0.015121		396.221855	107.18026	215.749406	91.641023	187.989723	743.651324	1069.862662	1762.373352	1554.049446	1116.884763
	31.80376	35.85049	22.929887		0.037685	0.074575	0.0395	0.092452	0.128569	0.895222	1.11565		0.042022	0.048103	0.038984	0.028665	-0.04857	-0.04284	-0.044058	-0.043411	0.013837	0.015098		392.918521	106.425081	218.95399	93.964738	190.141	725.325466	1041.270657	1712.33736	1570.802735	1143.366925
	31.08318	35.396507	23.059252		0.03644	0.071716	0.037626	0.08146	0.114281	0.87555	1.073683		0.041905	0.048017	0.038727	0.028383	-0.048735	-0.043008	-0.044214	-0.043593	0.013793	0.015076		387.59777	104.989774	221.870047	96.164009	191.310919	706.727231	1011.103208	1662.69309	1586.717845	1165.653344
	30.350461	34.911774	23.141424		0.035692	0.069232	0.036314	0.071267	0.101126	0.853588	1.026646		0.041777	0.047921	0.038449	0.028082	-0.04891	-0.043187	-0.044381	-0.043787	0.013748	0.015054		380.591751	102.92609	224.134992	98.213074	191.317831	687.764513	980.155554	1611.503596	1601.428182	1183.707657
	29.607747	34.397342	23.173301		0.035389	0.067082	0.035514	0.061906	0.089128	0.829158	0.974873		0.041638	0.047816	0.03815	0.027762	-0.049094	-0.043376	-0.044556	-0.043992	0.013703	0.015034		372.090708	100.301965	225.639338	100.078157	190.106201	668.160427	948.822522	1557.845434	1615.169899	1197.494294
	28.85694	33.853928	23.151863		0.035468	0.065205	0.035173	0.053382	0.078286	0.80206	0.919178		0.041486	0.0477	0.037831	0.027424	-0.049287	-0.043575	-0.044741	-0.044208	0.013659	0.015016		362.111914	97.205062	226.582099	101.71571	187.774221	647.412864	917.010866	1502.030526	1628.913845	1206.978648
	28.099919	33.282229	23.074099		0.035865	0.06353	0.035234	0.045693	0.068585	0.772305	0.860547		0.041323	0.047574	0.037492	0.027068	-0.049487	-0.043783	-0.044934	-0.044434	0.013616	0.015		350.665414	93.72386	227.175616	103.081602	184.428358	625.020009	884.601161	1444.457766	1643.666202	1212.128667
	27.338301	32.682855	22.937184		0.036504	0.061971	0.035642	0.038818	0.059992	0.740258	0.800029		0.041148	0.047437	0.037131	0.026694	-0.049694	-0.044001	-0.045135	-0.044671	0.013574	0.014987		337.892302	89.931672	227.415835	104.132201	180.13322	601.042153	851.611139	1386.01361	1660.062724	1213.01285
	26.573352	32.056301	22.738541		0.037308	0.060436	0.036348	0.032725	0.052466	0.706487	0.738708		0.040961	0.047289	0.036751	0.026304	-0.049907	-0.044228	-0.045344	-0.044917	0.013535	0.014977		324.106657	85.881784	227.01307	104.824521	174.898161	576.28153	818.239564	1328.228069	1678.250213	1209.832419
	25.806313	31.403056	22.475617		0.038209	0.058842	0.037317	0.027374	0.045958	0.671589	0.677574		0.040761	0.047128	0.03635	0.025897	-0.050125	-0.044462	-0.045559	-0.045172	0.013498	0.014971		309.632771	81.626299	225.661563	105.115974	168.730393	551.58048	784.697453	1272.653499	1698.327737	1202.79659
	25.038196	30.723706	22.146169		0.039151	0.057119	0.038519	0.022713	0.040421	0.636139	0.6175		0.040548	0.046956	0.035929	0.025474	-0.050348	-0.044704	-0.045782	-0.045435	0.013464	0.01497		294.715709	77.226435	223.224907	104.980944	161.716958	527.260996	751.188878	1219.784679	1719.698796	1192.061552
	24.269697	30.018971	21.748402		0.040102	0.05522	0.039926	0.01869	0.035799	0.600622	0.559196		0.04032	0.046769	0.035487	0.025034	-0.050576	-0.044955	-0.046011	-0.045708	0.013432	0.014972		279.487241	72.756442	219.808863	104.418094	154.059057	502.901001	717.907987	1168.604103	1740.772275	1177.707668
	23.501482	29.289585	21.280558		0.04104	0.053137	0.041508	0.01525	0.032025	0.565383	0.503203		0.040076	0.046565	0.035021	0.024576	-0.050811	-0.045215	-0.046249	-0.045992	0.013402	0.014975		264.07037	68.291309	215.537936	103.428157	145.966237	478.024749	685.045617	1117.984733	1759.890632	1159.824699
	22.734105	28.536494	20.741302		0.041949	0.050888	0.043232	0.012338	0.02903	0.53064	0.44991		0.039814	0.046345	0.034532	0.0241	-0.051052	-0.045486	-0.046495	-0.046286	0.013372	0.014981		248.584672	63.890301	210.54401	102.024121	137.622263	452.369772	652.639762	1067.205783	1776.000458	1139.41629
	21.96794	27.760969	20.129949		0.042824	0.048525	0.045061	0.009903	0.026738	0.496468	0.399586		0.039534	0.046106	0.034018	0.023605	-0.0513	-0.045767	-0.04675	-0.046592	0.013342	0.014987		233.144419	59.588308	204.970398	100.23797	129.170931	426.004183	620.4915	1016.176152	1788.984741	1118.902607
	21.203346	26.964317	19.445877		0.043659	0.046107	0.046958	0.0079	0.025071	0.462856	0.352394		0.039234	0.045848	0.033479	0.023092	-0.051554	-0.046058	-0.047014	-0.046908	0.013312	0.014994		217.863767	55.418131	198.9608	98.103529	120.752088	399.02469	588.379342	964.85905	1798.805572	1100.804835
	20.440696	26.148102	18.688973		0.044446	0.043686	0.04889	0.00628	0.02395	0.429833	0.308403		0.038915	0.045569	0.032916	0.022561	-0.051814	-0.046359	-0.047286	-0.047235	0.013281	0.015001		202.882898	51.413356	192.61379	95.670321	112.467167	371.539985	555.916435	913.228494	1805.315824	1086.071181
	19.680384	25.314328	17.85998		0.045168	0.041304	0.050837	0.005003	0.023302	0.397434	0.267625		0.038577	0.045271	0.03233	0.022013	-0.052078	-0.046669	-0.047566	-0.047572	0.013248	0.015007		188.385741	47.608883	185.952077	93.014258	104.353014	343.678907	522.437903	861.27666	1808.184741	1073.005242
	18.922808	24.465045	16.95973		0.045804	0.039005	0.05277	0.004026	0.023051	0.365819	0.230036		0.03822	0.044953	0.031722	0.021449	-0.052346	-0.046986	-0.047851	-0.047917	0.013213	0.015012		174.560328	44.03973	178.991782	90.213661	96.440696	315.572153	487.257704	808.995225	1807.063168	1059.663655
	18.168483	23.602573	15.989626		0.046331	0.036823	0.054662	0.003311	0.023123	0.335275	0.195625		0.037844	0.044616	0.031093	0.02087	-0.052617	-0.047311	-0.048142	-0.048269	0.013177	0.015015		161.585743	40.740109	171.815583	87.33515	88.80152	287.343092	450.22493	756.156538	1801.523834	1044.738007
	17.418136	22.729729	14.952115		0.046734	0.034784	0.056477	0.002822	0.023444	0.30605	0.164365		0.03745	0.04426	0.030444	0.020278	-0.052889	-0.047642	-0.048438	-0.048629	0.013138	0.015016		149.624737	37.742769	164.627637	84.423992	81.580235	259.101723	412.165357	702.132662	1790.996898	1028.078741
	16.672519	21.849387	13.849759		0.046995	0.032904	0.058189	0.002527	0.023944	0.27835	0.136195		0.037039	0.043884	0.029777	0.019675	-0.053165	-0.047981	-0.04874	-0.048997	0.013097	0.015016		138.837969	35.080191	157.644484	81.523193	74.929066	230.958129	374.007289	646.258847	1774.897765	1009.658664
	15.932553	20.964682	12.685708		0.047103	0.031192	0.059768	0.002398	0.024564	0.252349	0.111036		0.036611	0.043492	0.029094	0.019063	-0.053441	-0.048324	-0.049044	-0.04937	0.013053	0.015013		129.339858	32.77066	151.011451	78.677507	68.955625	203.219402	336.494956	588.62602	1752.69653	989.324101
	15.199502	20.079277	11.464269		0.047064	0.029657	0.061175	0.002414	0.02526	0.228169	0.088805		0.036171	0.043085	0.0284	0.018444	-0.05371	-0.048663	-0.049344	-0.049738	0.013003	0.015003		121.153129	30.804303	144.732649	75.935158	63.679066	176.583305	300.007551	530.823656	1723.971743	966.670564
	14.474669	19.196898	10.18989		0.046898	0.028309	0.06239	0.00255	0.026004	0.205871	0.069392		0.035722	0.042667	0.027699	0.01782	-0.053966	-0.04899	-0.049631	-0.050092	0.012942	0.014982		114.289621	29.167939	138.795808	73.344755	59.108137	151.792296	264.881322	474.614987	1688.314954	941.26325
	13.759522	18.321495	8.867521		0.04664	0.027159	0.06342	0.00279	0.026781	0.185496	0.05266		0.035267	0.042241	0.026997	0.017194	-0.054201	-0.049298	-0.0499	-0.050424	0.012868	0.014947		108.746508	27.849808	133.235901	70.951095	55.255096	129.344823	231.46389	421.250789	1645.35809	912.527877
	13.055891	17.457514	7.503195		0.046329	0.026215	0.064278	0.003115	0.027594	0.167099	0.038454		0.034809	0.04181	0.026298	0.016569	-0.054415	-0.049586	-0.050149	-0.050731	0.012782	0.014897		104.489339	26.84122	128.189798	68.790749	52.139771	109.213052	200.127406	370.876572	1594.82016	879.589348
	12.365652	16.609462	6.103086		0.045996	0.025487	0.064989	0.00351	0.028458	0.150727	0.026608		0.034351	0.041377	0.025606	0.015949	-0.054609	-0.049853	-0.050377	-0.051012	0.012685	0.014835		101.479419	26.133847	123.807265	66.899113	49.782836	91.300708	171.24689	323.494637	1536.43138	841.535479
	11.690774	15.781961	4.673641		0.045669	0.024984	0.065575	0.003962	0.029378	0.136388	0.01695		0.033897	0.040947	0.024926	0.015338	-0.054781	-0.050098	-0.050585	-0.051267	0.012577	0.014761		99.644593	25.710009	120.141446	65.28353	48.167233	75.521671	145.109838	279.271776	1469.887707	798.011603
	11.033443	14.979903	3.221943		0.045365	0.024707	0.066055	0.004459	0.030365	0.124064	0.0093		0.03345	0.040521	0.024262	0.014741	-0.054934	-0.050322	-0.050773	-0.051496	0.012463	0.014679		98.834123	25.530059	117.018571	63.885466	47.187303	61.813679	121.798219	238.761052	1394.804653	749.972243
	10.39588	14.208217	1.75517		0.045096	0.024656	0.066449	0.004993	0.031434	0.113722	0.003482		0.033014	0.040103	0.023619	0.014163	-0.055068	-0.050524	-0.050941	-0.051699	0.012344	0.01459		98.885982	25.551205	114.232399	62.636935	46.72474	50.117791	101.364386	202.570365	1310.788267	698.559544
	9.780249	13.471717	0.280389		0.04486	0.024825	0.066772	0.005553	0.032597	0.105322	0.000711		0.032591	0.039698	0.023001	0.013606	-0.055184	-0.050707	-0.051092	-0.051879	0.012222	0.014497		99.628829	25.73178	111.604436	61.466838	46.686084	40.333821	83.797584	171.067682	1218.347443	644.871197
	9.188582	12.774925	-1.195603		0.044655	0.025202	0.067041	0.006132	0.033864	0.098803	0.003385		0.032186	0.039308	0.022414	0.013076	-0.055284	-0.050869	-0.051225	-0.052036	0.012101	0.014402		100.867486	26.033005	109.027211	60.29611	47.04147	32.255991	68.925537	144.006843	1120.302027	589.891095
	8.622889	12.122314	-2.666056		0.044471	0.025773	0.067272	0.006721	0.035234	0.094072	0.004786		0.031802	0.038937	0.02186	0.012577	-0.055369	-0.051013	-0.051342	-0.052172	0.011982	0.014307		102.403058	26.416558	106.404468	59.044454	47.77106	25.661881	56.550452	121.044822	1019.835356	534.585078
	8.084908	11.517853	-4.124775		0.044292	0.026517	0.067467	0.007314	0.0367	0.09102	0.005064		0.031441	0.038588	0.021344	0.012113	-0.05544	-0.05114	-0.051445	-0.052289	0.011867	0.014214		104.070506	26.846874	103.650477	57.650525	48.850362	20.335191	46.446219	101.844977	919.324749	479.837364
	7.575606	10.964094	-5.567124		0.044097	0.027408	0.067625	0.007901	0.038254	0.089516	0.004382		0.031107	0.038264	0.020869	0.011686	-0.055499	-0.051249	-0.051533	-0.052387	0.011759	0.014125		105.799368	27.296093	100.708904	56.105919	50.241894	16.076726	38.307631	86.08848	818.896111	426.304172
	7.095822	10.463346	-6.988737		0.043866	0.028419	0.067744	0.008476	0.039878	0.089402	0.0029		0.030801	0.037966	0.020437	0.011298	-0.055547	-0.051344	-0.051608	-0.052469	0.011658	0.014043		107.535567	27.737689	97.528524	54.411406	51.90592	12.690263	31.81579	73.459577	718.28579	374.602233
	6.645929	10.017066	-8.386122		0.04358	0.029518	0.067825	0.009034	0.041552	0.090496	0.000771		0.030526	0.037697	0.020049	0.010952	-0.055586	-0.051425	-0.051672	-0.052537	0.011567	0.013967		109.231874	28.152388	94.082374	52.573548	53.807295	9.999889	26.678894	63.623374	618.099007	325.366055
	6.224897	9.624113	-9.758455		0.043231	0.030669	0.067877	0.009569	0.043252	0.092591	0.001864		0.030281	0.037458	0.019704	0.010646	-0.055618	-0.051493	-0.051726	-0.052593	0.011486	0.013899		110.861956	28.543034	90.41752	50.61659	55.924874	7.891668	22.687825	56.186556	521.592456	279.284399
	5.831427	9.282854	-11.105417		0.042805	0.031835	0.067914	0.010074	0.044949	0.095458	0.004876		0.030065	0.037246	0.019403	0.01038	-0.055643	-0.05155	-0.051772	-0.052639	0.011415	0.01384		112.403448	28.916677	86.595102	48.568135	58.240169	6.263444	19.649186	50.744708	432.526658	237.056303
	5.463572	8.990353	-12.427555		0.042285	0.032973	0.067948	0.010545	0.046612	0.098875	0.008157		0.029877	0.037062	0.019142	0.010152	-0.055664	-0.051598	-0.051809	-0.052676	0.011354	0.013788		113.82935	29.275809	82.679602	46.458047	60.726274	5.021246	17.385167	46.91211	353.796261	199.184687
	5.117223	8.739335	-13.728294		0.041668	0.034046	0.067985	0.010983	0.048206	0.10267	0.011609		0.029713	0.0369	0.018915	0.009955	-0.05568	-0.051639	-0.051841	-0.052707	0.011301	0.013744		115.097189	29.607717	78.746661	44.323723	63.328184	4.098421	15.769989	44.365437	285.406251	165.517977
	4.78782	8.521617	-15.011658		0.04095	0.035022	0.068036	0.011383	0.0497	0.106687	0.01514		0.029568	0.036758	0.018715	0.009785	-0.055693	-0.051673	-0.051868	-0.052733	0.011255	0.013705		116.161268	29.896517	74.874245	42.20413	65.98504	3.434007	14.688714	42.794359	226.759528	135.768229
	4.470802	8.329017	-16.281673		0.040143	0.03587	0.068116	0.011747	0.051061	0.110749	0.018659		0.029438	0.036629	0.018537	0.009634	-0.055704	-0.051703	-0.051891	-0.052754	0.011214	0.013671		116.975891	30.126328	71.140319	40.138238	68.635982	2.967042	14.026403	41.88855	177.258991	109.647499
	4.16161	8.153355	-17.542361		0.03927	0.036569	0.068233	0.012072	0.052269	0.114652	0.02208		0.029317	0.03651	0.018372	0.009497	-0.055714	-0.05173	-0.051912	-0.052774	0.011176	0.013639		117.49536	30.281267	67.622848	38.165013	71.22015	2.636564	13.668118	41.337682	136.30754	86.867843
	3.855683	7.986449	-18.79775		0.038342	0.037104	0.068383	0.012361	0.053314	0.11816	0.025332		0.029202	0.036396	0.018215	0.009366	-0.055723	-0.051755	-0.051932	-0.052792	0.011141	0.01361		117.673979	30.345451	64.399797	36.323423	73.676684	2.381612	13.498921	40.831428	103.308076	67.141317
Subject #	2	Control	Female
	Joint Angles [deg]				EMG - filtered and normalised to max isometric trial									Knee Flexion-Extension Moment Arm[m]											Muscle Forces
	HipFlexion	KneeFlexion	AnkleDorsiflexion		Semimem	BicepsFemoris	RectusFemoris	Vasmed	Vaslat	medGastroc	latGastroc		Semimem	Semiten	BicepsFemorisLH	BicepsFemorisSH	RectusFemoris	Vasmed	Vasint	Vaslat	medGastroc	latGastroc		Semimem	Semiten	BicepsFemorisLH	BicepsFemorisSH	RectusFemoris	Vasmed	Vasint	Vaslat	medGastroc	latGastroc
	44.950102	11.937956	18.325333		0.068776	0.043994	0.111472	0.317186	0.400818	0.330645	0.229126		0.027508	0.033679	0.019514	0.010967	-0.048788	-0.045217	-0.045328	-0.045954	0.010581	0.012424		123.096442	28.902752	83.473589	24.801227	0.081766	37.315012	52.592485	73.588987	484.397272	251.031385
	44.795866	11.913672	18.094384		0.064948	0.040787	0.119918	0.352779	0.429752	0.33416	0.235735		0.027499	0.033671	0.019502	0.010949	-0.048787	-0.04522	-0.04533	-0.045955	0.010574	0.012419		121.686651	28.352683	81.993429	24.401539	0.075079	41.66532	54.179141	78.937399	483.762882	253.682101
	44.630374	11.94008	17.818529		0.061696	0.038239	0.129084	0.391262	0.459319	0.339317	0.243363		0.027513	0.033685	0.019528	0.010966	-0.048783	-0.045215	-0.045327	-0.04595	0.010576	0.012422		120.456986	28.037542	80.994108	24.23063	0.080383	44.141287	54.989931	82.054285	478.62088	254.572458
	44.45549	12.018343	17.50125		0.059085	0.03636	0.139	0.432667	0.489254	0.346396	0.25202		0.027551	0.033722	0.019592	0.011019	-0.048777	-0.045203	-0.045317	-0.045938	0.010588	0.012432		119.314259	27.890564	80.32035	24.212242	0.094315	45.322962	55.380339	83.712905	469.7777	254.133101
	44.273079	12.149627	17.146027		0.057162	0.035148	0.149698	0.476938	0.519175	0.355607	0.261711		0.027613	0.033782	0.019694	0.011109	-0.048766	-0.045182	-0.0453	-0.045918	0.010609	0.01245		118.165284	27.844985	79.816883	24.270114	0.113517	45.790394	55.705849	84.686516	458.039778	252.794675
	44.085007	12.335096	16.756344		0.055952	0.034586	0.161202	0.523902	0.548697	0.36717	0.272422		0.027698	0.033865	0.019836	0.011236	-0.048752	-0.045152	-0.045276	-0.045889	0.010638	0.012473		116.916872	27.834039	79.328432	24.327986	0.134627	46.123632	56.321946	85.748377	444.21355	250.987825
	43.893138	12.575916	16.335681		0.055468	0.034654	0.173515	0.57324	0.577565	0.38126	0.284089		0.027807	0.033971	0.020018	0.0114	-0.048732	-0.045112	-0.045244	-0.045849	0.010675	0.012504		115.475836	27.790963	78.699724	24.309599	0.154286	46.902726	57.584114	87.671747	429.105451	249.143198
	43.699338	12.87325	15.88752		0.055705	0.035326	0.18661	0.624487	0.605603	0.397987	0.296614		0.02794	0.0341	0.020241	0.011603	-0.048706	-0.045061	-0.045203	-0.045798	0.01072	0.01254		113.748989	27.648991	77.775486	24.138692	0.169133	48.707723	59.847838	91.229884	413.521918	247.691438
	43.505508	13.228293	15.415497		0.056645	0.036578	0.200432	0.676999	0.63268	0.4174	0.309867		0.028098	0.034252	0.020505	0.011844	-0.048673	-0.044999	-0.045152	-0.045734	0.010773	0.012583		111.648035	27.345672	76.410561	23.743128	0.176165	52.117365	63.492717	97.182057	398.216136	247.021695
	43.31397	13.642558	14.925041		0.058268	0.038371	0.214894	0.729929	0.658787	0.439415	0.323658		0.02828	0.034429	0.020811	0.012124	-0.048632	-0.044923	-0.04509	-0.045656	0.010832	0.012631		109.141544	26.868694	74.577422	23.098688	0.176523	57.695173	69.178665	106.124895	383.322258	247.040722
	43.12732	14.117769	14.422735		0.060546	0.040665	0.229897	0.782245	0.684088	0.463805	0.337796		0.028486	0.034628	0.02116	0.012445	-0.04858	-0.044832	-0.045015	-0.045562	0.010897	0.012683		106.234775	26.238091	72.324432	22.212073	0.174022	65.994852	77.746449	118.550101	368.575062	247.344049
	42.948144	14.655607	13.915364		0.063448	0.043418	0.245377	0.832676	0.708794	0.490319	0.352168		0.028719	0.034851	0.021554	0.012806	-0.048517	-0.044724	-0.044926	-0.045448	0.010968	0.012738		102.952115	25.479638	69.714216	21.102292	0.172481	77.455671	89.837579	134.868562	353.700493	247.581569
	42.778949	15.257495	13.410715		0.066923	0.046599	0.261283	0.879763	0.733161	0.518706	0.366767		0.028975	0.035097	0.021992	0.013208	-0.04844	-0.044596	-0.044819	-0.045312	0.011043	0.012795		99.421576	24.6482	66.882143	19.854348	0.175469	91.877466	104.961706	155.048735	338.412321	247.73639
	42.622217	15.924769	12.916927		0.070906	0.050184	0.277516	0.921895	0.7575	0.548637	0.38163		0.029256	0.035366	0.022474	0.013651	-0.048346	-0.044446	-0.044694	-0.045152	0.011121	0.012853		95.807151	23.808733	63.988828	18.576161	0.186469	108.837972	122.23545	178.905383	322.420116	247.907474
	42.480259	16.658396	12.44221		0.075307	0.054165	0.293951	0.957467	0.781944	0.579643	0.396822		0.029561	0.035656	0.023001	0.014135	-0.048232	-0.044272	-0.044547	-0.044964	0.0112	0.01291		92.231096	23.005026	61.153884	17.347573	0.205999	128.104908	141.222976	206.367984	305.470784	248.206329
	42.354908	17.458297	11.994979		0.080026	0.058536	0.310452	0.985014	0.806475	0.611159	0.412436		0.029888	0.035967	0.023571	0.014659	-0.048095	-0.044069	-0.044374	-0.044742	0.011277	0.012962		88.695506	22.219937	58.378906	16.167584	0.226057	149.993133	162.776941	237.696442	287.418622	248.780203
	42.2479	18.324188	11.583677		0.084951	0.063277	0.326865	1.003475	0.830907	0.642642	0.428651		0.030238	0.036297	0.024185	0.01522	-0.047928	-0.04383	-0.044169	-0.04448	0.011347	0.013005		85.180996	21.42569	55.644709	15.02092	0.237275	174.906091	187.963407	273.204052	268.14773	249.780382
	42.16047	19.254746	11.216166		0.089952	0.068347	0.342942	1.012703	0.854895	0.673582	0.445707		0.030607	0.036644	0.02484	0.015817	-0.047729	-0.043555	-0.04393	-0.044175	0.011408	0.013035		81.66788	20.609729	52.950575	13.902429	0.239772	202.695422	216.836587	312.864699	248.178862	251.216975
	42.093068	20.247039	10.899404		0.09489	0.07368	0.358342	1.013152	0.877993	0.703565	0.463853		0.03099	0.037002	0.02553	0.016446	-0.047501	-0.043249	-0.043662	-0.043834	0.011461	0.013056		78.136	19.783079	50.324422	12.822659	0.24837	232.357481	247.882328	356.126179	229.019588	252.881263
	42.046032	21.297903	10.640185		0.099601	0.079203	0.372738	1.005758	0.899719	0.732258	0.483352		0.031383	0.037365	0.026248	0.017104	-0.047249	-0.042918	-0.04337	-0.043465	0.011509	0.013068		74.567616	18.958591	47.796006	11.793459	0.277978	262.886622	279.569697	402.413204	212.198669	254.561102
	42.018851	22.402468	10.443714		0.103901	0.084818	0.38575	0.991612	0.919681	0.759367	0.504564		0.031778	0.037729	0.026989	0.017786	-0.046974	-0.042567	-0.043059	-0.043073	0.011552	0.013072		70.989052	18.145381	45.383929	10.825851	0.322379	294.562136	312.488471	451.548535	198.101473	256.32069
	42.010282	23.55439	10.31382		0.107598	0.090416	0.396984	0.971586	0.937395	0.784781	0.527893		0.032172	0.038087	0.027745	0.018488	-0.046681	-0.042202	-0.042733	-0.042666	0.011592	0.013072		67.464754	17.349338	43.097144	9.930143	0.357079	328.77474	349.062788	503.699233	186.124362	258.463259
	42.018937	24.747062	10.253995		0.110525	0.095888	0.406201	0.946498	0.952577	0.808534	0.553719		0.03256	0.038436	0.028509	0.019205	-0.046374	-0.041827	-0.042398	-0.042249	0.011631	0.013067		64.061458	16.577266	40.945649	9.116548	0.361332	366.766717	391.322688	558.941356	175.713193	261.265516
	42.042464	25.972167	10.265397		0.112538	0.101134	0.413198	0.917249	0.965036	0.83098	0.582421		0.032936	0.03877	0.029273	0.019931	-0.046057	-0.041447	-0.042057	-0.041828	0.011669	0.01306		60.854118	15.8441	38.950279	8.394704	0.348941	408.310438	437.68806	616.538117	166.96588	264.730903
	42.078056	27.220571	10.348073		0.113587	0.106082	0.41789	0.884743	0.974541	0.852478	0.61423		0.033295	0.039083	0.03003	0.020658	-0.045732	-0.041066	-0.041715	-0.041406	0.011705	0.01305		57.921608	15.168651	37.137038	7.773978	0.35018	452.477322	484.857213	675.365101	160.291282	268.732553
	42.122716	28.482944	10.501522		0.113697	0.110701	0.420407	0.849862	0.981173	0.873197	0.649201		0.033633	0.039372	0.030773	0.021381	-0.045402	-0.040687	-0.041373	-0.040986	0.01174	0.013038		55.325051	14.569089	35.527767	7.262854	0.426364	498.501612	530.372791	734.392893	156.04107	273.214129
	42.17271	29.749187	10.723073		0.112965	0.115027	0.420949	0.813378	0.985102	0.893269	0.687227		0.033949	0.039637	0.031499	0.022097	-0.045066	-0.04031	-0.041033	-0.040569	0.011778	0.013028		53.054476	14.060928	34.127532	6.866294	0.762552	546.286123	575.197175	792.981627	154.330484	278.40462
	42.224119	31.009013	11.00951		0.111534	0.119111	0.419681	0.775941	0.98649	0.912771	0.728087		0.034245	0.039879	0.032205	0.022803	-0.044725	-0.039936	-0.040692	-0.040155	0.011824	0.013025		51.082316	13.658985	32.937211	6.588361	1.574245	595.899608	621.141585	850.587718	155.214837	284.603041
	42.272874	32.25238	11.357041		0.109556	0.122983	0.416668	0.738075	0.985331	0.931668	0.771443		0.034523	0.0401	0.03289	0.023498	-0.044377	-0.039564	-0.040352	-0.039745	0.01188	0.013033		49.409867	13.3724	31.958755	6.429765	2.996935	647.214749	669.027044	906.48824	158.616179	291.896133
	42.314585	33.469765	11.760659		0.107153	0.126662	0.41191	0.700168	0.981558	0.94984	0.816795		0.034781	0.040301	0.033548	0.024176	-0.044027	-0.039196	-0.040015	-0.039342	0.011947	0.013053		48.098942	13.198412	31.196359	6.38419	4.998331	699.693069	717.598132	959.584193	164.177104	299.925498
	42.344823	34.651744	12.215197		0.104425	0.130148	0.405354	0.662559	0.974904	0.967182	0.863542		0.03502	0.040482	0.034178	0.024835	-0.043677	-0.038836	-0.039683	-0.038947	0.012025	0.013084		47.217257	13.132776	30.653942	6.444325	7.525772	752.73891	765.357419	1008.758338	171.526183	308.290687
	42.359211	35.789957	12.715244		0.101446	0.133424	0.397004	0.625565	0.964847	0.983619	0.91104		0.035238	0.040642	0.034776	0.025469	-0.04333	-0.038484	-0.039359	-0.038563	0.012112	0.013127		46.780359	13.171826	30.318363	6.599522	10.549523	805.592574	811.397422	1053.776454	180.933821	317.015753
	42.353422	36.877276	13.255111		0.098299	0.136447	0.386911	0.589339	0.951004	0.99907	0.958544		0.035436	0.040783	0.035338	0.026074	-0.04299	-0.038146	-0.039046	-0.038193	0.012208	0.01318		46.743484	13.312557	30.156758	6.835275	14.06635	857.304713	855.492693	1095.42519	193.412457	326.615523
	42.323169	37.906792	13.829104		0.095071	0.139154	0.375148	0.55393	0.933129	1.013305	1.005183		0.035614	0.040904	0.035862	0.026647	-0.042661	-0.037823	-0.038746	-0.037842	0.012311	0.013243		47.058662	13.551398	30.137911	7.137406	18.074147	906.90758	897.442047	1134.520036	209.92221	337.570177
	42.264556	38.873352	14.43172		0.091837	0.141514	0.361865	0.519502	0.910843	1.025935	1.050083		0.035773	0.041007	0.036348	0.027185	-0.042346	-0.037517	-0.038462	-0.03751	0.012418	0.013311		47.679737	13.877762	30.262475	7.498044	22.566724	953.342352	936.884706	1171.550758	230.334485	349.639317
	42.173939	39.772941	15.057575		0.08866	0.143545	0.347322	0.486222	0.88398	1.036554	1.092394		0.035913	0.041093	0.036793	0.027685	-0.042048	-0.037232	-0.038196	-0.037199	0.012525	0.013382		48.561718	14.276536	30.551666	7.913391	27.535256	995.491444	973.356922	1206.796974	253.818293	362.117658
	42.047816	40.60189	15.701352		0.085588	0.145265	0.331816	0.454162	0.852691	1.044863	1.131114		0.036035	0.041166	0.037198	0.028144	-0.041769	-0.036966	-0.037947	-0.036911	0.012628	0.013451		49.658876	14.733224	31.020607	8.380144	32.976691	1032.204528	1006.365152	1240.516228	279.793544	374.409744
	41.883455	41.358392	16.358099		0.082658	0.146704	0.315626	0.423349	0.817133	1.050638	1.165304		0.036142	0.041225	0.037564	0.02856	-0.041511	-0.036722	-0.037718	-0.036645	0.012724	0.013516		50.921236	15.237211	31.648405	8.897429	38.920527	1062.153508	1035.258704	1272.86215	309.149632	386.578031
	41.678393	42.041282	17.022994		0.079898	0.147889	0.299025	0.393816	0.777572	1.053936	1.194291		0.036234	0.041274	0.037891	0.028934	-0.041275	-0.036499	-0.03751	-0.036403	0.01281	0.013574		52.297347	15.779228	32.401651	9.465206	45.407576	1083.948916	1059.332402	1303.952258	343.285912	398.913644
	41.430514	42.649864	17.691303		0.077326	0.148828	0.282288	0.365713	0.734756	1.055098	1.217624		0.036312	0.041313	0.038181	0.029265	-0.041062	-0.0363	-0.037323	-0.036186	0.012884	0.013623		53.73433	16.346541	33.250787	10.079051	52.479644	1096.625397	1078.022472	1333.916372	382.715697	411.654065
	41.1387	43.184788	18.358561		0.074944	0.149524	0.265642	0.339233	0.689636	1.054384	1.234882		0.036379	0.041345	0.038434	0.029554	-0.040873	-0.036123	-0.037157	-0.035993	0.012948	0.013664		55.175212	16.916434	34.17738	10.721924	60.18136	1100.437727	1091.172059	1362.919809	425.402105	424.881819
	40.802022	43.64695	19.020349		0.07274	0.149939	0.249373	0.314554	0.64319	1.051946	1.245773		0.036434	0.04137	0.038652	0.029802	-0.040709	-0.03597	-0.037013	-0.035826	0.013002	0.013699		56.561987	17.464365	35.164869	11.374642	68.556098	1095.862115	1098.702143	1391.116947	468.872374	438.653121
	40.420155	44.037657	19.672304		0.070693	0.149981	0.233795	0.291823	0.596442	1.047855	1.250221		0.036481	0.041389	0.038836	0.030011	-0.040569	-0.03584	-0.036891	-0.035684	0.013047	0.013727		57.818885	17.962931	36.189967	12.024765	77.541662	1083.577752	1100.840729	1417.62512	511.845451	453.10734
	39.993715	44.35885	20.310154		0.068766	0.14954	0.21915	0.271086	0.550315	1.041947	1.248421		0.036518	0.041405	0.038987	0.030182	-0.040454	-0.035732	-0.03679	-0.035567	0.013084	0.01375		58.842598	18.380307	37.218964	12.67031	86.912223	1064.578453	1098.291719	1439.954248	554.887423	468.512732
	39.523439	44.612532	20.929632		0.066922	0.148548	0.205589	0.252283	0.505574	1.033842	1.240638		0.036547	0.041416	0.039107	0.030316	-0.040362	-0.035647	-0.03671	-0.035474	0.013113	0.013768		59.530367	18.685386	38.217958	13.309769	96.433389	1039.888977	1091.767331	1455.730583	598.68027	485.139616
	39.010803	44.800841	21.526466		0.065129	0.146956	0.193185	0.235283	0.462785	1.023229	1.22716		0.036569	0.041424	0.039197	0.030416	-0.040293	-0.035584	-0.036651	-0.035405	0.013135	0.013781		59.831849	18.866862	39.165774	13.934029	105.969785	1010.60373	1081.394261	1467.151014	643.133964	503.096339
	38.45792	44.926032	22.09638		0.063354	0.144708	0.181952	0.219913	0.422312	1.010178	1.20836		0.036585	0.041429	0.039258	0.030483	-0.040247	-0.035542	-0.036611	-0.035359	0.013149	0.01379		59.742032	18.930553	40.05224	14.527398	115.471674	977.877361	1066.792738	1480.365905	687.490713	522.351147
	37.866999	44.990337	22.635099		0.061593	0.141761	0.171846	0.205974	0.384318	0.994943	1.184595		0.036593	0.041432	0.039292	0.030517	-0.040223	-0.03552	-0.036591	-0.035336	0.013156	0.013794		59.265297	18.883358	40.86919	15.076679	124.872941	942.806296	1047.801588	1500.206341	731.016395	542.901844
	37.240841	44.995773	23.138348		0.059838	0.138095	0.16278	0.193238	0.348792	0.977632	1.156134		0.036596	0.041434	0.039301	0.030519	-0.040219	-0.035519	-0.03659	-0.035334	0.013157	0.013794		58.468715	18.736262	41.621502	15.590213	133.95494	906.008787	1026.128291	1519.990803	773.339713	565.017691
	36.582524	44.94426	23.601855		0.058074	0.133691	0.154637	0.181448	0.315568	0.958212	1.123111		0.036593	0.041433	0.039283	0.030492	-0.040236	-0.035536	-0.036606	-0.035353	0.013151	0.013791		57.449256	18.5022	42.320268	16.086608	142.426292	867.875059	1004.37143	1527.547734	814.262395	589.097395
	35.895175	44.837606	24.021382		0.056277	0.128576	0.147273	0.170381	0.28441	0.936595	1.085677		0.036584	0.04143	0.03924	0.030436	-0.040273	-0.035572	-0.03664	-0.035392	0.013139	0.013784		56.281367	18.19381	42.968977	16.58038	150.035915	828.925538	984.183744	1514.823142	853.587541	615.439261
	35.1821	44.677186	24.392831		0.054434	0.122803	0.140521	0.15985	0.255125	0.912673	1.04427		0.03657	0.041425	0.039172	0.030351	-0.040329	-0.035625	-0.03669	-0.035451	0.01312	0.013773		54.948675	17.8225	43.540534	17.069423	156.69572	790.207069	963.412622	1490.368534	891.119488	643.936793
	34.446649	44.464269	24.712136		0.052557	0.116457	0.134241	0.149706	0.227545	0.886297	0.999566		0.036549	0.041418	0.039081	0.030239	-0.040403	-0.035696	-0.036757	-0.035529	0.013096	0.013758		53.412433	17.399369	44.000401	17.547487	162.3586	752.894869	938.965229	1466.847354	926.661083	674.380771
	33.692053	44.199932	24.975393		0.050662	0.109662	0.128348	0.139876	0.201593	0.857317	0.952128		0.036522	0.041409	0.038965	0.030098	-0.040495	-0.035785	-0.036841	-0.035625	0.013066	0.01374		51.687751	16.935823	44.34712	18.010442	167.015211	717.639483	909.552505	1450.519199	959.723414	706.314085
	32.921296	43.884857	25.179026		0.048776	0.102548	0.122788	0.130315	0.177338	0.825661	0.90231		0.036489	0.041396	0.038826	0.029929	-0.040604	-0.03589	-0.036939	-0.03574	0.01303	0.013717		49.902678	16.4439	44.648595	18.458597	170.735401	683.991222	877.66791	1434.214811	989.205747	738.759814
	32.137317	43.519669	25.319516		0.046947	0.095283	0.11757	0.120989	0.154837	0.791314	0.850354		0.036448	0.041379	0.038662	0.029734	-0.04073	-0.036012	-0.037054	-0.035872	0.012987	0.013689		48.196296	15.935773	44.979072	18.892582	173.595445	651.372556	846.20967	1409.267997	1013.964396	770.682789
	31.342674	43.104843	25.393723		0.045231	0.088032	0.112715	0.111924	0.134125	0.754411	0.796424		0.0364	0.041358	0.038473	0.029511	-0.040873	-0.036149	-0.037182	-0.036022	0.012938	0.013658		46.611009	15.42521	45.340171	19.305706	175.564121	619.530461	815.906935	1372.896182	1033.889463	801.266406
	30.539482	42.640677	25.398948		0.043676	0.080943	0.108208	0.103157	0.115244	0.715169	0.740819		0.036345	0.041332	0.03826	0.02926	-0.041032	-0.036303	-0.037326	-0.036189	0.012883	0.013622		45.077446	14.927827	45.649548	19.682822	176.485931	588.587076	784.981177	1329.118865	1050.066218	829.946752
	29.729783	42.127468	25.332573		0.042338	0.074154	0.104018	0.094749	0.09823	0.674031	0.684223		0.03628	0.0413	0.038021	0.028981	-0.041206	-0.036471	-0.037484	-0.036372	0.012821	0.013581		43.528456	14.45831	45.826973	20.010335	176.196657	558.68588	751.658935	1281.981715	1063.510817	856.172498
	28.915046	41.565584	25.192605		0.041267	0.067781	0.100125	0.08679	0.083087	0.631502	0.627392		0.036206	0.041262	0.037757	0.028674	-0.041396	-0.036654	-0.037656	-0.036572	0.012752	0.013536		41.995045	14.01936	45.871122	20.298199	174.511197	529.975455	715.849543	1231.429866	1073.662028	879.375004
	28.096374	40.955441	24.977458		0.040502	0.061911	0.096496	0.079364	0.069781	0.588202	0.570997		0.036122	0.041217	0.037467	0.028339	-0.041599	-0.036852	-0.037841	-0.036787	0.012675	0.013484		40.571552	13.605939	45.831575	20.571556	171.230974	502.607681	678.54801	1174.762945	1078.940949	898.974459
	27.274767	40.297531	24.685695		0.04007	0.056603	0.093098	0.072563	0.058242	0.544836	0.515745		0.036027	0.041163	0.03715	0.027975	-0.041817	-0.037064	-0.038039	-0.037017	0.012591	0.013427		39.334338	13.213744	45.752491	20.850089	166.32169	476.720305	640.711115	1110.076445	1078.008373	914.441734
	26.450705	39.592749	24.316678		0.039982	0.051892	0.089921	0.066468	0.048375	0.502031	0.462311		0.035921	0.041099	0.036807	0.027584	-0.042047	-0.037289	-0.038249	-0.037262	0.012503	0.013367		38.253273	12.843279	45.642929	21.121493	160.669571	452.371688	602.980478	1040.166026	1070.961269	925.53235
	25.624483	38.842133	23.870048		0.040243	0.047792	0.086965	0.061148	0.040061	0.460252	0.411264		0.035802	0.041025	0.036436	0.027167	-0.042289	-0.037527	-0.038471	-0.03752	0.012413	0.013308		37.261216	12.496718	45.499734	21.362345	155.480332	429.592513	565.888069	969.460171	1058.39561	932.100828
	24.796314	38.046951	23.345733		0.040837	0.0443	0.08421	0.056674	0.033179	0.419899	0.363055		0.03567	0.040939	0.036038	0.026725	-0.042543	-0.037779	-0.038705	-0.037794	0.012325	0.013251		36.29869	12.173869	45.308567	21.552708	151.44096	408.331803	529.886091	901.234073	1040.639908	934.047259
	23.966169	37.209128	22.744503		0.041739	0.041399	0.081639	0.053102	0.027594	0.381286	0.318035		0.035524	0.04084	0.035612	0.026259	-0.042806	-0.038042	-0.03895	-0.03808	0.01224	0.0132		35.328376	11.867719	45.02296	21.682699	147.745382	388.303777	495.197599	835.440762	1017.251867	931.402532
	23.133979	36.330712	22.067284		0.042911	0.039061	0.079233	0.050464	0.023173	0.344695	0.276475		0.035364	0.040728	0.035159	0.025771	-0.043077	-0.038317	-0.039204	-0.038379	0.012158	0.013153		34.317592	11.570105	44.591051	21.744223	143.332559	369.184735	462.003866	771.448579	987.659734	924.222977
	22.299725	35.414203	21.315487		0.044301	0.037244	0.076969	0.048772	0.019777	0.310332	0.238536		0.035188	0.040602	0.03468	0.02526	-0.043355	-0.038601	-0.039467	-0.038689	0.012082	0.013112		33.27434	11.276742	43.982061	21.728671	137.852742	350.893701	430.436285	709.166595	951.789131	912.689129
	21.46347	34.4628	20.491279		0.045844	0.0359	0.074807	0.048025	0.017268	0.278274	0.204277		0.034997	0.040461	0.034175	0.02473	-0.043638	-0.038894	-0.039737	-0.03901	0.012011	0.013079		32.269682	10.98936	43.197885	21.626642	132.058686	333.725918	400.548934	649.342014	910.336612	897.174032
	20.6253	33.479794	19.596927		0.047463	0.034965	0.072683	0.048198	0.0155	0.248531	0.173671		0.03479	0.040304	0.033646	0.024181	-0.043924	-0.039193	-0.040013	-0.039339	0.011947	0.013053		31.375699	10.71001	42.243521	21.42887	126.762383	317.967931	372.371833	592.759789	864.039007	878.055621
	19.785596	32.469111	18.635382		0.049073	0.034368	0.070523	0.049255	0.014333	0.221127	0.146626		0.034568	0.040131	0.033093	0.023618	-0.044212	-0.039499	-0.040294	-0.039675	0.011891	0.013035		30.585404	10.437249	41.129176	21.129768	122.136745	303.169128	345.622517	539.588356	813.16564	855.502283
	18.944997	31.435226	17.610181		0.05059	0.034034	0.068283	0.051142	0.01364	0.19607	0.122987		0.034331	0.039942	0.03252	0.023041	-0.044499	-0.039809	-0.040577	-0.040017	0.011842	0.013027		29.823415	10.166613	39.86957	20.726933	117.801892	288.241279	319.748228	489.462871	757.581454	829.501155
	18.104212	30.382716	16.524979		0.051956	0.033886	0.065951	0.053783	0.013316	0.1733	0.102559		0.034079	0.039738	0.031928	0.022453	-0.044784	-0.040121	-0.040861	-0.040361	0.011801	0.013026		29.018908	9.893741	38.476268	20.218356	113.405694	272.230171	294.237003	441.982865	697.161426	800.115678
	17.264472	29.316822	15.384233		0.053127	0.033847	0.063517	0.057088	0.013262	0.152726	0.085115		0.033812	0.039516	0.031317	0.021855	-0.045067	-0.040436	-0.041147	-0.04071	0.011767	0.013032		28.155145	9.615884	36.93463	19.604324	108.961155	255.412884	268.971668	396.60457	631.966111	768.062736
	16.427251	28.243105	14.192779		0.054088	0.033852	0.060995	0.060944	0.013397	0.134283	0.070411		0.033526	0.039274	0.030687	0.021246	-0.045349	-0.040756	-0.041436	-0.041064	0.011735	0.013041		27.241182	9.331058	35.217518	18.886222	104.655399	238.653672	244.023309	352.715886	562.144558	734.370825
	15.594171	27.167248	12.955646		0.054847	0.033846	0.058439	0.065216	0.013673	0.117907	0.058194		0.03322	0.039011	0.030038	0.020628	-0.045631	-0.041081	-0.041729	-0.041424	0.011704	0.01305		26.291541	9.039243	33.317119	18.06878	100.634267	222.579629	219.519515	309.954064	488.5366	699.835773
	14.767431	26.095423	11.678631		0.055402	0.033789	0.055913	0.069751	0.014059	0.103491	0.048215		0.032897	0.038727	0.029374	0.020003	-0.045912	-0.04141	-0.042025	-0.041788	0.011672	0.013059		25.341965	8.748237	31.303223	17.170093	96.874184	206.854756	195.809248	268.955441	414.743007	664.315071
	13.949375	25.033923	10.367722		0.055755	0.033641	0.053459	0.074371	0.01453	0.09089	0.040227		0.032559	0.038427	0.028701	0.019376	-0.046189	-0.041738	-0.042319	-0.042152	0.01164	0.013065		24.433459	8.467793	29.264874	16.211609	93.30936	190.904537	173.296026	230.604431	345.046095	627.433662
	13.142555	23.989122	9.029179		0.055925	0.033381	0.051117	0.07887	0.015066	0.079956	0.034009		0.032209	0.038112	0.028023	0.01875	-0.04646	-0.042064	-0.04261	-0.042513	0.011606	0.01307		23.599661	8.206945	27.267359	15.216784	89.897016	174.520836	152.255967	195.510339	282.316806	589.14739
	12.349955	22.967555	7.669831		0.055957	0.033018	0.048919	0.083022	0.015657	0.070565	0.029353		0.031851	0.037785	0.027345	0.018131	-0.046724	-0.042385	-0.042897	-0.04287	0.011572	0.013072		22.85876	7.973224	25.326155	14.213281	86.642623	158.263816	132.698029	163.705565	226.466443	550.105996
	11.57462	21.975774	6.296586		0.055883	0.032557	0.046898	0.086586	0.016293	0.062574	0.02605		0.031487	0.03745	0.026672	0.017523	-0.04698	-0.042702	-0.043178	-0.043223	0.011536	0.013071		22.226974	7.773983	23.450843	13.229085	83.557998	142.779658	114.601268	135.153854	177.039435	511.033242
	10.819755	21.020206	4.916583		0.055718	0.032006	0.04507	0.089319	0.016973	0.055826	0.023893		0.031121	0.037111	0.02601	0.016931	-0.047225	-0.043009	-0.04345	-0.043566	0.011499	0.013067		21.719737	7.61692	21.662569	12.285726	80.663046	128.38934	98.058077	109.939813	133.756077	472.247892
	10.088752	20.107131	3.537233		0.055463	0.031371	0.043442	0.09099	0.017685	0.050172	0.022683		0.03076	0.036773	0.025367	0.016358	-0.047453	-0.043299	-0.043706	-0.043889	0.011457	0.013056		21.351571	7.510131	19.995849	11.397282	77.987032	115.037871	83.291879	88.28778	96.539988	433.60049
	9.385002	19.242775	2.165951		0.055146	0.030673	0.042007	0.091462	0.018418	0.045449	0.022228		0.030408	0.036443	0.02475	0.015809	-0.047657	-0.043563	-0.043938	-0.044184	0.011409	0.013037		21.136799	7.460948	18.484502	10.577259	75.555822	102.670866	70.516336	70.391579	65.342696	394.972538
	8.711811	18.432816	0.810054		0.0548	0.029929	0.040749	0.090766	0.019157	0.041497	0.022343		0.03007	0.036124	0.024165	0.01529	-0.047835	-0.0438	-0.044143	-0.044446	0.011355	0.013009		21.087966	7.467598	17.145631	9.837391	73.349707	91.48446	59.746781	55.999769	40.308542	356.90862
	8.072423	17.682582	-0.523207		0.054455	0.029162	0.039647	0.088993	0.019886	0.038156	0.022859		0.029751	0.035821	0.023619	0.014805	-0.047988	-0.044008	-0.044322	-0.044675	0.011296	0.012974		21.216476	7.522427	15.985554	9.188266	71.319577	81.836416	50.870592	44.57365	21.706258	320.381115
	7.469977	16.997179	-1.826745		0.054143	0.028394	0.038674	0.086296	0.020586	0.035294	0.023654		0.029455	0.035539	0.023116	0.014357	-0.048118	-0.044187	-0.044475	-0.044871	0.011233	0.012934		21.523858	7.6185	15.007956	8.638561	69.426319	74.022436	43.769738	35.594814	9.591203	286.227431
	6.907021	16.380496	-3.094389		0.053889	0.027643	0.037802	0.082849	0.021245	0.032825	0.02465		0.029186	0.035281	0.022661	0.013952	-0.048225	-0.044338	-0.044604	-0.045036	0.011171	0.01289		21.956491	7.753426	14.202798	8.186374	67.689504	67.975895	38.307835	28.685219	2.813151	254.489815
	6.385896	15.836004	-4.320286		0.053703	0.026918	0.036999	0.078817	0.02185	0.030704	0.025813		0.028944	0.035049	0.022256	0.013592	-0.048313	-0.044466	-0.044711	-0.045174	0.011111	0.012846		22.44161	7.926395	13.555271	7.826124	66.149071	63.504234	34.342093	23.515629	-0.197127	224.934116
	5.908482	15.36641	-5.499348		0.053584	0.026232	0.036225	0.074357	0.02239	0.028914	0.027132		0.028731	0.034845	0.021904	0.013281	-0.048384	-0.044572	-0.044799	-0.045287	0.011056	0.012806		22.934476	8.132389	13.051905	7.551429	64.815013	60.445176	31.698	19.771305	-0.898162	197.358655
	5.475332	14.972241	-6.628691		0.053522	0.0256	0.035434	0.069627	0.022845	0.027443	0.028589		0.028551	0.03467	0.021605	0.013018	-0.04844	-0.044657	-0.04487	-0.045378	0.011008	0.012769		23.471019	8.354292	12.683078	7.353627	63.61111	58.72391	30.109826	17.179059	-0.428853	171.655966
	5.086746	14.653601	-7.705854		0.053518	0.025049	0.034597	0.064767	0.023202	0.02627	0.03016		0.028402	0.034527	0.021362	0.012804	-0.048483	-0.044724	-0.044926	-0.045448	0.010968	0.012738		24.100391	8.572914	12.439663	7.223589	62.446211	58.280642	29.297422	15.473817	0.137458	147.736893
	4.741901	14.408842	-8.730322		0.053582	0.024607	0.033705	0.059895	0.023467	0.025372	0.031825		0.028286	0.034414	0.021172	0.01264	-0.048515	-0.044774	-0.044968	-0.045501	0.010936	0.012713		24.800135	8.774339	12.300561	7.148895	61.257417	59.018902	29.093693	14.431905	0.233522	125.600828
	4.438234	14.233599	-9.704598		0.053728	0.024295	0.032764	0.055108	0.023651	0.024733	0.033569		0.028201	0.03433	0.021033	0.012522	-0.048537	-0.044809	-0.044997	-0.045538	0.010913	0.012695		25.436802	8.952823	12.226122	7.112018	60.025633	60.785367	29.506783	13.893814	0.076539	105.384415
	4.172911	14.12307	-10.63164		0.053983	0.024136	0.031795	0.050487	0.023775	0.024351	0.035387		0.028145	0.034275	0.020942	0.012448	-0.04855	-0.044831	-0.045015	-0.045561	0.010898	0.012683		25.873761	9.103512	12.176145	7.095337	58.737819	63.421937	30.55448	13.708676	-0.058576	87.233432
	3.940915	14.068869	-11.51797		0.054382	0.024145	0.03083	0.046093	0.023871	0.024212	0.037278		0.028114	0.034244	0.020892	0.012411	-0.048557	-0.044841	-0.045023	-0.045572	0.010891	0.012678		26.088665	9.224852	12.129156	7.08743	57.422028	66.772588	32.157182	13.781572	-0.072165	71.245767
	3.735338	14.059501	-12.37319		0.054959	0.024336	0.029903	0.041979	0.023974	0.024305	0.039234		0.028102	0.034232	0.020875	0.012405	-0.048557	-0.044844	-0.045025	-0.045574	0.01089	0.012677		26.158023	9.31815	12.079878	7.082235	56.141862	70.683089	34.15104	14.065984	-0.016167	57.477878
	3.54921	14.083371	-13.207004		0.055731	0.024716	0.029032	0.03818	0.024116	0.024618	0.041245		0.028106	0.034236	0.020883	0.012421	-0.048554	-0.044839	-0.04502	-0.045568	0.010893	0.012679		26.161604	9.384807	12.023568	7.073867	54.962093	74.999267	36.369429	14.516988	0.052484	45.984858
	3.375562	14.128885	-14.029116		0.056704	0.025293	0.028233	0.034722	0.024326	0.025131	0.043304		0.028119	0.034248	0.020906	0.012452	-0.048548	-0.04483	-0.045013	-0.045559	0.010899	0.012684		26.179174	9.426223	11.955485	7.056441	53.947495	79.566951	38.645725	15.089661	0.076851	36.821802
	3.207424	14.184448	-14.84923		0.057885	0.026076	0.027513	0.031612	0.024631	0.025823	0.045403		0.028137	0.034265	0.020937	0.012489	-0.048541	-0.044819	-0.045004	-0.045548	0.010906	0.01269		26.290503	9.443797	11.870886	7.024072	53.16284	84.231969	40.813302	15.739079	0	30.043802
Subject #	4	Control	Male
	Joint Angles [deg]				EMG - filtered and normalised to max isometric trial									Knee Flexion-Extension Moment Arm[m]											Muscle Forces
	HipFlexion	KneeFlexion	AnkleDorsiflexion		Semimem	BicepsFemoris	RectusFemoris	Vasmed	Vaslat	medGastroc	latGastroc		Semimem	Semiten	BicepsFemorisLH	BicepsFemorisSH	RectusFemoris	Vasmed	Vasint	Vaslat	medGastroc	latGastroc		Semimem	Semiten	BicepsFemorisLH	BicepsFemorisSH	RectusFemoris	Vasmed	Vasint	Vaslat	medGastroc	latGastroc
	44.8672	14.175183	15.19369		0.029545	0.094837	0.031684	0.046955	0.16237	0.01694	0.035387		0.032637	0.039743	0.023846	0.014391	-0.055824	-0.051338	-0.051668	-0.052179	0.012274	0.014328		541.380974	115.483878	324.158415	82.651033	-0.198828	116.819118	195.979997	329.110763	333.086634	65.875473
	44.739988	14.164049	15.044249		0.028211	0.098246	0.031345	0.0488	0.169482	0.016898	0.034498		0.032634	0.039739	0.023842	0.01438	-0.055821	-0.051336	-0.051666	-0.052176	0.012268	0.014325		529.713747	111.779622	318.521106	79.477398	-0.03975	115.925096	196.259885	343.683519	328.986992	65.63609
	44.611485	14.250539	14.848796		0.027604	0.101757	0.031253	0.051372	0.178257	0.016914	0.033561		0.032681	0.039783	0.02392	0.014446	-0.055806	-0.051314	-0.051648	-0.052153	0.01228	0.014334		523.218289	110.323704	315.748576	78.232133	0.097604	116.971494	198.026494	356.437476	323.556916	65.187063
	44.48403	14.433994	14.610953		0.027702	0.105332	0.031507	0.054772	0.188771	0.017001	0.032619		0.032776	0.039875	0.024078	0.014587	-0.055779	-0.051269	-0.051611	-0.052108	0.012307	0.014356		519.564098	110.219589	314.617371	78.19438	0.210013	119.634472	201.549684	368.503671	316.879782	64.601219
	44.359961	14.713752	14.334342		0.028472	0.108942	0.032202	0.05908	0.200948	0.01716	0.031724		0.032919	0.040013	0.024316	0.014803	-0.055735	-0.0512	-0.051554	-0.052036	0.012348	0.014388		516.42067	110.57074	313.904038	78.643281	0.294256	123.590191	207.099313	381.013141	309.038968	63.951384
	44.241617	15.089153	14.022586		0.029877	0.112573	0.033415	0.064362	0.214565	0.01739	0.030917		0.033108	0.040197	0.024633	0.015092	-0.055673	-0.051105	-0.051475	-0.051936	0.012401	0.014428		511.457501	110.480621	312.38512	78.857977	0.347111	128.51481	214.945239	395.096924	300.117851	63.310384
	44.131335	15.559535	13.679312		0.031872	0.116256	0.035207	0.070688	0.229305	0.017715	0.030235		0.033344	0.040423	0.025027	0.015452	-0.055591	-0.05098	-0.05137	-0.051803	0.012464	0.014475		502.347992	109.054239	308.839814	78.119131	0.365403	134.084562	225.357152	411.887106	290.199836	62.750768
	44.031589	16.124268	13.309595		0.034395	0.120045	0.037629	0.078133	0.244938	0.018206	0.029721		0.033625	0.040692	0.025499	0.015881	-0.055486	-0.050824	-0.051238	-0.051636	0.012536	0.014527		487.822196	105.814227	302.764507	76.11856	0.357976	139.995336	238.558341	432.799906	279.37629	62.269414
	43.945164	16.782785	12.921906		0.03737	0.12404	0.04071	0.086751	0.261405	0.018945	0.029413		0.033948	0.041001	0.026045	0.016379	-0.055354	-0.050633	-0.051076	-0.051431	0.012613	0.014581		469.09147	101.263913	295.339744	73.513588	0.361912	145.98918	254.663145	459.918765	267.757275	61.685515
	43.874858	17.534502	12.525619		0.040717	0.128326	0.044448	0.096551	0.278719	0.020029	0.029374		0.03431	0.041347	0.026664	0.016944	-0.055191	-0.050404	-0.050881	-0.051183	0.012692	0.014634		447.659598	96.002133	287.881047	71.015968	0.407537	152.122049	273.632921	494.745981	255.506418	60.840606
	43.823313	18.378688	12.132281		0.044355	0.132917	0.048814	0.1075	0.29688	0.021555	0.029701		0.034711	0.041727	0.027354	0.017572	-0.054989	-0.050129	-0.050643	-0.050882	0.012768	0.014679		424.696995	90.390363	281.14355	68.895459	0.468344	160.066539	294.706368	535.22315	243.055046	59.827802
	43.793079	19.314499	11.754215		0.048191	0.137764	0.05377	0.119555	0.315989	0.023634	0.030539		0.035148	0.04214	0.028113	0.018261	-0.05474	-0.0498	-0.050356	-0.05052	0.012835	0.01471		401.219452	84.70484	275.660964	67.273058	0.502504	171.811979	316.992757	578.252268	230.913873	58.817112
	43.786207	20.340278	11.404517		0.052109	0.142805	0.059261	0.13268	0.336454	0.026376	0.032061		0.035615	0.042579	0.028936	0.019006	-0.054445	-0.04942	-0.050022	-0.050099	0.012893	0.014729		377.652645	79.124733	271.475502	66.218687	0.511125	186.577976	340.997512	622.388946	219.485247	57.906449
	43.804384	21.453775	11.096812		0.055967	0.147931	0.0652	0.146864	0.358656	0.029891	0.034434		0.036105	0.043036	0.029814	0.019806	-0.05411	-0.049	-0.049651	-0.049633	0.012946	0.014737		354.016881	73.760862	268.290397	65.765658	0.524993	201.675418	368.158203	667.352052	209.092591	57.141154
	43.848651	22.651652	10.843944		0.059584	0.153007	0.071481	0.162039	0.382924	0.03428	0.037813		0.036611	0.043503	0.030739	0.020655	-0.053743	-0.048549	-0.04925	-0.049134	0.012996	0.014739		330.67814	68.698269	266.028863	65.900187	0.558263	215.761406	397.772476	713.194336	199.906435	56.462181
	43.919129	23.929028	10.65763		0.062757	0.157882	0.07798	0.178046	0.409445	0.039633	0.042347		0.037125	0.043973	0.031703	0.021548	-0.053343	-0.04807	-0.048823	-0.048605	0.013045	0.014735		308.508693	63.987137	264.938657	66.542186	0.600433	229.474853	426.050322	760.411873	191.88092	55.662744
	44.015413	25.28016	10.548402		0.065298	0.162441	0.084577	0.194701	0.438143	0.046023	0.048164		0.03764	0.044438	0.032697	0.022479	-0.052916	-0.047569	-0.048374	-0.048052	0.013094	0.014727		288.216792	59.690067	265.131009	67.591051	0.639762	243.540178	450.635274	809.255777	184.977426	54.619668
	44.135698	26.697024	10.523455		0.067074	0.166631	0.091162	0.21189	0.468697	0.05349	0.055375		0.038147	0.044888	0.033711	0.023438	-0.052464	-0.047051	-0.047907	-0.047481	0.013141	0.014714		269.891331	55.915747	266.224311	68.899134	0.666521	258.477618	474.270342	859.125551	179.230207	53.499601
	44.277723	28.170888	10.58876		0.068014	0.170538	0.097651	0.229617	0.500703	0.06204	0.064076		0.038638	0.045316	0.034731	0.024417	-0.051991	-0.046523	-0.047429	-0.046898	0.013187	0.014698		253.533178	52.774947	267.774323	70.31734	0.686893	274.773775	500.55609	909.524216	174.683226	52.487252
	44.437878	29.691098	10.746185		0.068105	0.174275	0.103971	0.247958	0.533736	0.071641	0.074344		0.039108	0.045718	0.035753	0.025412	-0.051496	-0.045984	-0.046939	-0.046305	0.01324	0.014685		239.350341	50.331866	269.553318	71.748823	0.815382	292.951353	532.313745	961.805604	171.351549	51.509091
	44.611938	31.246136	10.995707		0.067396	0.177925	0.110011	0.26686	0.567064	0.082209	0.086206		0.039558	0.046094	0.036772	0.026421	-0.050979	-0.045434	-0.046436	-0.0457	0.013307	0.014685		227.637982	48.627811	271.429594	73.120509	1.208289	313.568184	571.758232	1018.01522	169.228012	50.392565
	44.794892	32.823717	11.334526		0.066007	0.181666	0.115619	0.286215	0.599617	0.093616	0.099655		0.039987	0.046443	0.037782	0.027439	-0.050437	-0.044873	-0.04592	-0.045084	0.013394	0.014702		218.671764	47.646707	273.343452	74.387829	1.940891	337.552468	615.959047	1078.392857	168.119322	49.16995
	44.981037	34.410873	11.757377		0.064088	0.185734	0.120587	0.305973	0.630124	0.105676	0.114632		0.040394	0.046764	0.038778	0.028461	-0.049873	-0.044303	-0.045392	-0.04446	0.013505	0.014742		212.706297	47.321936	275.299081	75.53161	3.016801	366.148554	657.465123	1141.568166	167.671425	48.054942
	45.164468	35.994756	12.257948		0.061796	0.190323	0.124657	0.326065	0.65727	0.118136	0.131025		0.040776	0.047056	0.039753	0.029481	-0.04929	-0.043726	-0.044856	-0.043831	0.013642	0.014809		209.659294	47.619507	277.326229	76.548107	4.481008	399.36934	693.363246	1205.738228	167.964458	47.184911
	45.338967	37.562781	12.828176		0.059315	0.195488	0.127686	0.346476	0.680062	0.130667	0.148638		0.041131	0.047316	0.040699	0.030492	-0.048694	-0.04315	-0.044318	-0.043203	0.013808	0.014905		208.8347	48.568209	279.497255	77.460141	6.458579	434.959313	729.312151	1268.412533	169.881486	46.546359
	45.498381	39.102737	13.459744		0.056809	0.201204	0.129792	0.367194	0.698111	0.142862	0.16719		0.041454	0.047542	0.041608	0.031484	-0.048093	-0.042579	-0.043784	-0.042583	0.014002	0.015031		209.657487	50.163277	281.872851	78.300564	9.061323	471.022335	770.161133	1328.027125	174.022289	46.117071
	45.636966	40.603807	14.144078		0.054415	0.207513	0.131185	0.388181	0.711437	0.154286	0.186296		0.041746	0.047733	0.042475	0.032446	-0.047492	-0.042017	-0.043256	-0.041972	0.01421	0.01517		212.298015	52.239002	284.448887	79.131056	12.313911	508.06539	813.872737	1387.016955	179.511711	45.904189
	45.749181	42.055713	14.872605		0.052222	0.214567	0.132003	0.409305	0.720306	0.164665	0.205583		0.042006	0.047892	0.043295	0.033367	-0.046897	-0.041465	-0.042736	-0.041372	0.014412	0.015305		217.025488	54.602108	287.216141	80.015544	16.227788	547.253002	856.932013	1448.360553	185.27975	45.946453
	45.830399	43.450002	15.63737		0.050273	0.222477	0.132337	0.430315	0.725073	0.173937	0.224774		0.042235	0.04802	0.044065	0.03424	-0.046312	-0.040927	-0.042228	-0.040786	0.014601	0.015428		223.286895	57.178347	290.269763	80.97134	20.894842	590.28298	898.118571	1510.750264	191.890356	46.510525
	45.876533	44.779272	16.430776		0.048585	0.231344	0.132252	0.450916	0.725877	0.182284	0.243557		0.042434	0.048118	0.044783	0.035061	-0.045744	-0.040408	-0.041737	-0.040221	0.014773	0.015536		230.092654	59.955148	293.75564	81.989695	26.451848	638.992583	937.519877	1570.696623	200.778095	47.976377
	45.88439	46.037581	17.245832		0.047152	0.241283	0.131857	0.470792	0.722716	0.18996	0.26159		0.042604	0.048191	0.045447	0.035827	-0.045197	-0.039912	-0.041267	-0.039679	0.014928	0.015629		236.849366	62.818705	297.63466	83.04673	33.059377	690.827909	976.693021	1629.480064	212.677764	50.392195
	45.85179	47.220623	18.076221		0.045961	0.252446	0.131275	0.489684	0.715723	0.197126	0.278446		0.042747	0.048239	0.046058	0.036537	-0.044676	-0.039442	-0.040822	-0.039165	0.015066	0.015707		243.414547	65.540745	301.659118	84.101782	40.903623	738.301379	1018.828749	1693.764812	227.525935	53.432232
	45.777129	48.324955	18.915963		0.044976	0.264962	0.130576	0.507337	0.705276	0.203923	0.293664		0.042867	0.048268	0.046616	0.037189	-0.044185	-0.039001	-0.040403	-0.038681	0.015186	0.015771		249.571097	67.959949	305.671595	85.103809	49.993333	777.456309	1065.419079	1766.695865	245.223626	57.044966
	45.660045	49.348947	19.759771		0.044144	0.278941	0.129838	0.523277	0.692009	0.210513	0.306999		0.042966	0.048279	0.047122	0.037785	-0.043726	-0.038591	-0.040013	-0.03823	0.01529	0.015822		254.870161	70.08659	309.752867	85.979491	59.917266	813.24731	1113.761483	1842.477928	265.688359	61.869809
	45.500546	50.291502	20.602552		0.043391	0.294421	0.129076	0.537033	0.676575	0.217029	0.318607		0.043046	0.048276	0.047579	0.038325	-0.0433	-0.038212	-0.039652	-0.037813	0.01538	0.015861		258.840338	71.912666	313.926788	86.668045	70.302481	850.833984	1161.287401	1916.428917	288.794601	68.51701
	45.299653	51.152938	21.439695		0.042634	0.311227	0.128234	0.547959	0.659542	0.223569	0.328925		0.043109	0.048263	0.047988	0.038812	-0.042908	-0.037865	-0.039321	-0.03743	0.015456	0.01589		261.066454	73.204578	317.738085	87.191441	81.294366	889.731893	1209.297378	1996.467717	314.177865	76.922176
	45.058758	51.934095	22.266768		0.041845	0.32901	0.127189	0.554986	0.641169	0.230319	0.338565		0.043159	0.048242	0.048353	0.039248	-0.042551	-0.03755	-0.03902	-0.037083	0.015521	0.015912		261.166203	73.678177	320.620792	87.600836	93.170977	927.757761	1260.195448	2093.474591	341.427231	86.810888
	44.779784	52.636558	23.079573		0.041032	0.347421	0.125767	0.556831	0.621194	0.237654	0.348049		0.043198	0.048216	0.048675	0.039635	-0.042229	-0.037267	-0.03875	-0.03677	0.015575	0.015927		258.945036	73.35328	322.611142	87.974247	105.726931	964.686536	1314.248793	2203.146237	370.546141	98.052305
	44.465032	53.262434	23.874079		0.040208	0.36609	0.123761	0.552737	0.599102	0.245954	0.357843		0.043228	0.048186	0.048957	0.039976	-0.041941	-0.037015	-0.038509	-0.03649	0.015619	0.015936		254.349189	72.460375	324.16795	88.408367	118.423586	1001.645414	1370.220625	2310.698985	401.811833	110.616207
	44.116947	53.814057	24.646349		0.039403	0.384789	0.121071	0.542722	0.574645	0.255498	0.368321		0.043249	0.048155	0.049204	0.040273	-0.041687	-0.036792	-0.038296	-0.036244	0.015655	0.01594		247.789858	71.14039	325.826443	88.995315	130.953845	1038.915526	1426.40007	2407.934365	434.726883	124.480482
	43.738182	54.294071	25.392578		0.03869	0.403701	0.117757	0.527701	0.548341	0.266411	0.379644		0.043265	0.048124	0.049416	0.04053	-0.041466	-0.036599	-0.03811	-0.036029	0.015684	0.015941		240.339041	69.399966	328.2186	89.820102	143.351498	1075.528712	1480.442521	2496.381219	467.67781	139.631489
	43.331376	54.70513	26.109016		0.038155	0.423358	0.11391	0.508824	0.521137	0.278703	0.39176		0.043277	0.048096	0.049596	0.040748	-0.041277	-0.036433	-0.037952	-0.035845	0.015708	0.015941		232.753371	67.275818	331.728313	90.951193	155.458678	1111.716037	1530.508886	2577.003768	499.255189	155.757023
	42.899091	55.049846	26.792058		0.037883	0.444314	0.109553	0.486903	0.493666	0.292337	0.404548		0.043286	0.048069	0.049747	0.040929	-0.041119	-0.036294	-0.037819	-0.035691	0.015726	0.015939		224.671971	64.927953	335.959651	92.408218	166.452618	1151.661507	1576.451516	2646.760157	528.934251	171.631755
	42.443831	55.330781	27.438162		0.037937	0.467017	0.104671	0.462419	0.466255	0.307207	0.417851		0.043292	0.048046	0.049869	0.041076	-0.040989	-0.036182	-0.03771	-0.035565	0.01574	0.015937		215.680942	62.533072	340.447387	94.199626	175.534132	1198.867474	1618.274745	2702.247021	556.402998	186.132904
	41.967816	55.550206	28.044031		0.03835	0.491647	0.099214	0.435986	0.439119	0.323139	0.431566		0.043296	0.048027	0.049965	0.04119	-0.040888	-0.036093	-0.037625	-0.035467	0.01575	0.015934		206.477975	60.220882	345.276736	96.320614	182.949892	1246.842466	1654.800636	2742.85026	581.660582	200.063317
	41.473124	55.710253	28.606488		0.039134	0.518117	0.093171	0.408233	0.412383	0.339991	0.4458		0.0433	0.048013	0.050037	0.041273	-0.040814	-0.036029	-0.037563	-0.035395	0.015758	0.015932		198.194262	58.097797	350.763644	98.765629	189.384416	1285.425451	1684.45276	2769.092446	604.791708	214.939208
	40.961518	55.812751	29.122675		0.040318	0.546281	0.086677	0.379536	0.386122	0.357632	0.460758		0.043302	0.048004	0.050085	0.041326	-0.040768	-0.035987	-0.037524	-0.035349	0.015763	0.015931		191.215464	56.208669	357.156113	101.620762	195.382715	1315.429436	1707.620522	2780.542127	625.001578	230.280626
	40.43448	55.859255	29.590014		0.041943	0.575724	0.079923	0.35031	0.360274	0.376129	0.476386		0.043303	0.047999	0.050109	0.04135	-0.040748	-0.035968	-0.037506	-0.035329	0.015765	0.01593		185.264507	54.543761	364.639498	105.052753	201.35615	1347.367998	1726.428913	2775.960002	640.726327	243.844443
	39.893266	55.851141	30.006189		0.044045	0.605614	0.073065	0.320864	0.334579	0.395634	0.492312		0.043304	0.048	0.050111	0.041345	-0.040752	-0.035972	-0.037509	-0.035332	0.015765	0.01593		180.132997	53.093715	373.247978	109.156773	206.90205	1386.268847	1741.89561	2758.307942	651.592892	254.531643
	39.338742	55.789467	30.369341		0.046639	0.634842	0.066227	0.291438	0.308825	0.41617	0.507975		0.043305	0.048006	0.050091	0.041313	-0.040781	-0.035997	-0.037533	-0.03536	0.015762	0.015931		175.779992	51.853329	382.74369	113.892211	210.139999	1426.528151	1752.906444	2738.26943	659.451143	263.443985
	38.771635	55.675207	30.677774		0.049733	0.661924	0.059504	0.262395	0.282895	0.437536	0.5227		0.043305	0.048016	0.05005	0.041254	-0.040835	-0.036043	-0.037577	-0.035411	0.015757	0.015933		172.13545	50.807432	392.949414	119.217657	210.110173	1462.585178	1758.356136	2721.92717	666.218313	271.681858
	38.192295	55.509124	30.930246		0.053315	0.684985	0.052958	0.234138	0.256814	0.459326	0.535758		0.043305	0.048031	0.049987	0.041168	-0.040913	-0.036109	-0.037641	-0.035486	0.015749	0.015935		168.941649	49.899207	404.046313	125.14632	210.164167	1493.577353	1758.082481	2693.673729	673.134794	279.403319
	37.600947	55.291925	31.125655		0.057384	0.702124	0.04667	0.206982	0.230821	0.481017	0.546858		0.043304	0.04805	0.049902	0.041055	-0.041014	-0.036197	-0.037725	-0.035583	0.015738	0.015937		165.909974	49.062785	416.305822	131.712853	214.087483	1519.635178	1752.173081	2635.331273	681.186236	286.557387
	36.997565	55.024264	31.263153		0.061966	0.712029	0.040734	0.1811	0.205352	0.502153	0.556141		0.0433	0.048072	0.049796	0.040916	-0.041138	-0.036305	-0.037829	-0.035702	0.015725	0.015939		162.902435	48.245087	430.005689	139.025098	219.614781	1539.18403	1740.847432	2555.522014	690.554565	293.342491
	36.381974	54.706766	31.342027		0.067133	0.714572	0.035226	0.156572	0.180821	0.522416	0.563716		0.043296	0.048098	0.049668	0.040749	-0.041284	-0.036433	-0.037951	-0.035844	0.015708	0.015941		159.864166	47.401327	445.403066	147.222656	221.33082	1549.723826	1724.334913	2476.996258	700.983676	300.088366
	35.753889	54.340092	31.361614		0.07299	0.710987	0.030193	0.133516	0.157657	0.541443	0.569847		0.043288	0.048125	0.049517	0.040554	-0.041453	-0.03658	-0.038092	-0.036009	0.015687	0.015941		156.758285	46.523769	462.062968	156.205431	218.54546	1548.998018	1701.07105	2406.66129	712.280105	306.972264
	35.112891	53.924934	31.321299		0.079656	0.702669	0.025657	0.112121	0.136171	0.558693	0.574882		0.043278	0.048154	0.049344	0.040333	-0.041644	-0.036747	-0.038253	-0.036194	0.015662	0.015941		153.567728	45.646362	478.773277	165.603672	215.918409	1535.041203	1667.479146	2333.433882	724.327034	313.998591
	34.458534	53.462031	31.220436		0.087215	0.690794	0.021624	0.092566	0.116534	0.573614	0.578924		0.043263	0.048183	0.049147	0.040084	-0.041857	-0.036933	-0.038431	-0.036401	0.015632	0.015938		150.416534	44.817238	494.884617	175.221682	216.034861	1507.570042	1622.160739	2250.050772	737.291238	321.276822
	33.790313	52.952209	31.058298		0.095694	0.676527	0.018084	0.074959	0.098827	0.585645	0.581672		0.043244	0.048212	0.048927	0.039808	-0.042091	-0.037139	-0.038628	-0.036628	0.015597	0.015932		147.757673	44.112621	511.166714	185.306356	215.937217	1470.215428	1569.085568	2160.474919	751.995979	329.18486
	33.107723	52.396332	30.834124		0.105081	0.661029	0.015022	0.059347	0.083095	0.594064	0.582587		0.043219	0.048238	0.048683	0.039503	-0.042344	-0.037364	-0.038842	-0.036876	0.015557	0.015922		146.008692	43.606881	528.468102	196.129932	212.556242	1426.685709	1512.379549	2069.801832	768.910772	337.956646
	32.410311	51.795378	30.547041		0.115331	0.645073	0.012416	0.045715	0.06936	0.598316	0.580967		0.043188	0.048261	0.048415	0.039171	-0.042617	-0.037606	-0.039074	-0.037145	0.01551	0.015909		145.152622	43.34344	546.981355	207.764095	206.416747	1378.143908	1452.940561	1980.616541	786.148833	346.866234
	31.697645	51.150372	30.196138		0.126344	0.628897	0.01024	0.034001	0.057583	0.597897	0.576014		0.043149	0.048281	0.048122	0.03881	-0.042909	-0.037866	-0.039322	-0.037432	0.015456	0.015891		145.05582	43.356321	566.712085	220.254469	199.129532	1324.923874	1390.717139	1894.487509	801.226537	354.942931
	30.969434	50.462472	29.780486		0.137938	0.612485	0.008462	0.024103	0.047664	0.592466	0.566989		0.043102	0.048295	0.047803	0.038422	-0.043218	-0.038143	-0.039587	-0.037737	0.015396	0.015868		145.918956	43.689243	588.029668	234.162333	191.112901	1267.422837	1327.067615	1810.461506	813.939199	362.123569
	30.225484	49.732929	29.299147		0.149845	0.595726	0.007045	0.015883	0.039458	0.58202	0.55345		0.043045	0.048303	0.047459	0.038005	-0.043545	-0.038436	-0.039866	-0.03806	0.015328	0.015839		148.171014	44.392267	611.545242	250.384536	181.956936	1206.10731	1264.299306	1725.863277	825.668218	368.980204
	29.465769	48.963142	28.751271		0.161723	0.57855	0.005952	0.009195	0.032798	0.566571	0.535692		0.042978	0.048304	0.047088	0.03756	-0.043887	-0.038745	-0.040161	-0.0384	0.015252	0.015804		151.976248	45.494286	637.255329	268.60351	171.536782	1142.644415	1202.919674	1639.985813	837.439702	376.119732
	28.690502	48.15471	28.13614		0.173219	0.560947	0.005145	0.003877	0.027504	0.546106	0.514239		0.042899	0.048295	0.046691	0.037088	-0.044244	-0.039069	-0.040469	-0.038756	0.015168	0.015762		157.113549	46.993722	664.269951	286.754965	160.159682	1080.415896	1140.834216	1554.988039	849.725007	384.17999
	27.900044	47.309369	27.453158		0.184074	0.542712	0.004586	0.000239	0.023387	0.52082	0.489687		0.042808	0.048275	0.046268	0.036589	-0.044614	-0.039406	-0.040789	-0.039126	0.015075	0.015713		163.410443	48.885484	691.35354	303.33127	148.171065	1021.441969	1076.921268	1472.750382	863.055892	393.376538
	27.09515	46.429211	26.702073		0.194043	0.523417	0.004238	0.003292	0.020271	0.491074	0.462856		0.042704	0.048244	0.045818	0.036063	-0.044996	-0.039756	-0.041121	-0.039509	0.014974	0.015656		170.933334	51.160906	716.423923	318.933551	135.931468	963.185379	1013.638695	1393.630729	878.278656	402.628989
	26.276713	45.516462	25.88277		0.202789	0.502601	0.004069	0.00546	0.017988	0.457401	0.434649		0.042587	0.0482	0.045344	0.035512	-0.045389	-0.040117	-0.041462	-0.039904	0.014865	0.015592		179.756	53.811577	737.446056	334.276551	123.762352	902.749453	953.481024	1317.20967	896.113296	410.708677
	25.446079	44.573789	24.995616		0.210041	0.479873	0.004046	0.006875	0.01637	0.420637	0.406026		0.042455	0.048143	0.044844	0.034936	-0.045789	-0.040488	-0.041813	-0.040308	0.014747	0.01552		189.687014	56.835583	753.835795	348.072045	111.692645	840.772327	894.453457	1239.665192	915.982014	417.070755
	24.604805	43.604071	24.041203		0.215683	0.455004	0.00414	0.007669	0.015261	0.381822	0.377918		0.042308	0.048071	0.044319	0.034337	-0.046195	-0.040866	-0.042171	-0.040721	0.014622	0.015441		200.440989	60.233798	765.596495	358.255709	99.64222	779.258474	832.790358	1155.981976	936.707443	421.475005
	23.754808	42.610569	23.02058		0.219738	0.428057	0.004323	0.007961	0.014535	0.34194	0.351012		0.042146	0.047983	0.04377	0.033717	-0.046606	-0.041251	-0.042535	-0.04114	0.01449	0.015356		212.087967	64.007371	772.164647	364.200744	87.821429	717.613356	767.360624	1065.932082	956.230907	423.93402
	22.898325	41.596883	21.935199		0.22227	0.399311	0.004573	0.00786	0.014098	0.301908	0.325816		0.041968	0.04788	0.043201	0.033078	-0.047019	-0.041639	-0.042901	-0.041562	0.014349	0.015263		225.012097	68.158049	772.481829	366.55898	76.696791	652.947887	699.376332	973.531737	971.733786	424.687824
	22.037799	40.566851	20.786848		0.223274	0.369116	0.004868	0.007461	0.013866	0.262739	0.302728		0.041776	0.047761	0.042612	0.032422	-0.047431	-0.04203	-0.043268	-0.041986	0.014201	0.015163		239.420977	72.722135	766.502492	365.94179	66.526516	584.111409	629.850202	881.738549	982.41654	424.361227
	21.176015	39.524718	19.577896		0.222666	0.337816	0.00519	0.006846	0.013766	0.225349	0.281954		0.041569	0.047626	0.042006	0.031754	-0.047841	-0.042421	-0.043636	-0.042411	0.014055	0.015064		255.179931	77.798992	756.061765	362.805543	57.172244	513.27284	559.282271	791.307988	991.21421	424.267138
	20.315853	38.474861	18.310963		0.220424	0.30582	0.005523	0.006088	0.013746	0.19042	0.263507		0.041348	0.047475	0.041384	0.031079	-0.048247	-0.042812	-0.044003	-0.042836	0.013918	0.014974		272.178861	83.451113	742.983041	357.74538	48.540893	442.57105	488.398545	702.824144	1001.419053	425.043347
	19.460407	37.421999	16.989409		0.216637	0.273796	0.005855	0.00524	0.013771	0.158408	0.247267		0.041113	0.047308	0.040749	0.030402	-0.048646	-0.043201	-0.044367	-0.04326	0.013792	0.014895		290.551692	89.566661	728.242183	351.977522	40.889327	372.611603	419.047162	617.123024	1016.16241	424.334258
	18.612829	36.370958	15.616869		0.211347	0.242334	0.006174	0.004349	0.01381	0.129578	0.23298		0.040866	0.047127	0.040104	0.029725	-0.049038	-0.043588	-0.044728	-0.043681	0.01368	0.01483		310.410062	95.996453	712.588495	346.682438	34.515715	303.815104	353.2884	535.159455	1037.497631	419.464923
	17.776274	35.326774	14.197835		0.204539	0.211918	0.006471	0.00345	0.013845	0.104039	0.22037		0.040609	0.046932	0.039453	0.029052	-0.04942	-0.043969	-0.045083	-0.044097	0.013581	0.014778		331.082995	102.649918	696.633405	341.245642	29.284317	238.466076	292.539855	458.412986	1057.726763	411.791446
	16.953896	34.294599	12.737297		0.196169	0.182986	0.006743	0.00257	0.013853	0.081777	0.20915		0.040342	0.046724	0.0388	0.028387	-0.04979	-0.044344	-0.045431	-0.044506	0.013496	0.014738		351.489002	109.465474	680.89594	334.122559	24.830477	179.754595	237.832557	388.632487	1064.129743	404.757408
	16.148713	33.279702	11.241085		0.186333	0.155891	0.006985	0.001729	0.013805	0.062678	0.199097		0.040068	0.046507	0.038148	0.027732	-0.050146	-0.044711	-0.04577	-0.044907	0.013422	0.01471		371.068455	116.29202	665.409538	325.294152	21.041293	127.552354	189.203184	327.046735	1053.158688	398.34294
	15.363591	32.287476	9.715978		0.175321	0.130899	0.007196	0.00094	0.013667	0.04655	0.190066		0.039789	0.046282	0.037501	0.027092	-0.050488	-0.045066	-0.046098	-0.045296	0.013361	0.014692		389.853578	122.877488	649.662253	316.467408	18.089611	78.004089	145.580908	274.294445	1031.642221	388.610045
	14.601244	31.323389	8.169392		0.163436	0.108182	0.007378	0.000213	0.013425	0.033157	0.181875		0.039509	0.046051	0.036865	0.02647	-0.050812	-0.045408	-0.046411	-0.045671	0.01331	0.014684		407.719201	129.018441	633.251663	308.618275	16.040663	32.801154	108.010359	230.673878	1003.514897	373.3319
	13.86404	30.393059	6.610131		0.150905	0.087832	0.007533	0.000445	0.013079	0.02224	0.174291		0.039228	0.045816	0.036242	0.025869	-0.051119	-0.045736	-0.046711	-0.046032	0.013268	0.014683		424.096332	134.638319	616.100915	300.78943	14.671118	7.129375	82.643593	195.757601	964.613738	354.791694
	13.154209	29.502151	5.047439		0.137893	0.069865	0.007666	0.001035	0.012655	0.013541	0.167059		0.038949	0.04558	0.035636	0.025291	-0.051408	-0.046049	-0.046997	-0.046377	0.013235	0.014687		438.395458	139.667106	598.132817	291.918536	13.748841	12.927928	74.127062	168.869361	911.388223	335.477867
	12.473523	28.656462	3.491836		0.124599	0.054239	0.007781	0.00156	0.012183	0.006806	0.159919		0.038672	0.045342	0.035051	0.024739	-0.05168	-0.046347	-0.047269	-0.046706	0.013206	0.014695		450.253912	143.973512	579.022802	281.84921	13.213073	34.8754	75.333301	148.571317	849.618584	315.556419
	11.823564	27.861823	1.95429		0.111286	0.040855	0.00788	0.002023	0.011688	0.001768	0.152753		0.038401	0.045106	0.03449	0.024215	-0.051935	-0.04663	-0.047526	-0.047018	0.013179	0.014703		459.428347	147.418055	558.384955	270.728929	13.055346	50.082555	75.865001	133.22571	787.700757	294.509311
	11.205451	27.123969	0.446162		0.098249	0.029585	0.007963	0.002427	0.011194	0.001829	0.145624		0.038138	0.044873	0.033959	0.023724	-0.052172	-0.046896	-0.047767	-0.047311	0.013155	0.01471		466.260362	150.015802	536.089671	258.796154	13.216924	53.408142	72.973509	121.840251	728.286124	272.819428
	10.619964	26.44856	-1.020926		0.085746	0.020275	0.008034	0.002778	0.010724	0.004235	0.138661		0.037888	0.04465	0.033465	0.023271	-0.052388	-0.047142	-0.047989	-0.047581	0.013132	0.014716		471.485913	151.888281	512.187397	246.345427	13.60442	52.059929	69.235975	113.871116	670.020955	251.661152
	10.06747	25.840779	-2.436026		0.073985	0.012751	0.008096	0.003083	0.01029	0.005678	0.131994		0.037655	0.044442	0.033013	0.02286	-0.052582	-0.047364	-0.048189	-0.047826	0.013112	0.014722		475.133944	153.079908	486.769733	233.310595	14.149447	50.271573	66.136464	108.635757	612.1251	231.795211
	9.547746	25.305134	-3.789155		0.063122	0.006824	0.008157	0.003348	0.009901	0.006369	0.125783		0.037444	0.044251	0.032608	0.022495	-0.052752	-0.047561	-0.048366	-0.048042	0.013093	0.014726		476.210645	153.521674	459.98195	219.108097	14.820396	47.659788	63.439034	105.240111	554.756507	213.370247
	9.060211	24.845331	-5.071562		0.053261	0.002307	0.008216	0.00358	0.009565	0.006494	0.120224		0.037257	0.044082	0.032256	0.02218	-0.052898	-0.047731	-0.048518	-0.04823	0.013078	0.014729		474.047798	153.157464	432.109402	203.50722	15.590094	43.761456	60.838011	102.933478	498.150816	196.421474
	8.603324	24.462797	-6.278025		0.04445	0.000992	0.008278	0.003789	0.00928	0.006194	0.115509		0.037098	0.043936	0.031957	0.021917	-0.053018	-0.047872	-0.048646	-0.048386	0.013064	0.014732		469.210863	151.99714	403.85234	187.475507	16.436284	38.953416	58.218595	101.452316	442.560591	180.7816
	8.175192	24.157986	-7.404773		0.036701	0.003259	0.00834	0.003979	0.009043	0.005575	0.111786		0.036967	0.043815	0.031715	0.021707	-0.053113	-0.047985	-0.048747	-0.048511	0.013053	0.014734		462.422653	150.060821	375.849734	172.037201	17.334944	33.739804	55.523635	100.625921	388.208075	166.249128
	7.772724	23.927609	-8.45348		0.029983	0.004657	0.008402	0.004156	0.008847	0.004723	0.109129		0.036864	0.043721	0.031526	0.021547	-0.053183	-0.048071	-0.048824	-0.048606	0.013045	0.014735		453.868029	147.352699	347.763171	157.023595	18.243266	28.399059	52.845018	100.285295	335.081603	152.652437
	7.392267	23.766517	-9.428447		0.024238	0.005351	0.008457	0.004323	0.008678	0.003705	0.107528		0.036788	0.043651	0.031389	0.021435	-0.053232	-0.048131	-0.048877	-0.048672	0.013039	0.014737		443.495312	143.870451	318.86958	141.786824	19.112468	23.110304	50.329863	100.257011	283.108497	139.839341
	7.029129	23.664583	-10.33968		0.019378	0.005487	0.008506	0.004479	0.008524	0.002573	0.106908		0.036737	0.043603	0.031297	0.021364	-0.053261	-0.048169	-0.048911	-0.048713	0.013036	0.014737		431.112372	139.616686	289.035823	126.218112	19.931695	17.992298	47.971194	100.271158	232.939104	127.783592
	6.677701	23.607271	-11.202253		0.015301	0.005197	0.008543	0.004626	0.008373	0.001367	0.107143		0.036703	0.043571	0.031237	0.021324	-0.053276	-0.048191	-0.04893	-0.048737	0.013034	0.014737		416.403084	134.59842	258.654059	110.68912	20.723806	13.110503	45.624977	99.972125	185.866236	116.570747
	6.332338	23.579888	-12.031412		0.011907	0.004592	0.008569	0.00476	0.008216	0.000112	0.10808		0.036681	0.04355	0.0312	0.021304	-0.053281	-0.048201	-0.048939	-0.048748	0.013033	0.014737		399.047015	128.822822	228.134707	95.58821	21.512833	8.528529	43.142412	99.001326	143.205037	106.290249
	5.987399	23.567743	-12.842405		0.009107	0.003762	0.008579	0.004877	0.008048	0.001123	0.109554		0.036665	0.043534	0.031174	0.021296	-0.053281	-0.048205	-0.048944	-0.048754	0.013032	0.014737		378.72373	122.297061	197.888189	81.303745	22.322807	4.309984	40.374698	97.000173	106.270652	97.03154
Subject #	5	Control	Female
	Joint Angles [deg]				EMG - filtered and normalised to max isometric trial									Knee Flexion-Extension Moment Arm[m]											Muscle Forces
	HipFlexion	KneeFlexion	AnkleDorsiflexion		Semimem	BicepsFemoris	RectusFemoris	Vasmed	Vaslat	medGastroc	latGastroc		Semimem	Semiten	BicepsFemorisLH	BicepsFemorisSH	RectusFemoris	Vasmed	Vasint	Vaslat	medGastroc	latGastroc		Semimem	Semiten	BicepsFemorisLH	BicepsFemorisSH	RectusFemoris	Vasmed	Vasint	Vaslat	medGastroc	latGastroc
	48.52583	14.332207	16.90668		0.351067	0.483716	0.259788	0.943722	0.592745	0.211191	0.197487		0.031572	0.03846	0.02346	0.014144	-0.053789	-0.049406	-0.049712	-0.050109	0.011865	0.013786		460.03881	110.170073	335.65238	158.101769	0.237592	96.739801	74.043521	92.299382	283.94938	207.331978
	48.280495	14.800785	16.843535		0.341474	0.496817	0.27242	0.986993	0.621688	0.223274	0.206302		0.031806	0.038686	0.023859	0.014498	-0.05371	-0.049285	-0.049609	-0.049984	0.011927	0.013834		451.446918	110.75432	330.609328	156.0024	0.177894	111.546614	90.206338	109.075356	301.236549	205.555979
	48.022548	15.290985	16.747315		0.331226	0.511206	0.285366	1.028317	0.650586	0.236506	0.215948		0.032048	0.03892	0.024275	0.014868	-0.053624	-0.049158	-0.0495	-0.04985	0.01199	0.013882		443.581652	111.028545	326.961814	154.74611	0.145306	122.126105	101.050945	120.762243	311.300425	203.989796
	47.752478	15.801947	16.621794		0.320588	0.527046	0.29851	1.067217	0.679225	0.250962	0.226367		0.032298	0.039162	0.024706	0.015251	-0.053531	-0.049021	-0.049383	-0.049706	0.012054	0.01393		436.386051	111.062379	324.413004	154.132174	0.134311	129.517683	107.852551	128.593892	315.579046	202.629793
	47.470776	16.332813	16.470746		0.309825	0.544478	0.311716	1.103135	0.707297	0.266674	0.237465		0.032556	0.03941	0.025153	0.015648	-0.053429	-0.048874	-0.049258	-0.049549	0.012116	0.013975		429.803152	110.925453	322.66606	153.959865	0.139392	134.760759	111.886361	133.804152	315.510451	201.472335
	47.177932	16.882725	16.297943		0.29922	0.563561	0.324826	1.135546	0.73447	0.283638	0.249166		0.03282	0.039664	0.025613	0.016057	-0.053317	-0.048716	-0.049123	-0.049379	0.012176	0.014018		423.775994	110.687397	321.42415	154.02846	0.155031	138.894741	114.427585	137.626872	312.532677	200.513787
	46.874435	17.450826	16.107159		0.289014	0.584284	0.337647	1.16409	0.760501	0.301841	0.261403		0.03309	0.039922	0.026086	0.016477	-0.053194	-0.048546	-0.048976	-0.049194	0.012234	0.014056		418.247613	110.417844	320.390436	154.137232	0.175711	142.959041	116.751428	141.295901	308.083762	199.750514
	46.560778	18.036256	15.902168		0.279384	0.606575	0.34999	1.188584	0.785108	0.321238	0.274095		0.033365	0.040185	0.026572	0.016907	-0.053058	-0.048363	-0.048817	-0.048994	0.012286	0.01409		413.161047	110.186423	319.268084	154.085456	0.195916	147.993067	120.133098	146.045088	303.601745	199.17888
	46.237448	18.638158	15.686743		0.270493	0.63036	0.361825	1.209159	0.807992	0.341763	0.287135		0.033644	0.040451	0.027068	0.017345	-0.052909	-0.048165	-0.048644	-0.048777	0.012334	0.014117		408.459334	110.062766	317.760259	153.672407	0.210127	155.036229	125.847803	153.108281	300.524664	198.795249
	45.90497	19.255718	15.464736		0.262475	0.655479	0.373222	1.226156	0.829066	0.363322	0.300402		0.033927	0.04072	0.027575	0.017792	-0.052746	-0.047952	-0.048457	-0.048542	0.012375	0.014136		404.102676	110.113487	315.579165	152.707418	0.21339	165.12339	135.121876	163.671412	300.217341	198.600696
	45.564309	19.88875	15.241064		0.255434	0.681716	0.384251	1.239812	0.848547	0.385762	0.313808		0.034213	0.04099	0.028091	0.018246	-0.05257	-0.047725	-0.048257	-0.048291	0.01241	0.014149		400.284283	110.364247	312.559744	151.136389	0.208388	179.227668	148.518138	178.269876	303.050625	198.660198
	45.216751	20.537515	15.021408		0.249442	0.708738	0.394976	1.250192	0.866663	0.408857	0.327259		0.0345	0.041261	0.028615	0.018708	-0.052382	-0.047487	-0.048046	-0.048028	0.012441	0.014157		397.365292	110.811191	308.625389	149.003639	0.203305	198.277686	166.121225	196.970237	308.679023	199.084795
	44.863596	21.202292	14.811469		0.24455	0.736149	0.405556	1.257355	0.883487	0.432309	0.340649		0.034788	0.041531	0.029146	0.019178	-0.052186	-0.047242	-0.047828	-0.047756	0.01247	0.014162		395.689086	111.448439	303.719674	146.361985	0.206111	223.149501	187.982754	219.807477	316.725806	199.982133
	44.506299	21.883492	14.616965		0.240767	0.763656	0.416138	1.261684	0.89897	0.455752	0.353963		0.035076	0.041799	0.029684	0.019656	-0.051982	-0.04699	-0.047604	-0.047478	0.012498	0.014165		395.105409	112.238451	298.205419	143.409738	0.21697	253.532803	213.637665	246.328175	326.459495	201.358491
	44.146467	22.581663	14.443633		0.238056	0.790961	0.426793	1.263805	0.913009	0.478879	0.367253		0.035363	0.042066	0.030228	0.020142	-0.051771	-0.046733	-0.047374	-0.047194	0.012525	0.014166		394.970364	113.112033	292.864687	140.490706	0.228249	287.930912	242.104223	275.590509	336.793869	203.118778
	43.785716	23.297353	14.297196		0.236346	0.817621	0.437535	1.264385	0.925671	0.501464	0.380639		0.035649	0.04233	0.030778	0.020636	-0.051552	-0.046471	-0.047139	-0.046905	0.012551	0.014165		394.627704	113.998519	288.487785	137.951577	0.232184	324.811292	272.392854	306.643167	346.644376	205.165583
	43.425644	24.030881	14.182926		0.235523	0.842983	0.448341	1.264202	0.937307	0.523314	0.394289		0.035934	0.042591	0.031333	0.021139	-0.051327	-0.046203	-0.046899	-0.04661	0.012576	0.014163		393.833823	114.822945	285.412768	135.982981	0.230661	363.353709	304.176405	339.066744	355.700841	207.496067
	43.067822	24.782244	14.105455		0.235438	0.86619	0.459142	1.263998	0.948294	0.544219	0.408363		0.036217	0.042849	0.031894	0.021651	-0.051095	-0.045931	-0.046653	-0.046309	0.012601	0.014159		392.917682	115.504386	283.350159	134.559012	0.238947	403.726298	338.046885	373.179897	364.727593	210.238615
	42.713818	25.551415	14.069368		0.23595	0.886262	0.469869	1.264299	0.958946	0.564004	0.423034		0.036498	0.043102	0.03246	0.022169	-0.050855	-0.045653	-0.046403	-0.046004	0.012626	0.014154		392.247298	115.961568	281.965787	133.637957	0.273667	446.167507	374.657272	409.353119	374.564577	213.530543
	42.365021	26.3379	14.078514		0.236925	0.902367	0.480421	1.265509	0.969423	0.582476	0.438456		0.036775	0.04335	0.033029	0.022696	-0.050609	-0.045371	-0.046148	-0.045694	0.012651	0.014148		391.812806	116.12454	281.110735	133.195654	0.396242	490.614773	413.845578	447.651269	385.624777	217.420327
	42.02247	27.140302	14.135326		0.238225	0.913992	0.490624	1.267832	0.979804	0.599459	0.454772		0.037047	0.043591	0.0336	0.023227	-0.050356	-0.045086	-0.045889	-0.045381	0.012676	0.014141		390.870446	115.945329	280.995876	133.242027	0.755099	536.420917	453.867037	487.545608	397.491946	221.783895
	41.687164	27.957119	14.242075		0.239757	0.920809	0.500297	1.271217	0.990246	0.614963	0.472081		0.037312	0.043824	0.03417	0.023763	-0.050097	-0.044798	-0.045627	-0.045065	0.012701	0.014133		388.59267	115.378516	281.873288	133.790897	1.508598	582.871769	492.796436	528.439426	409.655035	226.477424
	41.359866	28.786406	14.400367		0.241501	0.922883	0.509244	1.275382	1.000869	0.629083	0.49042		0.037569	0.044047	0.034738	0.024302	-0.049835	-0.044509	-0.045364	-0.044748	0.012727	0.014125		384.537461	114.395122	283.89995	134.842646	2.770064	629.382454	529.72958	569.900081	421.945292	231.409824
	41.040697	29.624992	14.609977		0.243445	0.920685	0.51721	1.27978	1.011663	0.641855	0.509751		0.037819	0.04426	0.035302	0.024842	-0.049567	-0.044219	-0.045099	-0.04443	0.012755	0.014119		379.327925	113.011609	286.970096	136.360532	4.528396	675.7253	566.58309	611.948219	435.139643	236.635686
	40.729663	30.469493	14.870368		0.245604	0.914682	0.523886	1.283625	1.02245	0.653365	0.529941		0.038061	0.044465	0.035861	0.025383	-0.049294	-0.043927	-0.044831	-0.04411	0.012786	0.014116		373.769568	111.252217	290.932972	138.301454	6.751184	721.733807	605.756637	654.682105	450.176955	242.234547
	40.426577	31.316265	15.180589		0.247984	0.90519	0.52887	1.286099	1.032826	0.663768	0.550752		0.038296	0.044661	0.036415	0.025924	-0.049015	-0.043634	-0.044561	-0.043789	0.012823	0.014118		368.40302	109.142949	295.689861	140.631272	9.415465	767.143636	648.699348	698.021158	467.773536	248.311786
	40.130472	32.160609	15.53803		0.250568	0.8925	0.531669	1.286343	1.042146	0.673275	0.571837		0.038522	0.044847	0.036961	0.026462	-0.048733	-0.04334	-0.04429	-0.043468	0.012865	0.014126		362.709422	106.716855	301.350215	143.35169	12.536049	811.299108	693.058192	741.169402	487.755465	255.076145
	39.840183	32.997564	15.939667		0.253311	0.876983	0.531894	1.283333	1.049613	0.682118	0.592762		0.038739	0.045023	0.037496	0.026996	-0.048447	-0.043046	-0.04402	-0.043149	0.012913	0.014139		355.905043	104.008745	308.075526	146.473373	16.13719	853.446705	735.529598	783.152014	509.726262	262.762203
	39.554431	33.822099	16.382313		0.25615	0.858942	0.529393	1.275995	1.054399	0.690463	0.613061		0.038947	0.045188	0.038018	0.027521	-0.04816	-0.042756	-0.043751	-0.042832	0.012966	0.014158		347.396425	101.064939	315.94485	150.006471	20.237482	892.868056	773.313955	823.133863	533.377334	271.539428
	39.271263	34.628774	16.861829		0.259046	0.838708	0.524091	1.26352	1.055633	0.698384	0.63227		0.039144	0.045342	0.038523	0.028036	-0.047874	-0.04247	-0.043485	-0.042521	0.013026	0.014184		337.701259	97.998949	324.555842	153.958131	24.822461	929.050028	806.554598	861.095582	558.913317	281.197028
	38.988477	35.411999	17.37373		0.261986	0.816778	0.515992	1.245506	1.052439	0.705944	0.64998		0.03933	0.045485	0.039008	0.028535	-0.047593	-0.042191	-0.043225	-0.042218	0.013089	0.014214		327.739421	94.948611	333.331911	158.334413	29.865697	961.553774	836.460081	897.313078	586.72461	291.386579
	38.703832	36.166233	17.913514		0.264931	0.793629	0.505219	1.22176	1.044216	0.713149	0.665915		0.039502	0.045616	0.039471	0.029015	-0.047317	-0.04192	-0.042973	-0.041926	0.013157	0.014251		318.355842	92.041431	341.817701	163.144026	35.338954	989.988783	864.116821	931.997843	617.152302	301.787615
	38.414704	36.886322	18.476521		0.267808	0.76966	0.492018	1.192098	1.030822	0.719955	0.6798		0.039662	0.045735	0.039908	0.029474	-0.047051	-0.041661	-0.042731	-0.041645	0.013228	0.014291		309.738324	89.314719	350.615147	168.418767	41.198411	1014.384332	889.535383	964.797207	650.106038	312.324666
	38.118275	37.567317	19.058011		0.270563	0.74527	0.476656	1.156614	1.012291	0.72629	0.691337		0.039809	0.045841	0.040318	0.029907	-0.046795	-0.041415	-0.042501	-0.04138	0.0133	0.014334		301.736318	86.759343	360.870581	174.202319	47.392219	1034.98585	912.172383	995.068012	685.273319	323.048412
	37.811722	38.204345	19.653265		0.27321	0.720913	0.459357	1.115797	0.988946	0.732095	0.700228		0.039941	0.045936	0.040698	0.030312	-0.046554	-0.041183	-0.042284	-0.04113	0.013372	0.014379		294.204219	84.368184	373.630475	180.530119	53.872062	1052.024366	931.512051	1022.203358	722.343839	334.005184
	37.492202	38.793528	20.257872		0.275846	0.696944	0.440384	1.070336	0.961366	0.737363	0.706414		0.04006	0.046018	0.041046	0.030687	-0.046328	-0.040969	-0.042083	-0.040898	0.013443	0.014425		287.101501	82.166628	388.524606	187.324302	60.63842	1065.511184	947.475674	1046.121132	761.062008	345.168147
	37.156854	39.33171	20.867642		0.278654	0.67369	0.42014	1.020939	0.930203	0.742124	0.710093		0.040166	0.04609	0.041362	0.031029	-0.04612	-0.040772	-0.041899	-0.040686	0.013511	0.01447		280.463366	80.203495	404.161755	194.425353	67.726947	1075.299255	960.299517	1067.117432	801.211672	356.457735
	36.802831	39.815804	21.478406		0.281809	0.651444	0.399028	0.968414	0.896178	0.746375	0.711452		0.040259	0.046152	0.041644	0.031336	-0.045931	-0.040595	-0.041732	-0.040495	0.013574	0.014513		274.330231	78.526979	419.172335	201.676194	75.170791	1081.260047	970.232055	1085.496528	842.571333	367.79488
	36.42756	40.243921	22.086379		0.285479	0.630401	0.377369	0.913664	0.859955	0.750116	0.710851		0.040339	0.046204	0.041892	0.031608	-0.045763	-0.040437	-0.041584	-0.040326	0.013632	0.014553		268.82396	77.159099	433.202675	209.017333	82.927709	1083.771313	977.642656	1101.558674	884.776601	379.138758
	36.028746	40.615373	22.688157		0.289797	0.61067	0.355409	0.857558	0.822132	0.753388	0.708742		0.040407	0.046249	0.042107	0.031844	-0.045616	-0.0403	-0.041455	-0.040178	0.013684	0.014589		264.147864	76.095693	446.915024	216.486862	90.880058	1083.717094	983.021584	1115.600103	927.320198	390.486789
	35.604113	40.929546	23.28036		0.294843	0.592274	0.333372	0.800826	0.783252	0.756185	0.705454		0.040464	0.046285	0.042288	0.032042	-0.045491	-0.040184	-0.041345	-0.040053	0.013727	0.014618		260.505054	75.33103	460.999293	224.122144	98.909364	1081.996588	986.860847	1127.914352	969.689406	401.838961
	35.151815	41.186814	23.859866		0.300639	0.575215	0.311451	0.744111	0.743774	0.758487	0.70121		0.04051	0.046313	0.042437	0.032204	-0.045387	-0.040088	-0.041255	-0.039949	0.013762	0.014642		257.929181	74.839768	475.397653	231.735301	107.007842	1079.198631	989.493409	1138.680776	1011.40648	413.236422
	34.670602	41.38892	24.423915		0.307143	0.559385	0.28982	0.68789	0.704078	0.760159	0.696092		0.040546	0.046335	0.042554	0.032331	-0.045305	-0.040013	-0.041185	-0.039868	0.01379	0.01466		256.218751	74.569352	489.014732	238.82592	115.321301	1075.481398	991.031553	1147.920288	1052.04221	424.777421
	34.159272	41.537713	24.969776		0.314245	0.544521	0.268661	0.632576	0.66449	0.760879	0.690072		0.040573	0.046352	0.042641	0.032424	-0.045244	-0.039957	-0.041133	-0.039808	0.013809	0.014673		255.155214	74.465299	500.682828	244.872207	124.005746	1070.973927	991.57383	1155.645531	1091.171236	436.564282
	33.617039	41.635565	25.494836		0.321767	0.530214	0.248123	0.57865	0.625342	0.76014	0.683017		0.040591	0.046362	0.042699	0.032486	-0.045202	-0.039921	-0.041098	-0.039769	0.013822	0.014682		254.551788	74.482015	509.729586	249.55069	133.082327	1066.117472	991.524288	1162.280098	1128.401563	448.683086
	33.043926	41.685869	25.99671		0.329478	0.515949	0.228313	0.526597	0.586911	0.757318	0.674661		0.040601	0.046368	0.042731	0.032517	-0.04518	-0.039902	-0.041081	-0.039749	0.013829	0.014686		254.283395	74.591182	516.444695	252.923074	142.310278	1061.959661	991.880303	1169.045713	1163.406007	461.188376
	32.440053	41.692134	26.473043		0.337114	0.501222	0.209335	0.476809	0.549432	0.751812	0.664643		0.040603	0.04637	0.042738	0.032521	-0.045175	-0.0399	-0.041079	-0.039747	0.01383	0.014687		254.23208	74.76647	521.228026	255.095296	151.418828	1059.61701	993.706771	1177.254985	1195.864911	474.131059
	31.805828	41.657929	26.921508		0.344373	0.485717	0.191306	0.429554	0.51309	0.743133	0.652624		0.040598	0.046368	0.042721	0.0325	-0.045187	-0.039912	-0.041091	-0.03976	0.013825	0.014684		254.307375	74.986914	524.227935	256.157246	160.199644	1059.638282	997.599616	1187.630639	1225.521956	487.553262
	31.14246	41.586995	27.339858		0.350967	0.469328	0.174344	0.385019	0.477985	0.731084	0.638439		0.040587	0.046361	0.042683	0.032455	-0.045212	-0.039938	-0.041115	-0.039788	0.013816	0.014677		254.494734	75.24637	524.897897	256.154476	168.616894	1061.003687	1002.859104	1199.265689	1252.295796	501.472864
	30.451298	41.483103	27.725861		0.35664	0.452104	0.15854	0.343323	0.444213	0.715616	0.621998		0.04057	0.046351	0.042627	0.03239	-0.045251	-0.039977	-0.041152	-0.03983	0.013802	0.014668		254.792618	75.54123	522.57239	255.124948	176.664286	1062.42483	1008.563629	1210.974071	1276.135048	515.903589
	29.733826	41.349819	28.077278		0.361116	0.434188	0.143963	0.304519	0.411869	0.696773	0.603337		0.040548	0.046337	0.042554	0.032306	-0.045301	-0.040027	-0.041199	-0.039884	0.013784	0.014656		255.191375	75.868874	516.866646	253.112824	184.291357	1062.71809	1013.796111	1221.677825	1297.037319	530.757312
	28.992077	41.189899	28.39184		0.364096	0.415742	0.130668	0.268646	0.381028	0.674673	0.582532		0.04052	0.04632	0.042465	0.032205	-0.04536	-0.040086	-0.041255	-0.039948	0.013762	0.014642		255.648919	76.230627	508.518895	250.187067	191.270953	1061.118948	1017.657566	1230.731406	1315.196173	545.538508
	28.22822	41.005892	28.667271		0.365294	0.396902	0.11869	0.235717	0.351786	0.649574	0.559702		0.040487	0.0463	0.042361	0.032089	-0.045429	-0.040155	-0.041319	-0.040022	0.013737	0.014625		256.115055	76.628802	498.54812	246.422842	197.33175	1056.967659	1019.253539	1237.597375	1330.854162	559.649802
	27.444452	40.800112	28.901283		0.364482	0.377751	0.108037	0.20569	0.324207	0.621761	0.534924		0.04045	0.046276	0.042244	0.03196	-0.045505	-0.040231	-0.041391	-0.040105	0.013709	0.014606		256.560048	77.065429	487.825962	241.897674	202.216287	1049.568677	1017.672137	1241.65152	1344.241314	572.610388
	26.643138	40.573473	29.09151		0.361459	0.35833	0.098699	0.17849	0.298299	0.591517	0.508281		0.040408	0.04625	0.042113	0.031816	-0.045589	-0.040316	-0.04147	-0.040195	0.013679	0.014585		257.073652	77.540894	476.363656	236.702874	205.748069	1038.017383	1011.899658	1241.762939	1355.51452	584.620189
	25.8267	40.326384	29.235562		0.356071	0.338661	0.090644	0.154006	0.274038	0.559136	0.479925		0.040361	0.04622	0.041969	0.03166	-0.04568	-0.040407	-0.041556	-0.040293	0.013645	0.014562		257.788871	78.054987	463.861005	230.934746	207.779905	1021.333484	1000.885546	1236.617323	1364.804196	596.125521
	24.997545	40.059108	29.331041		0.348326	0.318762	0.083821	0.13211	0.251364	0.524879	0.450183		0.04031	0.046186	0.041812	0.031491	-0.045778	-0.040505	-0.041648	-0.040399	0.013608	0.014537		258.811952	78.605437	450.086097	224.694782	208.195318	998.665527	983.713597	1225.016134	1372.235989	607.473826
	24.157914	39.770617	29.375497		0.338345	0.298674	0.078167	0.112648	0.230182	0.489189	0.419507		0.040253	0.046148	0.041641	0.031308	-0.045884	-0.040611	-0.041747	-0.040513	0.013569	0.01451		260.015722	79.172041	435.405084	218.129597	207.144817	970.284365	960.637388	1206.770633	1377.894336	618.149013
	23.309968	39.459224	29.366456		0.326407	0.27847	0.073608	0.095465	0.210429	0.452675	0.388336		0.04019	0.046105	0.041455	0.03111	-0.045997	-0.040725	-0.041855	-0.040636	0.013527	0.014481		261.152826	79.725359	420.492054	211.409039	204.916377	937.038713	932.512809	1182.212025	1381.842455	627.190363
	22.455845	39.123187	29.301445		0.312874	0.258241	0.070067	0.080425	0.192064	0.415889	0.35714		0.040121	0.046058	0.041252	0.030897	-0.046119	-0.040848	-0.04197	-0.040768	0.013483	0.014451		261.996561	80.239301	405.986271	204.701885	201.773549	899.769566	900.192747	1151.706054	1384.178865	633.690674
	21.597374	38.760125	29.178033		0.298104	0.238128	0.067466	0.06742	0.175056	0.379325	0.32635		0.040044	0.046004	0.041032	0.030666	-0.04625	-0.040981	-0.042095	-0.040911	0.013438	0.014421		262.614105	80.73423	392.019619	198.159773	197.632894	859.148217	864.421746	1116.02907	1385.483714	637.519202
	20.736165	38.367192	28.993812		0.28242	0.218348	0.065731	0.056344	0.159412	0.343433	0.29633		0.039959	0.045944	0.040791	0.030416	-0.046392	-0.041124	-0.042229	-0.041065	0.01339	0.014391		263.284425	81.26399	378.358322	191.921992	192.160902	815.723664	825.866269	1076.253335	1386.684254	639.10478
	19.87381	37.941535	28.746387		0.266123	0.1991	0.064781	0.047096	0.145166	0.308606	0.267376		0.039865	0.045876	0.040529	0.030145	-0.046545	-0.041279	-0.042374	-0.041232	0.013341	0.014359		264.287739	81.883111	364.778999	186.123714	185.03965	770.045175	785.182716	1033.445661	1388.674285	638.884707
	19.011637	37.480398	28.43352		0.2495	0.180547	0.064527	0.03958	0.132352	0.275184	0.239731		0.03976	0.0458	0.040243	0.029851	-0.04671	-0.041446	-0.04253	-0.041413	0.01329	0.014328		265.825405	82.644849	351.482995	180.811711	176.436678	722.73041	742.8357	988.397222	1391.402038	637.206882
	18.150706	36.981118	28.053133		0.232812	0.162814	0.06489	0.033712	0.120973	0.243434	0.213588		0.039644	0.045714	0.039931	0.029534	-0.046888	-0.041626	-0.042699	-0.041608	0.013237	0.014296		268.019926	83.601189	339.096382	175.944359	167.004993	674.465418	699.098048	941.623553	1393.870176	634.329801
	17.292063	36.441047	27.603162		0.2163	0.146007	0.065797	0.029415	0.111026	0.21356	0.189088		0.039515	0.045617	0.039591	0.02919	-0.047079	-0.041821	-0.042881	-0.041819	0.013184	0.014266		270.985897	84.802892	328.251119	171.47634	157.411121	625.935575	654.239743	893.624667	1395.045986	630.504228
	16.436623	35.858097	27.08181		0.200182	0.130222	0.067197	0.026609	0.10251	0.185701	0.166319		0.039373	0.045509	0.039222	0.028819	-0.047284	-0.04203	-0.043076	-0.042045	0.013129	0.014236		274.635167	86.247754	319.009402	167.369247	147.977818	577.66103	608.77962	844.740353	1394.15671	625.806756
	15.585116	35.230955	26.487648		0.18464	0.115521	0.069037	0.02521	0.095434	0.159941	0.145329		0.039215	0.045388	0.038822	0.02842	-0.047503	-0.042254	-0.043285	-0.042288	0.013075	0.014208		278.598255	87.860082	310.642837	163.59426	138.550835	529.93267	563.58182	795.088073	1390.790286	620.072303
	14.738259	34.558368	25.819275		0.16983	0.101945	0.071263	0.025124	0.089813	0.13632	0.126125		0.039042	0.045252	0.038389	0.027991	-0.047736	-0.042495	-0.043508	-0.042549	0.013021	0.014182		282.48687	89.558943	302.367292	160.122718	128.942412	483.025129	519.53308	744.770936	1384.560198	613.118428
	13.896757	33.839745	25.075626		0.155885	0.089516	0.073851	0.026257	0.085649	0.11484	0.108693		0.038852	0.0451	0.037922	0.027533	-0.047982	-0.04275	-0.043745	-0.042826	0.012968	0.014159		286.14403	91.284597	293.70071	156.860136	119.161143	437.289992	477.177228	694.136825	1374.955735	604.816569
	13.061297	33.075783	24.25628		0.142904	0.078246	0.076801	0.028506	0.08294	0.095478	0.093013		0.038644	0.044932	0.037422	0.027045	-0.048241	-0.04302	-0.043995	-0.04312	0.012917	0.01414		289.861994	93.018466	284.747705	153.584182	109.59697	393.228284	436.392102	644.009007	1361.224983	595.142796
	12.232564	32.267324	23.360894		0.130951	0.068135	0.080123	0.031765	0.081665	0.078186	0.079051		0.038419	0.044747	0.036889	0.02653	-0.04851	-0.043303	-0.044256	-0.043428	0.01287	0.014127		293.984263	94.746664	275.680204	150.057965	100.683376	351.358045	396.979202	595.265062	1342.588043	584.085153
	11.411291	31.41574	22.389491		0.120067	0.059162	0.083817	0.035932	0.081792	0.062894	0.066759		0.038175	0.044544	0.036322	0.025988	-0.048789	-0.043598	-0.044529	-0.043751	0.012828	0.01412		298.583219	96.427349	266.601403	146.139928	92.653076	312.082713	358.870306	548.560541	1318.066846	571.595279
	10.598349	30.523866	21.343116		0.110261	0.051297	0.087888	0.040905	0.083271	0.049514	0.056074		0.037911	0.044322	0.035723	0.025419	-0.049078	-0.043907	-0.044812	-0.044088	0.01279	0.014118		302.982223	97.941449	257.424623	141.951893	85.184123	275.489108	322.35712	503.937579	1286.13584	557.524237
	9.794633	29.594785	20.222989		0.101515	0.044494	0.092334	0.046587	0.086034	0.037942	0.046929		0.037625	0.044077	0.035089	0.024823	-0.049376	-0.044228	-0.045107	-0.04444	0.012755	0.014121		306.376368	99.156667	248.030669	137.660785	77.859586	241.609832	287.792985	461.33327	1245.175714	541.705868
	9.001092	28.631904	19.030706		0.093783	0.038701	0.097138	0.052877	0.090001	0.028063	0.039244		0.037316	0.043808	0.034422	0.024201	-0.049683	-0.044563	-0.045413	-0.044807	0.012722	0.014128		308.143381	99.957726	238.32199	133.381396	70.409779	210.44136	255.467103	420.690305	1194.366942	524.15166
	8.218895	27.639916	17.769366		0.086995	0.033853	0.102261	0.059663	0.095074	0.019756	0.032935		0.036982	0.043515	0.033721	0.023555	-0.049998	-0.044911	-0.04573	-0.045189	0.012691	0.014136		308.391527	100.297431	228.287616	129.019992	63.153988	181.835661	225.412117	381.973772	1136.089119	505.583701
	7.449269	26.623835	16.442443		0.081073	0.029883	0.107641	0.066831	0.101131	0.012896	0.027912		0.036624	0.043196	0.03299	0.022885	-0.050319	-0.045269	-0.046056	-0.045583	0.012659	0.014145		307.411704	100.145606	217.938222	124.430706	56.558743	155.608577	197.596532	345.154357	1073.521625	486.901727
	6.693474	25.588821	15.053731		0.075937	0.02672	0.113209	0.074265	0.10804	0.007357	0.024078		0.036242	0.042851	0.032231	0.022195	-0.050646	-0.045638	-0.046389	-0.045988	0.012626	0.014153		305.424792	99.47266	207.295374	119.497143	51.016176	131.615822	172.001736	310.212137	1009.250733	468.718462
	5.952977	24.540869	13.60889		0.071507	0.024287	0.118886	0.081841	0.115646	0.003015	0.021332		0.035838	0.042482	0.031446	0.021487	-0.050976	-0.046016	-0.04673	-0.046403	0.012592	0.014159		302.242785	98.252414	196.444223	114.275014	46.483952	109.945947	148.684367	277.182041	942.399191	449.970581
	5.22932	23.486278	12.114258		0.067703	0.022504	0.124589	0.089419	0.12378	0.000252	0.019574		0.035413	0.042091	0.03064	0.020767	-0.051308	-0.046401	-0.047077	-0.046828	0.012557	0.014164		297.529676	96.459919	185.492937	108.882325	42.762476	90.771782	127.728295	246.118848	870.8361	428.988101
	4.524054	22.431375	10.576353		0.064453	0.021287	0.130233	0.096841	0.132252	0.002569	0.018699		0.03497	0.041679	0.029819	0.020038	-0.051643	-0.046792	-0.047427	-0.04726	0.012521	0.014167		291.010924	94.080101	174.5409	103.430216	39.663419	74.233764	109.19275	217.076278	792.780645	404.389807
	3.838809	21.3827	9.003272		0.061678	0.020551	0.135722	0.10393	0.140842	0.004048	0.018602		0.034514	0.041251	0.028988	0.019306	-0.051972	-0.047182	-0.047776	-0.047692	0.012481	0.014167		282.94871	91.18377	163.610765	97.969308	37.098345	60.189372	92.92215	190.09856	709.514064	377.315112
	3.175255	20.346905	7.403925		0.059295	0.02021	0.140961	0.110491	0.14931	0.0048	0.019178		0.034047	0.04081	0.028155	0.018574	-0.052289	-0.047562	-0.048114	-0.048113	0.012434	0.014157		273.881575	87.88596	152.685676	92.519067	35.03026	48.350397	78.650306	165.225038	623.894232	350.201287
	2.535052	19.330609	5.787256		0.057236	0.020178	0.145879	0.116354	0.157393	0.004934	0.020325		0.033576	0.040362	0.027326	0.017846	-0.052583	-0.047923	-0.048432	-0.048511	0.012377	0.014136		264.318401	84.29844	141.751823	87.095354	33.422037	38.434096	66.12037	142.499825	538.764544	325.331616
	1.919691	18.339945	4.162584		0.055477	0.02039	0.150405	0.121377	0.164833	0.004546	0.021945		0.033104	0.039912	0.026509	0.017128	-0.052852	-0.048258	-0.048726	-0.048879	0.012307	0.0141		254.334439	80.48367	130.841206	81.668646	32.229039	30.248285	55.21471	122.032304	456.594967	302.753233
	1.330544	17.380695	2.5395		0.054029	0.020782	0.154476	0.125426	0.171376	0.003733	0.023936		0.032637	0.039463	0.02571	0.016425	-0.053091	-0.048565	-0.048993	-0.049214	0.012225	0.01405		243.692434	76.468572	120.018835	76.176703	31.401211	23.666045	45.916019	103.9789	379.58634	280.901715
	0.768958	16.45858	0.927547		0.052914	0.021292	0.158035	0.128408	0.176803	0.002585	0.026201		0.03218	0.039021	0.024937	0.015742	-0.053301	-0.04884	-0.04923	-0.049512	0.012132	0.013986		232.162669	72.280528	109.354217	70.56077	30.888903	18.560337	38.205418	88.487345	309.882517	258.234654
	0.235764	15.578057	-0.664993		0.052156	0.021865	0.161049	0.130271	0.180992	0.001188	0.028637		0.031736	0.038591	0.024194	0.015084	-0.05348	-0.049083	-0.049437	-0.049772	0.012028	0.01391		219.847621	67.975474	99.003483	64.858714	30.654519	14.768163	31.976817	75.48157	248.453348	234.534181
	-0.268722	14.742322	-2.231097		0.051769	0.022458	0.163466	0.130982	0.183922	0.000373	0.031134		0.031307	0.038174	0.023485	0.014453	-0.053633	-0.049298	-0.049618	-0.049998	0.011917	0.013825		207.181948	63.637898	89.209389	59.20503	30.67252	12.090572	27.036923	64.661704	195.094678	210.906971
	-0.744223	13.954476	-3.763843		0.051756	0.023045	0.165217	0.130551	0.185606	0.00203	0.033587		0.030898	0.037774	0.022812	0.013854	-0.053763	-0.049486	-0.049777	-0.050194	0.011805	0.013736		194.610774	59.3531	80.214059	53.737099	30.917955	10.327414	23.189259	55.719529	149.548274	188.501944
	-1.191201	13.215908	-5.258516		0.052111	0.023603	0.166214	0.129029	0.186084	0.003706	0.035897		0.030509	0.037392	0.022179	0.013289	-0.053874	-0.049651	-0.049915	-0.050363	0.011692	0.013645		182.39886	55.186868	72.060523	48.532733	31.36893	9.295036	20.265069	48.409403	111.418483	167.773038
	-1.61115	12.52563	-6.713455		0.052816	0.024118	0.166386	0.126479	0.185402	0.005343	0.03798		0.03014	0.03703	0.021584	0.012758	-0.053968	-0.049796	-0.050036	-0.050509	0.011581	0.013554		170.560699	51.177914	64.515547	43.587083	32.007789	8.832682	18.134059	42.572516	80.118973	148.209853
	-2.005644	11.882465	-8.127243		0.053844	0.024584	0.165667	0.122995	0.183605	0.006895	0.03978		0.029793	0.036687	0.021027	0.012261	-0.054046	-0.049922	-0.050141	-0.050633	0.011473	0.013464		159.092744	47.362913	57.326721	38.889389	32.817199	8.78157	16.668821	38.056347	55.049246	129.233913
	-2.377078	11.283249	-9.500774		0.055156	0.024994	0.16399	0.118706	0.180753	0.008324	0.041265		0.029467	0.036364	0.020507	0.011796	-0.054112	-0.050033	-0.050232	-0.05074	0.011368	0.013375		148.03854	43.773748	50.383558	34.450268	33.781039	9.017784	15.748443	34.69532	35.594571	110.624563
	-2.729442	10.720963	-10.839418		0.056706	0.025348	0.161302	0.113728	0.176955	0.009606	0.042425		0.029158	0.036057	0.020017	0.011358	-0.054167	-0.050131	-0.050312	-0.050831	0.011266	0.013289		137.533106	40.432986	43.851208	30.321846	34.885545	9.485129	15.264627	32.298509	21.112563	92.856088
	-3.066907	10.188145	-12.149064		0.058434	0.025644	0.157588	0.108158	0.172322	0.010733	0.043285		0.028862	0.035763	0.019551	0.010941	-0.054212	-0.050217	-0.050382	-0.05091	0.011167	0.013204		127.721966	37.362124	37.926488	26.561022	36.117226	10.13519	15.110528	30.672074	10.957662	76.482619
	-3.393646	9.677336	-13.4356		0.060268	0.025877	0.152884	0.102103	0.166946	0.011706	0.04389		0.028575	0.035477	0.019102	0.01054	-0.054251	-0.050296	-0.050446	-0.050979	0.011069	0.013121		118.750647	34.58266	32.806218	23.224691	37.462587	10.919552	15.179297	29.622177	4.484308	62.058284
	-3.713832	9.181072	-14.704913		0.062128	0.026045	0.147266	0.095679	0.160909	0.012539	0.044289		0.028295	0.035198	0.018665	0.01015	-0.054286	-0.050368	-0.050504	-0.051041	0.010973	0.013039		110.764674	32.116091	28.687215	20.369753	38.908137	11.789799	15.364089	28.954978	1.046941	50.137214
	-4.031637	8.691893	-15.96289		0.063923	0.02614	0.140887	0.089005	0.154317	0.013244	0.044537		0.028017	0.03492	0.018233	0.009765	-0.054317	-0.050436	-0.05056	-0.051099	0.010879	0.012957		103.909575	29.983914	25.766298	18.053104	40.440383	12.697516	15.558055	28.476637	0	41.273539
Subject #	6	Control	Female
	Joint Angles [deg]				EMG - filtered and normalised to max isometric trial									Knee Flexion-Extension Moment Arm[m]											Muscle Forces
	HipFlexion	KneeFlexion	AnkleDorsiflexion		Semimem	BicepsFemoris	RectusFemoris	Vasmed	Vaslat	medGastroc	latGastroc		Semimem	Semiten	BicepsFemorisLH	BicepsFemorisSH	RectusFemoris	Vasmed	Vasint	Vaslat	medGastroc	latGastroc		Semimem	Semiten	BicepsFemorisLH	BicepsFemorisSH	RectusFemoris	Vasmed	Vasint	Vaslat	medGastroc	latGastroc
	40.295499	19.205819	20.122546		0.333603	0.393124	0.093258	0.18375	0.168951	0.07496	0.148		0.031779	0.037714	0.024668	0.015595	-0.047287	-0.04279	-0.043364	-0.043753	0.011286	0.013074		472.70583	157.496456	322.810702	327.599742	0.065171	71.77562	114.282291	173.581178	144.854043	152.943183
	39.85576	18.119991	20.058186		0.285778	0.328172	0.102001	0.190024	0.18216	0.081297	0.150035		0.031312	0.03728	0.023938	0.014911	-0.047517	-0.043117	-0.043645	-0.044101	0.011197	0.013025		475.338264	155.034921	327.59657	320.67417	0.004532	69.733398	110.592904	163.610319	147.371899	163.040405
	39.434406	17.199787	19.957898		0.241131	0.271983	0.111186	0.197627	0.19641	0.088843	0.15237		0.030911	0.036906	0.023318	0.014327	-0.047699	-0.043381	-0.043871	-0.044379	0.011112	0.012974		476.940312	153.76478	328.462569	318.687313	-0.015037	66.803137	106.267451	155.318736	147.692869	167.279363
	39.029792	16.440829	19.821982		0.200297	0.22462	0.120697	0.207431	0.211789	0.097801	0.155389		0.030578	0.036592	0.022805	0.01384	-0.047839	-0.043588	-0.044048	-0.044597	0.011034	0.012923		477.403195	153.305567	327.112206	319.22995	-0.005603	63.669138	101.930642	148.624935	146.64345	167.663832
	38.640275	15.838739	19.650736		0.163723	0.185937	0.130429	0.220338	0.228392	0.108326	0.159484		0.03031	0.03634	0.022398	0.013452	-0.047941	-0.043744	-0.044181	-0.044759	0.010967	0.012877		476.618132	153.276817	325.24899	319.892856	0.020767	61.015698	98.207185	143.447423	145.050142	166.197592
	38.264211	15.389139	19.444461		0.131652	0.155645	0.140231	0.237222	0.24627	0.120472	0.165002		0.030109	0.036149	0.022093	0.01316	-0.048012	-0.043855	-0.044275	-0.044874	0.010912	0.012838		474.476344	153.298066	324.576427	318.266811	0.052007	59.527119	95.721788	139.704705	143.739443	164.88442
	37.899972	15.087624	19.203591		0.104135	0.13333	0.150054	0.258783	0.265511	0.134202	0.172255		0.029975	0.036022	0.021891	0.012963	-0.048057	-0.043928	-0.044336	-0.044948	0.010873	0.01281		470.881654	152.995002	326.692583	312.082212	0.076672	59.841855	95.064681	137.319138	143.475991	165.593772
	37.546125	14.929377	18.930421		0.081058	0.118493	0.160037	0.285527	0.286113	0.149445	0.181599		0.029904	0.035956	0.021787	0.01286	-0.04808	-0.043965	-0.044368	-0.044987	0.010853	0.012796		465.914286	152.079488	331.71945	301.024016	0.092033	61.956588	96.343439	136.266982	144.158446	168.314734
	37.201404	14.909296	18.628686		0.062187	0.110598	0.170341	0.317869	0.307872	0.166079	0.193317		0.029897	0.035949	0.021779	0.012847	-0.048083	-0.04397	-0.044372	-0.044991	0.01085	0.012794		459.766297	150.332247	338.644903	286.220042	0.102019	65.405399	99.310156	136.586604	145.065319	171.673295
	36.864924	15.022594	18.30371		0.047218	0.109034	0.181243	0.35609	0.330362	0.183882	0.207538		0.029951	0.036	0.021863	0.012921	-0.048066	-0.043944	-0.044349	-0.044964	0.010865	0.012804		452.197106	147.66704	345.278367	268.934081	0.116621	69.947687	103.703111	138.859941	145.877365	174.769341
	36.536196	15.26482	17.962445		0.035802	0.113136	0.193045	0.400408	0.353207	0.202547	0.224305		0.030063	0.036107	0.022037	0.013079	-0.048029	-0.043885	-0.0443	-0.044905	0.010896	0.012826		442.520924	144.131643	348.271105	250.533637	0.151461	75.58249	109.262808	144.211732	146.706675	177.228584
	36.215112	15.631749	17.613185		0.027566	0.122187	0.205988	0.450911	0.376073	0.221713	0.243559		0.030232	0.036266	0.022296	0.013318	-0.047972	-0.043795	-0.044225	-0.044813	0.010941	0.012859		430.164721	139.718317	345.579183	232.304137	0.200482	82.15747	116.121527	153.046243	147.811092	178.97527
	35.902079	16.119455	17.266055		0.022115	0.135392	0.22026	0.507628	0.398766	0.241264	0.265175		0.030453	0.036475	0.022637	0.013634	-0.047891	-0.043671	-0.04412	-0.044685	0.010998	0.012899		414.748141	134.331237	337.113122	215.398676	0.226244	89.289763	124.969141	164.698793	149.629301	180.327564
	35.597788	16.724017	16.931902		0.019042	0.151852	0.235938	0.570626	0.420905	0.261346	0.289136		0.030724	0.036731	0.023057	0.014023	-0.047784	-0.043512	-0.043984	-0.044518	0.011065	0.012944		396.075638	127.950139	323.108089	199.900136	0.214297	97.006642	135.699473	178.881832	152.543868	181.492534
	35.30342	17.44148	16.622751		0.017942	0.170648	0.252921	0.639705	0.441788	0.282184	0.315473		0.031042	0.03703	0.023551	0.014481	-0.047648	-0.043314	-0.043814	-0.044309	0.011137	0.01299		374.296739	120.722073	304.1513	183.740188	0.201797	106.203788	146.503457	196.241505	156.794876	182.389798
	35.020316	18.267608	16.350687		0.018445	0.190969	0.271138	0.714272	0.460747	0.304065	0.344206		0.031402	0.037367	0.024116	0.015004	-0.047479	-0.043074	-0.043608	-0.044054	0.011209	0.013031		349.736387	112.832557	281.190715	165.81653	0.217561	117.150868	156.748931	217.283034	162.519532	183.024846
	34.750092	19.197365	16.127554		0.020219	0.212147	0.290531	0.793141	0.477404	0.3271	0.375165		0.031801	0.037738	0.024747	0.015585	-0.047271	-0.042787	-0.043358	-0.043745	0.011277	0.013063		323.109256	104.520204	256.102119	148.604586	0.24786	127.984793	169.838129	241.770704	169.605322	183.755199
	34.494396	20.225182	15.964687		0.022976	0.233694	0.310977	0.874372	0.491987	0.35106	0.407889		0.032233	0.038137	0.025438	0.016219	-0.047019	-0.04245	-0.043061	-0.04338	0.011335	0.013082		295.211149	96.018337	230.753982	134.517856	0.317671	137.219091	188.483406	269.103752	178.097123	184.904503
	34.254788	21.343835	15.871412		0.026464	0.255104	0.332195	0.955275	0.505253	0.375449	0.441699		0.032688	0.038556	0.026177	0.016901	-0.046731	-0.042074	-0.042728	-0.042971	0.011387	0.013089		266.882491	87.496666	206.266322	122.939973	0.649885	146.621827	209.336785	297.697755	188.903931	186.379844
	34.032727	22.545314	15.856005		0.030422	0.27568	0.353794	1.032963	0.517864	0.399708	0.475893		0.033157	0.038983	0.026952	0.017623	-0.046414	-0.041671	-0.04237	-0.042533	0.011438	0.013091		238.861533	79.075571	183.445927	112.642	1.496697	158.489121	228.254307	326.140727	202.972733	188.030118
	33.829191	23.819451	15.923473		0.034602	0.294774	0.375236	1.104538	0.530088	0.423536	0.509742		0.033631	0.039411	0.027753	0.018378	-0.046073	-0.041247	-0.041992	-0.042074	0.011488	0.013089		211.169143	70.671771	162.383943	103.620066	2.962882	172.983936	246.242183	355.753641	220.041317	190.03639
	33.644892	25.155035	16.077198		0.038822	0.312004	0.395738	1.167874	0.541902	0.446804	0.542696		0.034103	0.039831	0.028571	0.019158	-0.045708	-0.040807	-0.041597	-0.041596	0.011536	0.013083		183.630776	62.156606	142.969134	96.275447	5.089361	189.574344	266.123327	388.609528	239.446806	192.726386
	33.479789	26.538859	16.317154		0.042974	0.32734	0.414533	1.221491	0.553316	0.46933	0.574342		0.034564	0.040236	0.029395	0.019953	-0.045326	-0.040357	-0.04119	-0.041106	0.011582	0.013074		156.859522	53.721122	125.805127	90.344579	7.853299	208.986759	289.005888	423.853183	261.175281	196.598034
	33.333373	27.956535	16.641266		0.047012	0.341057	0.43124	1.264397	0.564505	0.49087	0.604496		0.035007	0.040616	0.03021	0.020752	-0.044932	-0.039904	-0.040779	-0.040613	0.011628	0.013062		131.882147	45.725326	111.854513	85.235716	11.203985	232.573709	314.925926	459.099361	285.599381	202.221885
	33.204342	29.392442	17.044981		0.05088	0.353247	0.445947	1.295361	0.575378	0.51113	0.633149		0.035425	0.040968	0.03101	0.021549	-0.044528	-0.039451	-0.040367	-0.04012	0.011677	0.013051		109.383282	38.406917	101.518027	80.969918	15.202429	260.604761	342.080507	493.355475	313.501145	209.842777
	33.090758	30.830005	17.521784		0.054513	0.363901	0.458651	1.312738	0.585353	0.529831	0.660935		0.035818	0.041292	0.031788	0.022338	-0.044114	-0.038999	-0.039953	-0.03963	0.011734	0.013048		89.771312	31.906106	94.754954	78.037293	19.991726	292.54608	367.415369	526.735323	345.888528	219.448428
	32.990049	32.252441	18.064		0.05782	0.372799	0.4692	1.315503	0.593707	0.546944	0.688949		0.036184	0.041586	0.03254	0.023113	-0.043693	-0.03855	-0.03954	-0.039143	0.011802	0.013057		73.27835	26.338718	91.491666	76.643952	25.578409	329.06061	392.468255	559.61939	381.365913	230.944927
	32.898967	33.64278	18.662738		0.060697	0.379544	0.47759	1.303681	0.599674	0.562786	0.718425		0.036524	0.041853	0.03326	0.02387	-0.043268	-0.038108	-0.039131	-0.038663	0.011885	0.013082		59.950696	21.795882	91.627475	76.671324	31.819946	372.097827	423.718003	592.609631	415.969201	244.157665
	32.813861	34.98474	19.308949		0.063069	0.383939	0.483797	1.278711	0.602677	0.578199	0.750357		0.036836	0.042091	0.033942	0.024601	-0.042843	-0.037677	-0.03873	-0.038194	0.011982	0.013124		49.713081	18.312348	94.836993	77.855571	38.672366	421.476614	462.732291	624.215025	448.619106	258.949494
	32.730524	36.263097	19.993434		0.064899	0.385971	0.487582	1.242813	0.602559	0.593939	0.785136		0.037119	0.0423	0.03458	0.025298	-0.042427	-0.037261	-0.038343	-0.037744	0.01209	0.013179		42.31915	15.838791	100.454799	79.737214	46.252685	473.688258	503.240133	649.765592	482.814136	275.246903
	32.644547	37.46384	20.7073		0.066185	0.385717	0.4887	1.198176	0.599627	0.610514	0.82268		0.03737	0.042479	0.035167	0.025951	-0.042026	-0.036868	-0.037975	-0.037319	0.012206	0.013245		37.464589	14.293984	107.779138	81.954953	54.6071	527.524464	541.160445	668.688621	520.569826	293.059479
	32.551179	38.575367	21.442339		0.066919	0.383171	0.487093	1.146433	0.594179	0.62812	0.862428		0.037591	0.042631	0.0357	0.026554	-0.041648	-0.036502	-0.037631	-0.036923	0.012329	0.01332		34.751152	13.543162	116.091462	84.394294	63.600206	587.331299	578.543872	689.808199	559.881406	312.564267
	32.445598	39.587466	22.190749		0.067106	0.378332	0.482944	1.088877	0.586428	0.646659	0.903177		0.03778	0.042756	0.036177	0.027104	-0.041296	-0.036166	-0.037315	-0.03656	0.012452	0.0134		33.797292	13.447082	124.83547	86.986204	73.072264	655.419641	617.353517	718.393432	599.076759	333.88666
	32.322896	40.49326	22.945711		0.066757	0.371231	0.476416	1.027033	0.576677	0.665702	0.94357		0.037942	0.042858	0.036596	0.027594	-0.040975	-0.035864	-0.03703	-0.036233	0.012568	0.013479		34.311164	13.874183	133.965301	89.703285	82.861185	725.543542	656.809059	744.889795	639.137002	356.924205
	32.178193	41.287279	23.700776		0.065886	0.361897	0.467299	0.962438	0.565114	0.684669	0.982195		0.038077	0.04294	0.036959	0.02802	-0.04069	-0.035597	-0.036778	-0.035944	0.01267	0.013547		36.005046	14.696449	143.438166	92.515516	92.893883	791.519716	695.666542	759.986355	681.179165	381.481019
	32.0068	41.967527	24.450312		0.064475	0.350177	0.455153	0.895693	0.55172	0.703459	1.01858		0.038188	0.043005	0.037266	0.028383	-0.040442	-0.035367	-0.036561	-0.035694	0.012757	0.013604		38.531078	15.795229	152.776405	95.34433	103.503874	854.974003	732.98704	768.514274	724.604969	407.136914
	31.804157	42.533422	25.188981		0.062464	0.33571	0.439411	0.826839	0.536281	0.722686	1.053599		0.038278	0.043056	0.037518	0.028684	-0.040234	-0.035174	-0.036378	-0.035484	0.012828	0.01365		41.53445	17.058837	161.432422	98.103313	115.010036	919.089694	767.978966	778.096861	768.422226	433.413335
	31.566196	42.987234	25.911905		0.059843	0.318455	0.419776	0.75648	0.518222	0.74274	1.087887		0.038347	0.043093	0.037718	0.028924	-0.040064	-0.035018	-0.036231	-0.035315	0.012884	0.013686		44.728427	18.404536	169.218674	100.745934	126.85661	982.612579	800.258935	788.130655	812.265173	459.867554
	31.289123	43.332581	26.614406		0.056657	0.298667	0.39602	0.685653	0.496867	0.763782	1.122018		0.038398	0.04312	0.037869	0.029106	-0.039933	-0.0349	-0.036119	-0.035185	0.012926	0.013713		47.876842	19.763494	176.100508	103.243049	138.185999	1042.353081	829.531362	795.247754	855.929616	486.057891
	30.969877	43.574855	27.291954		0.052988	0.276782	0.368559	0.615471	0.471592	0.785622	1.156461		0.038433	0.043137	0.037974	0.029233	-0.03984	-0.034816	-0.03604	-0.035095	0.012955	0.013731		50.974327	21.087163	182.090083	105.575274	148.739773	1094.022292	854.677219	802.481493	898.222535	511.402124
	30.605881	43.720515	27.94011		0.048989	0.253533	0.338205	0.546744	0.442091	0.807896	1.190983		0.038453	0.043147	0.038035	0.029309	-0.039782	-0.034766	-0.035992	-0.03504	0.012973	0.013743		54.135714	22.339808	187.230968	107.729946	158.608595	1132.901838	874.183021	816.040575	937.567199	535.293538
	30.195379	43.776616	28.554458		0.044799	0.229519	0.30593	0.480381	0.408864	0.830275	1.224439		0.03846	0.04315	0.038058	0.029338	-0.039758	-0.034746	-0.035974	-0.035019	0.01298	0.013747		57.22661	23.5014	191.63707	109.711532	167.837655	1157.782112	888.003106	832.468006	975.64349	558.085894
	29.737316	43.750677	29.130598		0.040548	0.205263	0.272797	0.417561	0.372807	0.85284	1.25483		0.038455	0.043147	0.038043	0.029324	-0.039763	-0.034755	-0.035982	-0.035029	0.012976	0.013745		59.913214	24.564381	195.473568	111.537333	176.431984	1170.293859	897.248126	840.635404	1016.476892	580.858318
	29.231371	43.649881	29.664187		0.036383	0.181374	0.239894	0.35923	0.334951	0.875621	1.27967		0.038439	0.043138	0.037996	0.029271	-0.039795	-0.034791	-0.036016	-0.035067	0.012964	0.013737		62.070222	25.511801	198.717166	113.188907	184.424049	1170.515229	901.356931	838.898561	1053.951303	602.732273
	28.678056	43.481003	30.150944		0.032429	0.158416	0.208082	0.305965	0.296405	0.898119	1.297628		0.038412	0.043124	0.037918	0.029183	-0.039852	-0.034849	-0.036071	-0.03513	0.012944	0.013724		63.818161	26.315489	201.127426	114.606558	191.877053	1156.675436	897.83253	836.694756	1070.484934	620.611367
	28.078428	43.250029	30.586739		0.028785	0.136841	0.178022	0.258116	0.258259	0.919185	1.307616		0.038376	0.043104	0.037812	0.029062	-0.03993	-0.034929	-0.036146	-0.035216	0.012916	0.013707		65.238537	26.947609	202.54358	115.748417	198.709533	1129.163823	885.836297	838.141955	1066.4124	635.172575
	27.43435	42.961716	30.96768		0.02552	0.117017	0.150214	0.215779	0.221517	0.937198	1.3092		0.03833	0.043078	0.037679	0.028911	-0.04003	-0.035027	-0.036239	-0.035324	0.012881	0.013684		66.327964	27.381939	202.952318	116.604853	204.604674	1092.01044	867.372313	837.813627	1071.891346	653.355375
	26.748036	42.620031	31.290089		0.022688	0.099222	0.124973	0.178848	0.187019	0.95054	1.302693		0.038274	0.043046	0.03752	0.02873	-0.040148	-0.035144	-0.03635	-0.035451	0.012839	0.013657		67.033692	27.608361	202.303507	117.13585	209.337611	1048.57734	844.358256	832.079377	1104.474975	679.20513
	26.022339	42.227387	31.550734		0.020322	0.083622	0.102457	0.147006	0.155342	0.958308	1.288349		0.038208	0.043007	0.037338	0.028522	-0.040283	-0.035278	-0.036478	-0.035597	0.01279	0.013626		67.207715	27.653237	200.432345	117.225262	212.942356	999.946099	817.925961	823.38967	1146.732592	708.85553
	25.260323	41.785627	31.74661		0.018431	0.070275	0.082711	0.119754	0.126823	0.960552	1.267185		0.038133	0.042962	0.03713	0.028287	-0.040435	-0.035428	-0.03662	-0.03576	0.012734	0.013589		66.760543	27.541484	197.254231	116.805229	215.415048	946.738532	788.885835	813.961349	1182.033746	738.231307
	24.465462	41.295417	31.875251		0.01701	0.05916	0.065678	0.096468	0.101617	0.957423	1.240397		0.038046	0.042909	0.036898	0.028025	-0.040602	-0.035594	-0.036776	-0.03594	0.012671	0.013548		65.839888	27.276452	193.002378	116.002484	216.507623	889.104834	757.346947	802.444052	1212.472926	766.2029
	23.641358	40.757106	31.934406		0.016048	0.05021	0.051213	0.07661	0.079748	0.948847	1.208616		0.037948	0.042847	0.03664	0.027736	-0.040784	-0.035775	-0.036948	-0.036137	0.012602	0.013501		64.587678	26.851938	187.921586	114.943389	215.954242	827.448838	723.383858	787.221102	1243.263686	792.402976
	22.791832	40.170676	31.922287		0.01554	0.043345	0.039128	0.059792	0.06113	0.935136	1.17323		0.037837	0.042776	0.036356	0.02742	-0.040982	-0.035972	-0.037133	-0.036349	0.012526	0.01345		62.880612	26.236998	181.994967	113.557911	213.647124	763.875234	687.605229	768.952356	1276.010829	817.21257
	21.920781	39.536053	31.837294		0.015466	0.038457	0.029212	0.045724	0.045589	0.917137	1.136603		0.037712	0.042694	0.036046	0.027076	-0.041193	-0.036183	-0.037332	-0.036578	0.012445	0.013396		60.555921	25.401047	175.116633	111.730117	209.501633	700.734754	650.633909	748.772321	1311.075039	841.143592
	21.032196	38.853535	31.678112		0.01581	0.035448	0.021254	0.034132	0.032901	0.896864	1.101135		0.037573	0.042599	0.035709	0.026705	-0.041419	-0.03641	-0.037544	-0.036823	0.012361	0.01334		57.744013	24.369944	167.109963	109.441274	203.255713	638.447142	612.032791	726.276194	1347.720746	864.021038
	20.130111	38.12365	31.443567		0.016554	0.034215	0.015059	0.024762	0.022826	0.87652	1.068691		0.037419	0.042491	0.035343	0.026308	-0.041658	-0.036651	-0.037771	-0.037083	0.012277	0.013287		54.680668	23.19171	157.803038	106.721361	194.615095	576.639146	571.039782	700.400485	1384.902525	885.470355
	19.218566	37.34764	31.132619		0.017674	0.034637	0.010446	0.017345	0.015106	0.857502	1.040361		0.037249	0.042369	0.034948	0.025887	-0.04191	-0.036906	-0.038011	-0.03736	0.012195	0.013238		51.348825	21.88648	147.417653	103.668708	183.787002	515.509301	528.425054	670.244699	1423.448324	906.232303
	18.3016	36.527226	30.744316		0.019142	0.036574	0.007236	0.011612	0.009468	0.840375	1.016265		0.037063	0.042231	0.034526	0.025441	-0.042173	-0.037175	-0.038263	-0.037651	0.012115	0.013192		47.588657	20.459108	136.40942	100.423479	171.286485	455.650365	485.847989	635.06519	1465.065097	927.584686
	17.383163	35.6648	30.277795		0.020924	0.03987	0.005272	0.0073	0.005638	0.824933	0.995871		0.036858	0.042077	0.034076	0.024972	-0.042445	-0.037457	-0.038525	-0.037955	0.012038	0.013151		43.503105	18.952388	125.041688	97.11721	157.563005	398.328767	443.826506	595.096238	1506.293719	947.977862
	16.467122	34.763343	29.732273		0.022975	0.044348	0.004405	0.004189	0.003354	0.81047	0.978109		0.036636	0.041906	0.0336	0.024481	-0.042725	-0.037748	-0.038797	-0.038271	0.011965	0.013116		39.422286	17.441756	113.411497	93.868686	143.004947	345.357154	401.903025	551.444496	1539.3728	963.49283
	15.557144	33.82628	29.107114		0.025233	0.049824	0.004498	0.002103	0.002375	0.796159	0.96158		0.036397	0.041719	0.033097	0.023971	-0.043013	-0.03805	-0.039077	-0.038598	0.011897	0.013088		35.563927	15.983279	101.752041	90.638878	128.001292	297.377239	360.60807	506.003814	1563.417996	973.505625
	14.656655	32.857552	28.40186		0.027616	0.0561	0.005427	0.000889	0.002478	0.781529	0.944789		0.03614	0.041514	0.032571	0.023443	-0.043304	-0.038359	-0.039364	-0.038934	0.011835	0.013067		31.999623	14.608118	90.466509	87.198963	112.944086	253.589846	321.697184	461.564105	1586.015018	981.463679
	13.768799	31.861323	27.616304		0.030035	0.062992	0.007075	0.000415	0.00346	0.766635	0.926852		0.035866	0.041292	0.032022	0.0229	-0.043598	-0.038675	-0.039656	-0.039278	0.011781	0.013053		28.772415	13.343604	79.785593	83.433374	98.215013	213.513956	285.73151	418.942791	1609.980379	988.576375
	12.896262	30.842084	26.750648		0.032395	0.070309	0.009341	0.000561	0.005139	0.751559	0.907451		0.035577	0.041053	0.031453	0.022344	-0.043892	-0.038996	-0.03995	-0.039627	0.011733	0.013048		25.891733	12.213078	69.628724	79.439231	84.177478	177.359354	251.110661	375.504232	1629.128604	991.819434
	12.041427	29.804412	25.805429		0.034584	0.077819	0.012132	0.001218	0.007349	0.735944	0.886253		0.035271	0.040797	0.030865	0.021776	-0.044186	-0.03932	-0.040247	-0.039979	0.011693	0.01305		23.382875	11.23751	60.051773	75.313242	71.099971	145.332442	216.7551	329.701597	1638.358155	988.882831
	11.206047	28.753012	24.781907		0.036478	0.085238	0.01536	0.002287	0.009933	0.719161	0.862615		0.034947	0.040521	0.030258	0.021197	-0.044481	-0.03965	-0.040548	-0.040337	0.011656	0.013056		21.317631	10.433056	51.515559	71.100739	59.024913	117.467745	183.361683	283.449103	1637.331253	980.193303
	10.391601	27.692622	23.681726		0.037996	0.092294	0.01894	0.003677	0.012755	0.700711	0.835965		0.034602	0.040223	0.02963	0.020606	-0.044778	-0.039987	-0.040854	-0.040703	0.011621	0.013064		19.747862	9.810976	44.397956	66.871751	48.00049	93.677677	151.825633	238.797698	1626.455963	966.389093
	9.598921	26.62802	22.507526		0.039159	0.098838	0.022788	0.005305	0.015705	0.680197	0.805782		0.034239	0.039904	0.028985	0.020004	-0.045076	-0.040329	-0.041164	-0.041075	0.011585	0.013072		18.630905	9.367812	38.572647	62.810202	38.213613	73.534664	122.810196	196.46683	1606.271461	947.419658
	8.828612	25.564005	21.262375		0.040057	0.104829	0.026802	0.007099	0.018672	0.657024	0.771362		0.033858	0.039566	0.028325	0.019394	-0.045373	-0.040674	-0.041477	-0.041451	0.011549	0.01308		17.914576	9.096704	33.844114	59.133043	29.839274	56.576835	96.870882	156.950011	1577.489935	923.389005
	8.080836	24.505469	19.950441		0.040758	0.110189	0.030874	0.008993	0.02154	0.630854	0.731856		0.033463	0.039211	0.027655	0.01878	-0.045668	-0.041021	-0.041789	-0.041828	0.011512	0.013086		17.605004	8.989929	30.232551	56.098418	22.833083	42.551678	74.270107	121.087102	1541.568776	895.983307
	7.355595	23.457366	18.576374		0.041296	0.114798	0.0349	0.010931	0.024227	0.601874	0.686406		0.033055	0.03884	0.026977	0.018165	-0.045958	-0.041367	-0.042099	-0.042203	0.011473	0.01309		17.720183	9.040012	27.813468	53.963505	17.08303	31.257258	55.150204	89.777361	1500.230375	867.325973
	6.652784	22.424897	17.145826		0.04169	0.118523	0.038802	0.01287	0.026686	0.570354	0.635327		0.032636	0.038457	0.026294	0.017552	-0.046242	-0.041711	-0.042405	-0.042576	0.011433	0.013091		18.22483	9.243511	26.55324	52.875857	12.500575	22.36175	39.455802	63.518232	1455.389244	838.982619
	5.972263	21.413412	15.664974		0.041923	0.121233	0.042486	0.014766	0.02888	0.53667	0.580402		0.032211	0.038064	0.025613	0.016944	-0.046521	-0.042051	-0.042708	-0.042947	0.011391	0.01309		19.062274	9.597765	26.365084	52.922999	9.007294	15.479849	27.031982	42.589018	1408.931865	812.198754
	5.314115	20.428675	14.14075		0.041966	0.122959	0.045854	0.016576	0.030803	0.501323	0.523647		0.031782	0.037666	0.024937	0.016344	-0.046788	-0.042383	-0.043002	-0.043308	0.011345	0.013084		20.215801	10.087026	27.132649	54.083587	6.515232	10.307826	17.631025	26.892436	1361.346918	787.491841
	4.678589	19.476744	12.580604		0.041803	0.123811	0.048785	0.018255	0.032451	0.464807	0.466786		0.031356	0.037267	0.024275	0.015758	-0.047036	-0.042695	-0.043278	-0.043647	0.011293	0.013069		21.691901	10.68711	28.721528	56.256431	4.929365	6.594989	10.940596	16.071991	1312.086213	764.891129
	4.066349	18.564155	10.992452		0.041463	0.123979	0.051156	0.019774	0.033802	0.427427	0.411099		0.030937	0.036874	0.023632	0.01519	-0.047259	-0.042983	-0.043528	-0.043956	0.011232	0.013042		23.434741	11.377034	31.020686	59.17101	4.139407	4.075339	6.569134	9.522448	1258.248413	744.209089
	3.47845	17.697893	9.384639		0.040979	0.123675	0.052878	0.021118	0.03483	0.389441	0.357497		0.030532	0.036491	0.023016	0.014644	-0.047455	-0.043241	-0.043752	-0.044231	0.011161	0.013004		25.331706	12.138742	33.940219	62.404423	4.021639	2.46918	4.054299	6.413712	1194.901024	725.061704
	2.916382	16.885343	7.765725		0.040377	0.123041	0.05391	0.022287	0.035526	0.350996	0.306604		0.030146	0.036123	0.022433	0.014126	-0.047624	-0.043468	-0.043947	-0.044472	0.011082	0.012955		27.305429	12.948066	37.365057	65.614094	4.470961	1.543882	2.974292	5.908067	1121.548321	706.878072
	2.382179	16.134383	6.144531		0.039689	0.122164	0.054265	0.023288	0.035894	0.312218	0.258935		0.029782	0.035776	0.02189	0.013643	-0.047767	-0.043667	-0.044116	-0.04468	0.011	0.012901		29.325984	13.772768	41.146712	68.570092	5.406891	1.128329	2.96332	7.170455	1043.46692	688.85841
	1.878191	15.453106	4.529908		0.038923	0.12105	0.053975	0.024121	0.035935	0.273475	0.215087		0.029446	0.035456	0.021395	0.013201	-0.047889	-0.04384	-0.044262	-0.044857	0.010919	0.012844		31.309539	14.573445	45.130647	71.245089	6.752663	1.086634	3.705511	9.524857	963.495056	670.377445
	1.407278	14.849929	2.930732		0.038071	0.119662	0.05312	0.024788	0.035676	0.235652	0.175549		0.029144	0.035166	0.020952	0.012808	-0.047989	-0.043985	-0.044384	-0.045005	0.010842	0.012788		33.069397	15.298728	49.155392	73.963961	8.43533	1.339283	4.968616	12.582458	879.380974	651.15181
	0.972446	14.33327	1.355779		0.037147	0.118021	0.051791	0.025299	0.035164	0.199652	0.140615		0.028881	0.034913	0.020568	0.012469	-0.048069	-0.044104	-0.044483	-0.045126	0.010772	0.012736		34.495211	15.908535	53.073472	76.830664	10.389923	1.813024	6.553134	16.025963	789.391927	630.632197
	0.576937	13.911455	-0.186433		0.036167	0.116196	0.050096	0.025663	0.034459	0.166186	0.110382		0.028663	0.034702	0.020251	0.012191	-0.048131	-0.044198	-0.044561	-0.04522	0.010713	0.01269		35.701417	16.395135	56.775394	79.283935	12.571011	2.435505	8.32138	19.644746	694.512634	607.490767
	0.223976	13.592626	-1.687574		0.035145	0.114249	0.048151	0.025908	0.033625	0.13573	0.084773		0.028494	0.034538	0.020008	0.01198	-0.048175	-0.044267	-0.044619	-0.045288	0.010667	0.012655		36.764193	16.760916	60.175178	80.886557	14.93823	3.148642	10.183764	23.277596	596.335679	580.571948
	-0.083429	13.384285	-3.139855		0.034073	0.112155	0.046087	0.026046	0.032711	0.10856	0.063593		0.028379	0.034426	0.019844	0.011842	-0.048203	-0.044311	-0.044655	-0.045331	0.010636	0.012631		37.482017	17.026937	63.252414	82.063764	17.458573	3.947376	12.194305	26.885118	497.113286	549.831216
	-0.342443	13.293576	-4.535751		0.032926	0.109811	0.044058	0.026078	0.031767	0.084796	0.046565		0.028322	0.03437	0.019764	0.011782	-0.048215	-0.04433	-0.044671	-0.045349	0.010623	0.01262		37.668881	17.216843	65.992272	83.329399	20.101122	4.83729	14.409044	30.480885	399.985541	515.364965
	-0.550919	13.326498	-5.868491		0.031667	0.107045	0.042254	0.025994	0.030827	0.064432	0.033348		0.028327	0.034374	0.019773	0.011804	-0.04821	-0.044323	-0.044666	-0.045342	0.010627	0.012624		37.583558	17.344409	68.325856	84.570386	22.836989	5.814055	16.709405	34.213054	312.136068	476.609589
	-0.707069	13.488476	-7.131678		0.030264	0.103693	0.04084	0.025768	0.029904	0.047357	0.023569		0.028396	0.03444	0.019874	0.011911	-0.048187	-0.044289	-0.044637	-0.045309	0.010651	0.012643		37.586161	17.418888	70.170044	85.488083	25.634242	6.872859	18.947139	38.256185	240.999161	433.063039
	-0.810113	13.783421	-8.319855		0.028695	0.099623	0.039952	0.025368	0.028995	0.033379	0.016829		0.02853	0.034569	0.020072	0.012106	-0.048145	-0.044226	-0.044584	-0.045247	0.010695	0.012677		37.61451	17.440152	71.477287	86.026306	28.430062	8.032947	21.223268	42.621902	184.633936	386.59945
	-0.859856	14.21436	-9.428124		0.026965	0.094842	0.039701	0.024773	0.028088	0.02225	0.012717		0.028731	0.034762	0.020366	0.012391	-0.04808	-0.044131	-0.044505	-0.045153	0.010756	0.012723		37.413917	17.403113	72.22603	86.24879	31.147168	9.32323	23.749583	47.253645	136.852012	340.161827
	-0.8572	14.782541	-10.452833		0.025112	0.089464	0.040189	0.023985	0.027158	0.013693	0.010827		0.028996	0.035018	0.020758	0.012764	-0.04799	-0.044001	-0.044397	-0.045022	0.010833	0.012781		36.930178	17.298258	72.504006	86.224766	33.717972	10.744425	26.582739	52.250819	96.243686	295.383613
	-0.803858	15.487871	-11.391278		0.02319	0.083659	0.041513	0.023039	0.026193	0.007403	0.010774		0.029326	0.035334	0.021246	0.013224	-0.047869	-0.043831	-0.044255	-0.044849	0.010924	0.012846		36.250702	17.114168	72.471878	86.026081	36.081106	12.27836	29.669162	57.808335	64.636986	252.976884
	-0.702564	16.327965	-12.242628		0.021258	0.077677	0.043746	0.021999	0.025204	0.003074	0.012207		0.029716	0.035706	0.021827	0.013768	-0.047713	-0.043617	-0.044074	-0.044628	0.011023	0.012916		35.489948	16.864526	72.225758	85.711248	38.162401	13.923688	32.915949	63.830099	41.528979	213.536139
	-0.557047	17.298167	-13.007911		0.019375	0.071769	0.046969	0.020944	0.024222	0.0004	0.014812		0.030162	0.036129	0.022496	0.01439	-0.047514	-0.043354	-0.043849	-0.044351	0.011123	0.012981		34.781816	16.586913	71.797268	85.324587	39.875641	15.694786	36.196611	69.936986	24.119514	177.555825
	-0.371841	18.391307	-13.690535		0.017602	0.066203	0.051247	0.019946	0.02331	0.000906	0.018287		0.030654	0.036595	0.023245	0.015082	-0.047267	-0.043036	-0.043575	-0.044013	0.011219	0.013036		34.08411	16.295066	71.206521	84.860236	41.157368	17.562268	39.491766	75.830958	11.058663	145.364413
	-0.152521	19.596882	-14.297067		0.015995	0.061247	0.056624	0.019063	0.022532	0.001106	0.022379		0.031186	0.037095	0.024064	0.015833	-0.046963	-0.042659	-0.043245	-0.043607	0.011302	0.013073		33.115533	15.969058	70.4616	84.245343	41.975966	19.436592	42.927887	81.340702	3.089164	117.069095
	0.094635	20.90058	-14.83702		0.014598	0.057129	0.063132	0.018338	0.021954	0.000433	0.026852		0.031744	0.037617	0.024938	0.016632	-0.046605	-0.042226	-0.042864	-0.043137	0.011369	0.013089		31.745199	15.598548	69.568419	83.454471	42.326264	21.251505	46.447588	86.366127	0.104427	92.625951
	0.362149	22.281243	-15.325127		0.013442	0.054037	0.070746	0.017796	0.021624	0.000895	0.031474		0.032314	0.038144	0.025845	0.017466	-0.046208	-0.041758	-0.042448	-0.042628	0.011427	0.013091		30.163003	15.196154	68.53039	82.562159	42.249383	22.993583	49.621402	90.926217	0.084936	71.731916
	0.642407	23.716941	-15.776711		0.012552	0.052133	0.079388	0.017444	0.021578	0.002679	0.036041		0.032878	0.038661	0.026764	0.018318	-0.04579	-0.041275	-0.042016	-0.042102	0.011481	0.013086		28.595048	14.77709	67.350646	81.654228	41.791673	24.655368	51.977862	95.053394	0.795269	54.054673
	0.927795	25.185744	-16.207094		0.011952	0.051531	0.088919	0.017272	0.021832	0.004762	0.040417		0.033421	0.039153	0.027674	0.019176	-0.045369	-0.040798	-0.041588	-0.041585	0.011536	0.013083		27.267436	14.356569	66.032317	80.816501	40.999481	26.229399	53.045504	98.780081	0	39.261908
Subject #	7	Control	Male
	Joint Angles [deg]				EMG - filtered and normalised to max isometric trial									Knee Flexion-Extension Moment Arm[m]											Muscle Forces
	HipFlexion	KneeFlexion	AnkleDorsiflexion		Semimem	BicepsFemoris	RectusFemoris	Vasmed	Vaslat	medGastroc	latGastroc		Semimem	Semiten	BicepsFemorisLH	BicepsFemorisSH	RectusFemoris	Vasmed	Vasint	Vaslat	medGastroc	latGastroc		Semimem	Semiten	BicepsFemorisLH	BicepsFemorisSH	RectusFemoris	Vasmed	Vasint	Vaslat	medGastroc	latGastroc
	37.461517	11.995866	18.686589		0.035322	0.006043	0.140498	0.161658	0.292957	0.033792	0.026128		0.03675	0.045189	0.025752	0.014922	-0.065462	-0.060172	-0.060644	-0.061085	0.013518	0.015936		360.221559	92.80116	203.194347	65.008888	0.302425	87.997888	102.152564	157.014724	256.998145	78.369094
	37.378696	12.099103	18.640305		0.031405	0.011123	0.148535	0.164957	0.295501	0.036206	0.027833		0.036814	0.045251	0.025859	0.015014	-0.06544	-0.06014	-0.060618	-0.061053	0.013533	0.015948		359.328967	92.75645	202.752854	65.318893	0.227835	89.101102	104.029127	157.114495	255.022104	78.356855
	37.315235	12.301709	18.559319		0.02822	0.017858	0.156521	0.168719	0.296378	0.038787	0.029872		0.036941	0.045374	0.026065	0.0152	-0.065409	-0.060087	-0.060575	-0.061002	0.013572	0.015979		357.765557	92.62803	202.271784	65.475682	0.197918	91.450027	107.18367	160.712577	252.327843	78.132575
	37.27044	12.601441	18.445739		0.025798	0.026292	0.164462	0.173096	0.296003	0.041521	0.032255		0.037128	0.045557	0.026368	0.015477	-0.065363	-0.060011	-0.060512	-0.060927	0.01363	0.016027		355.636704	92.43457	201.741416	65.50576	0.201429	94.950278	111.598644	167.276184	248.91122	77.730143
	37.243619	12.996056	18.301674		0.024168	0.036465	0.172334	0.178161	0.294941	0.044402	0.03499		0.037373	0.045796	0.026764	0.015841	-0.0653	-0.059908	-0.060426	-0.060824	0.013706	0.016089		353.047783	92.19474	201.152026	65.435629	0.227122	99.507467	117.256503	176.272533	244.76809	77.18345
	37.234078	13.483313	18.129232		0.023359	0.048403	0.180107	0.18398	0.293752	0.047429	0.038086		0.037673	0.046088	0.027251	0.016289	-0.065216	-0.059775	-0.060314	-0.06069	0.013796	0.016162		350.104169	91.927209	200.493894	65.291792	0.263751	105.027209	124.139698	187.168838	239.89431	76.526387
	37.241124	14.060969	17.930522		0.023397	0.062115	0.187749	0.190676	0.292921	0.050607	0.041557		0.038024	0.04643	0.027826	0.016818	-0.065108	-0.059609	-0.060174	-0.06052	0.013898	0.016243		346.911235	91.650647	199.757297	65.100751	0.300069	111.415117	132.230683	199.432314	234.285736	75.792843
	37.264053	14.726763	17.707728		0.024311	0.077597	0.195264	0.19838	0.292838	0.053933	0.04541		0.038426	0.046819	0.028487	0.017424	-0.064972	-0.059406	-0.060003	-0.06031	0.014008	0.01633		343.567703	91.382315	198.931596	64.888483	0.325419	118.579972	141.510304	212.574107	227.944745	75.016919
	37.301919	15.47799	17.464788		0.026123	0.094828	0.202679	0.20725	0.293755	0.057426	0.049661		0.038873	0.047252	0.029229	0.018104	-0.064804	-0.059163	-0.059798	-0.060056	0.014124	0.016418		340.019206	91.107104	197.98505	64.668869	0.342635	126.503381	151.922521	227.11577	221.023707	74.237518
	37.353535	16.311503	17.207394		0.028864	0.113743	0.210032	0.217503	0.295836	0.061131	0.054342		0.039362	0.047723	0.030047	0.018852	-0.0646	-0.058876	-0.059554	-0.059753	0.014241	0.016503		336.0583	90.77753	196.864816	64.443692	0.368053	135.239779	163.374399	244.58926	213.82498	73.498353
	37.41762	17.223994	16.941681		0.032561	0.134232	0.217364	0.22935	0.299207	0.065088	0.059527		0.039889	0.048228	0.030937	0.019664	-0.064354	-0.058542	-0.059266	-0.059395	0.014355	0.016581		331.572995	90.364982	195.560898	64.211892	0.410166	144.798105	175.787076	265.958019	206.591727	72.82569
	37.492571	18.211582	16.675258		0.037223	0.156137	0.224783	0.242928	0.303927	0.069357	0.065318		0.040449	0.048763	0.031894	0.020534	-0.064058	-0.058152	-0.058928	-0.058974	0.014458	0.016643		326.859761	89.921966	194.238354	63.963143	0.443766	154.992657	189.144392	289.735696	199.304245	72.175185
	37.576688	19.270211	16.416125		0.042844	0.179261	0.232403	0.258282	0.309971	0.074075	0.071823		0.041038	0.049322	0.032911	0.021454	-0.063703	-0.057699	-0.058531	-0.058479	0.014544	0.016684		322.29894	89.517494	193.092349	63.683849	0.43807	165.592621	203.433952	313.854752	191.887991	71.48731
	37.667968	20.395066	16.172713		0.049398	0.203362	0.240253	0.27538	0.317294	0.0794	0.079135		0.041648	0.049898	0.03398	0.022418	-0.063292	-0.057188	-0.058079	-0.057918	0.014612	0.016703		317.851379	89.133735	192.003947	63.338547	0.42781	176.448824	218.369492	336.966698	184.518564	70.759248
	37.764099	21.580568	15.953885		0.056833	0.2281	0.248286	0.294085	0.325778	0.085506	0.087344		0.042269	0.050481	0.035089	0.023422	-0.06284	-0.056638	-0.05759	-0.057314	0.01467	0.016708		313.058425	88.666019	190.540115	62.869898	0.513242	187.493739	233.390874	358.442088	177.621707	70.044894
	37.862651	22.82077	15.768315		0.06507	0.253024	0.256404	0.314112	0.335184	0.09261	0.096571		0.042892	0.05106	0.036226	0.024459	-0.062358	-0.056065	-0.057078	-0.056686	0.014724	0.016705		307.701481	88.065669	188.509452	62.290314	0.793798	198.5264	247.936789	377.805149	171.519817	69.391817
	37.960777	24.108375	15.623834		0.074021	0.277702	0.264518	0.335041	0.345166	0.100905	0.106938		0.043511	0.051629	0.037381	0.025522	-0.061852	-0.055477	-0.056549	-0.056042	0.014775	0.016696		302.595128	87.523084	186.741714	61.894997	1.354235	208.797903	261.488878	395.069745	166.0784	68.81241
	38.055514	25.435707	15.528001		0.083587	0.301882	0.272611	0.356324	0.355298	0.110556	0.118541		0.044117	0.052182	0.038546	0.026602	-0.061323	-0.054877	-0.056006	-0.055385	0.014825	0.016683		298.720345	87.262105	186.181438	61.991472	2.277076	217.520375	273.631076	410.515326	161.059883	68.30642
	38.14369	26.794159	15.486906		0.09364	0.325409	0.280723	0.377325	0.365163	0.12169	0.131438		0.044705	0.05271	0.039709	0.027691	-0.060778	-0.05427	-0.055455	-0.054722	0.014874	0.016667		294.944419	86.901044	184.541473	61.544665	3.677866	226.160364	286.053108	427.714517	156.483055	67.784996
	38.221928	28.174192	15.505171		0.104058	0.348399	0.288886	0.397273	0.374446	0.134388	0.145702		0.045267	0.053207	0.04086	0.028781	-0.060221	-0.053663	-0.054902	-0.054059	0.014923	0.016649		288.020951	85.452685	176.30298	58.176906	5.705175	238.438839	302.550488	453.533113	152.623061	67.070692
	38.286831	29.566034	15.586708		0.114726	0.37119	0.297141	0.415429	0.382801	0.148726	0.161392		0.045797	0.053667	0.041989	0.029863	-0.059657	-0.053062	-0.054351	-0.053401	0.014975	0.016633		275.665465	82.231025	157.866565	50.370324	8.488416	256.811271	325.757924	492.362263	149.751694	66.049934
	38.334972	30.95914	15.732839		0.125487	0.393972	0.30553	0.431139	0.389933	0.164751	0.178503		0.046298	0.054094	0.043093	0.030936	-0.059084	-0.052464	-0.053801	-0.052749	0.015037	0.016626		259.808766	77.860226	133.872652	40.279754	12.074645	278.279068	353.30068	538.121806	148.08276	64.880058
	38.362929	32.342775	15.944162		0.136158	0.416789	0.314061	0.443861	0.39569	0.182475	0.196932		0.046772	0.054489	0.044172	0.031998	-0.0585	-0.051868	-0.05325	-0.0521	0.015116	0.016637		243.35994	73.267834	110.855558	30.899977	16.491016	298.583088	381.61042	582.36057	147.797599	63.781915
	38.367494	33.706284	16.219582		0.146508	0.439681	0.322613	0.453187	0.400004	0.201838	0.216479		0.047219	0.054855	0.04522	0.033045	-0.057907	-0.051275	-0.052699	-0.051455	0.015215	0.016668		227.490553	68.825821	91.53029	23.426466	21.780567	315.832381	408.470365	622.304129	148.664308	62.87952
	38.345674	35.039089	16.556303		0.156245	0.462789	0.330976	0.458723	0.402796	0.22272	0.236879		0.047637	0.05519	0.046229	0.034068	-0.057313	-0.050691	-0.052153	-0.050822	0.015332	0.016719		211.634657	64.350584	74.792543	17.255389	28.002214	330.504191	433.015294	660.854803	150.03774	62.200047
	38.294637	36.330888	16.951051		0.165006	0.486268	0.338878	0.46019	0.40392	0.244986	0.257772		0.048023	0.055491	0.047192	0.035059	-0.056724	-0.050122	-0.051619	-0.050206	0.015466	0.016788		195.338877	59.6964	59.704829	11.862839	35.232456	343.144829	454.682332	700.095363	151.484403	61.780767
	38.212152	37.572456	17.398926		0.172397	0.51025	0.346029	0.457603	0.403171	0.268474	0.278775		0.048376	0.055759	0.048103	0.03601	-0.056147	-0.049572	-0.051102	-0.049611	0.015616	0.016875		178.90231	54.965678	46.661155	7.357534	43.615348	354.165019	473.882944	737.84312	153.489286	61.716171
	38.096162	38.754897	17.894599		0.177985	0.534736	0.352159	0.451258	0.400408	0.292967	0.299549		0.048696	0.055993	0.048957	0.036916	-0.055588	-0.049046	-0.050606	-0.049042	0.015779	0.016979		162.805547	50.320594	36.373911	3.999459	53.304509	363.935025	491.26195	770.958532	156.746877	62.114183
	37.945174	39.870636	18.432191		0.18138	0.559806	0.357002	0.441397	0.395487	0.318172	0.319802		0.048982	0.056196	0.049751	0.03777	-0.055051	-0.048547	-0.050135	-0.048504	0.01595	0.017094		147.376887	45.871147	29.222184	1.890134	64.285071	372.674123	507.228906	798.820827	161.488912	63.062571
	37.758255	40.913424	19.005274		0.182486	0.585556	0.360251	0.428311	0.388488	0.343771	0.33927		0.049236	0.056369	0.050483	0.038564	-0.054541	-0.048077	-0.04969	-0.047996	0.016116	0.017207		132.792327	41.675165	25.25176	0.972614	76.373687	380.450599	521.95811	823.328006	167.484371	64.628955
	37.534694	41.877612	19.607379		0.181598	0.612008	0.361624	0.412537	0.379714	0.369514	0.357698		0.049459	0.056515	0.051151	0.039293	-0.054063	-0.047638	-0.049274	-0.047522	0.016268	0.017309		119.230545	37.783728	24.488621	1.189387	89.303439	387.364758	535.038501	845.664571	174.514123	66.850549
	37.27457	42.759742	20.231973		0.179216	0.639085	0.360912	0.394714	0.369505	0.395122	0.374955		0.049653	0.056636	0.051754	0.039955	-0.053619	-0.047233	-0.04889	-0.047084	0.016403	0.017399		106.907412	34.230008	26.937514	2.508224	102.502441	393.671232	543.75851	863.722993	182.48706	69.646455
	36.978176	43.556964	20.872521		0.175854	0.666572	0.357915	0.375419	0.358148	0.420187	0.391072		0.04982	0.056737	0.052292	0.040548	-0.053213	-0.046864	-0.048539	-0.046684	0.016523	0.017476		96.043503	31.043331	32.592318	4.902388	115.348275	399.667207	545.065282	874.709408	191.347726	72.921393
	36.646261	44.267919	21.522757		0.171968	0.693939	0.352425	0.355147	0.345906	0.444244	0.406122		0.049963	0.056818	0.052767	0.041072	-0.052848	-0.046533	-0.048224	-0.046326	0.016626	0.017541		86.753747	28.267493	41.319045	8.326018	127.809841	405.741142	541.284313	878.973346	201.124471	76.928393
	36.280029	44.892733	22.176682		0.167936	0.720395	0.34434	0.334421	0.332994	0.46678	0.420287		0.050083	0.056883	0.05318	0.04153	-0.052524	-0.046241	-0.047946	-0.046009	0.016715	0.017596		79.047427	25.960761	52.855846	12.714134	140.447357	412.372776	540.11945	880.007742	211.929457	82.268797
	35.880795	45.431989	22.828455		0.164063	0.745322	0.333678	0.313752	0.319643	0.48726	0.433785		0.050183	0.056934	0.053534	0.041923	-0.052243	-0.045988	-0.047705	-0.045734	0.01679	0.017641		72.932393	24.175059	66.934731	18.00373	153.662624	419.988104	547.033802	880.331187	223.751278	89.220989
	35.450247	45.887836	23.472802		0.16058	0.768243	0.320565	0.293534	0.306118	0.505282	0.44675		0.050264	0.056975	0.053831	0.042253	-0.052005	-0.045773	-0.047501	-0.0455	0.016852	0.017678		68.429131	22.934411	83.285392	24.143028	167.120931	428.782282	557.592154	878.018232	236.069691	96.710946
	34.99017	46.262843	24.104612		0.157638	0.788621	0.305266	0.274038	0.292591	0.520543	0.459182		0.05033	0.057005	0.054076	0.042523	-0.051808	-0.045596	-0.047332	-0.045308	0.016902	0.017707		65.56351	22.255838	101.634324	31.081675	180.315681	438.89295	565.116066	870.23406	248.267427	103.392014
	34.502424	46.560196	24.719197		0.155315	0.80576	0.288159	0.255393	0.279196	0.532792	0.471134		0.050381	0.057029	0.054269	0.042736	-0.05165	-0.045455	-0.047198	-0.045155	0.016941	0.017729		64.412468	22.155705	121.647758	38.73754	193.021828	450.462259	568.248155	858.781607	260.421371	109.423434
	33.988939	46.783698	25.312291		0.153652	0.819072	0.269619	0.237641	0.265989	0.54178	0.482814		0.050419	0.057046	0.054415	0.042896	-0.051532	-0.045349	-0.047097	-0.04504	0.01697	0.017745		65.104012	22.64972	142.931665	46.996716	205.295878	463.636865	570.952103	850.101563	273.302566	116.470341
	33.451627	46.937221	25.879775		0.152661	0.828137	0.250056	0.220868	0.25292	0.547414	0.494294		0.050445	0.057057	0.054516	0.043006	-0.051451	-0.045276	-0.047028	-0.044961	0.01699	0.017756		67.732916	23.749815	165.045	55.760358	217.213482	478.655052	576.673313	849.074544	287.46628	125.719193
	32.892304	47.024803	26.418034		0.152354	0.832939	0.229879	0.205178	0.239856	0.550161	0.505458		0.050461	0.057064	0.054576	0.043068	-0.051404	-0.045235	-0.046988	-0.044916	0.017	0.017762		72.252123	25.452946	187.36914	64.995392	228.877905	496.120827	585.85867	853.534312	302.483961	136.179842
	32.312756	47.050512	26.923594		0.15273	0.833736	0.209549	0.190647	0.226639	0.550633	0.516126		0.050467	0.057067	0.054597	0.043087	-0.05139	-0.045222	-0.046977	-0.044902	0.017004	0.017764		78.577003	27.752144	209.266315	74.68025	240.394406	516.707937	598.215005	859.693403	317.709878	146.374951
	31.714648	47.018186	27.393252		0.153751	0.830503	0.18951	0.177261	0.2133	0.549357	0.526028		0.050464	0.057067	0.054581	0.043064	-0.051407	-0.045238	-0.046991	-0.044919	0.017	0.017762		86.574185	30.636375	230.679456	84.679822	251.755239	540.591276	613.669394	866.995575	333.160083	156.13728
	31.099524	46.931431	27.824083		0.155356	0.823239	0.170113	0.16496	0.199994	0.546752	0.534715		0.050452	0.057063	0.054531	0.043002	-0.051452	-0.045279	-0.04703	-0.044964	0.016989	0.017756		96.061557	34.090541	252.132199	94.745458	262.839656	567.446883	632.369156	878.115815	349.512415	166.609687
	30.468888	46.793714	28.213242		0.157429	0.812135	0.151617	0.153648	0.186841	0.543092	0.541607		0.050432	0.057056	0.054449	0.042904	-0.051524	-0.045345	-0.047092	-0.045035	0.016971	0.017746		106.893634	38.083684	273.88846	104.671955	273.547871	596.89999	654.265111	895.021721	367.42358	178.695984
	29.82412	46.607988	28.558156		0.159844	0.797432	0.13419	0.143154	0.173938	0.53857	0.546231		0.050403	0.057045	0.054336	0.042771	-0.051621	-0.045433	-0.047176	-0.04513	0.016947	0.017732		119.079911	42.522123	295.07229	114.447655	283.883586	628.459346	678.483776	916.289402	387.350669	192.115959
	29.166563	46.377061	28.856328		0.162467	0.779475	0.117953	0.133266	0.161369	0.533265	0.548228		0.050367	0.05703	0.054193	0.042605	-0.051741	-0.045542	-0.047281	-0.045249	0.016917	0.017715		132.657315	47.297367	314.569549	124.109467	293.876618	661.604061	703.965575	939.675881	409.685389	206.307073
	28.497547	46.103425	29.105412		0.165183	0.758541	0.102994	0.123701	0.149181	0.527263	0.547635		0.050322	0.05701	0.054022	0.042408	-0.051883	-0.045671	-0.047404	-0.04539	0.016881	0.017694		147.402548	52.320974	332.341905	133.698523	303.562349	695.801317	730.110571	963.600217	434.463422	221.02133
	27.818383	45.789251	29.303215		0.167857	0.734897	0.089356	0.114203	0.137407	0.520791	0.544938		0.050269	0.056986	0.053824	0.042181	-0.052045	-0.045819	-0.047545	-0.045551	0.016839	0.01767		162.832095	57.524548	349.42684	143.260175	312.981729	730.506371	756.778468	987.143517	461.36443	236.32528
	27.130398	45.436642	29.447604		0.170409	0.708925	0.077043	0.104657	0.126013	0.514012	0.540656		0.050208	0.056957	0.053599	0.041925	-0.052227	-0.045985	-0.047703	-0.045732	0.016791	0.017641		178.507355	62.844833	366.662064	152.842193	322.174101	764.87133	783.477681	1009.4473	490.317783	252.255731
	26.434987	45.04747	29.536663		0.172817	0.68093	0.066026	0.095113	0.114903	0.506914	0.53515		0.050138	0.056922	0.053349	0.041642	-0.052427	-0.046168	-0.047877	-0.04593	0.016737	0.017609		194.214646	68.235633	383.899114	162.501279	331.171427	796.837789	808.231548	1029.779621	522.31361	268.675822
	25.733567	44.62355	29.568534		0.175009	0.651287	0.056251	0.085684	0.103995	0.499376	0.528635		0.05006	0.056882	0.053073	0.041333	-0.052643	-0.046366	-0.048066	-0.046146	0.016678	0.017572		209.795244	73.652137	400.764017	172.296168	340.00181	824.094825	828.762433	1047.44056	558.542747	285.416919
	25.027623	44.166691	29.541557		0.176879	0.620573	0.04765	0.07649	0.093345	0.491229	0.521215		0.049972	0.056835	0.052773	0.040998	-0.052875	-0.04658	-0.048269	-0.046377	0.016612	0.017532		225.061128	78.983329	417.366628	182.281093	348.647061	845.483989	844.409574	1061.739278	598.712973	302.578189
	24.318706	43.678688	29.454263		0.178343	0.589595	0.040142	0.067665	0.0831	0.482233	0.51298		0.049875	0.05678	0.05245	0.040638	-0.053122	-0.046807	-0.048485	-0.046623	0.016541	0.017487		239.794978	84.051983	434.300627	192.50578	357.042695	860.999308	856.129076	1071.994016	641.049009	320.5266
	23.608384	43.161363	29.30528		0.179252	0.559308	0.033647	0.059316	0.073399	0.472079	0.503986		0.049768	0.056718	0.052103	0.040254	-0.053382	-0.047047	-0.048713	-0.046883	0.016464	0.017438		253.721178	88.697207	451.966067	203.010518	365.107361	870.636924	864.44175	1077.660491	684.077055	339.349261
	22.898263	42.616639	29.09358		0.179393	0.530625	0.028094	0.051523	0.06434	0.460444	0.494297		0.049651	0.056647	0.051734	0.039847	-0.053653	-0.047298	-0.048952	-0.047155	0.016381	0.017384		266.336012	92.83496	469.904349	213.798636	372.700286	874.200999	867.846034	1078.742758	727.787153	357.967268
	22.189958	42.046464	28.818235		0.178525	0.504263	0.02341	0.044342	0.055988	0.447062	0.483937		0.049524	0.056568	0.051344	0.03942	-0.053935	-0.04756	-0.0492	-0.047438	0.016294	0.017327		277.079701	96.396787	487.475661	224.864524	379.662288	871.447654	864.418188	1075.366875	772.525633	375.059914
	21.485038	41.452849	28.478608		0.176529	0.480655	0.019516	0.0378	0.048384	0.431689	0.472863		0.049388	0.05648	0.050934	0.038973	-0.054226	-0.047832	-0.049457	-0.047731	0.016201	0.017265		285.414536	99.230883	504.809511	236.209564	385.752493	862.131888	854.153036	1067.312086	818.416367	390.449596
	20.785022	40.837867	28.074355		0.173417	0.459979	0.016329	0.031904	0.041543	0.414107	0.460992		0.049241	0.056383	0.050505	0.038507	-0.054525	-0.048111	-0.049722	-0.048033	0.016104	0.017199		290.824881	101.102092	522.804724	247.842129	390.648336	846.00758	838.963963	1054.010821	865.360762	405.101816
	20.091382	40.203589	27.605248		0.169305	0.442189	0.01377	0.026643	0.035458	0.394225	0.448184		0.049084	0.056277	0.050057	0.038024	-0.05483	-0.048397	-0.049993	-0.048342	0.016002	0.017129		292.986496	101.853237	542.125514	259.789905	394.029809	823.136979	820.422597	1035.097709	913.216419	419.696519
	19.405409	39.55207	27.071485		0.164423	0.427074	0.011763	0.021998	0.030112	0.372224	0.434361		0.048917	0.056161	0.049592	0.037526	-0.05514	-0.04869	-0.05027	-0.048657	0.015898	0.017058		292.33689	101.653542	562.363839	272.156623	395.601347	794.816014	798.39986	1011.076483	961.70439	433.572629
	18.72834	38.885357	26.473381		0.158992	0.414341	0.010236	0.017947	0.025481	0.348521	0.419533		0.048741	0.056035	0.049112	0.037015	-0.055455	-0.048988	-0.050551	-0.048979	0.015797	0.01699		289.50536	100.751908	582.864274	285.055128	395.083655	762.633665	772.372596	982.671847	1010.446869	445.780804
	18.061225	38.205402	25.811539		0.15322	0.403564	0.009128	0.014458	0.021533	0.323683	0.40362		0.048554	0.055899	0.048617	0.036495	-0.055772	-0.049291	-0.050837	-0.049306	0.015701	0.016928		285.152355	99.352937	603.446977	298.370662	392.431032	727.82545	742.532955	950.693493	1057.577359	456.452395
	17.404927	37.514067	25.086852		0.14725	0.394204	0.008389	0.0115	0.018233	0.298205	0.386393		0.048359	0.055753	0.048108	0.035965	-0.056092	-0.049598	-0.051127	-0.049639	0.015609	0.016871		279.969471	97.616927	624.407697	311.760864	387.831381	691.273424	709.788388	916.0361	1099.740682	466.799452
	16.76023	36.813159	24.300314		0.141184	0.38568	0.007974	0.009032	0.015538	0.272478	0.3676		0.048154	0.055598	0.047587	0.035428	-0.056413	-0.049909	-0.051419	-0.049975	0.015522	0.01682		274.562366	95.714082	645.779672	324.877459	381.269509	653.831436	675.196618	879.567538	1135.05682	477.672269
	16.12764	36.104299	23.453278		0.135119	0.377543	0.007838	0.007011	0.0134	0.246881	0.34713		0.047941	0.055434	0.047055	0.034885	-0.056735	-0.050222	-0.051713	-0.050315	0.015441	0.016775		269.187527	93.861918	666.463407	337.388101	371.877231	616.301977	640.292066	842.033661	1167.805311	488.286178
	15.507585	35.389054	22.547202		0.129159	0.369279	0.007939	0.005395	0.011761	0.221751	0.325081		0.047719	0.05526	0.046513	0.034336	-0.057055	-0.050538	-0.052009	-0.050656	0.015366	0.016736		264.022234	92.282972	685.113896	348.965227	358.662544	579.450996	606.669765	804.127515	1203.44871	497.476606
	14.900321	34.668879	21.583784		0.123364	0.360242	0.008235	0.004138	0.010564	0.197409	0.301789		0.047489	0.055077	0.045961	0.033783	-0.057374	-0.050854	-0.052305	-0.050998	0.015297	0.016703		259.429721	91.043294	701.252679	359.299695	342.690335	543.499267	574.577869	766.029168	1239.241564	504.742139
	14.305935	33.945111	20.564974		0.117722	0.349908	0.008683	0.003199	0.009751	0.174141	0.277696		0.047252	0.054886	0.045402	0.033228	-0.057691	-0.051171	-0.052601	-0.051342	0.015234	0.016676		255.959173	90.052437	715.267839	368.10078	327.082377	508.122387	542.917649	727.405714	1264.230412	510.244524
	13.724468	33.21907	19.492824		0.112173	0.337899	0.009243	0.002533	0.009264	0.152186	0.253335		0.047008	0.054686	0.044836	0.032671	-0.058005	-0.051487	-0.052896	-0.051686	0.015177	0.016655		253.988995	89.243641	727.263452	375.1092	313.812487	473.189724	510.856273	688.065439	1271.151073	514.474948
	13.155809	32.492023	18.369769		0.10666	0.324083	0.009873	0.002104	0.009043	0.13175	0.229161		0.046757	0.054479	0.044264	0.032113	-0.058315	-0.051803	-0.053189	-0.05203	0.015125	0.016639		253.182122	88.672097	736.056861	380.188231	299.904931	439.440541	478.858715	648.470622	1268.923978	519.127022
	12.59981	31.765226	17.198355		0.101126	0.308379	0.010535	0.001876	0.009026	0.112956	0.2055		0.0465	0.054264	0.043687	0.031555	-0.058621	-0.052117	-0.05348	-0.052372	0.01508	0.01663		253.038695	88.421741	740.204103	383.237371	281.321651	407.799931	447.692427	609.225916	1269.974945	526.074452
	12.056291	31.040002	15.981477		0.095508	0.290676	0.011204	0.001813	0.009156	0.095851	0.182599		0.046237	0.054041	0.043106	0.030998	-0.058922	-0.052429	-0.053769	-0.052712	0.01504	0.016627		253.428541	88.5365	739.649879	384.284537	258.051076	378.465283	417.619359	570.450218	1274.292253	534.419215
	11.525041	30.317741	14.722383		0.089736	0.271058	0.011867	0.001886	0.00938	0.080443	0.160668		0.045968	0.053812	0.042523	0.030443	-0.059218	-0.052739	-0.054055	-0.05305	0.015006	0.016628		254.591167	89.020285	735.727562	383.486065	234.108124	350.906272	388.395961	531.776662	1269.426639	540.491557
	11.005864	29.599895	13.424491		0.083794	0.249811	0.012514	0.002067	0.009657	0.066704	0.139869		0.045694	0.053576	0.041937	0.029889	-0.059509	-0.053047	-0.054338	-0.053386	0.014976	0.016633		256.672748	89.852944	729.588869	380.982751	212.727543	324.686394	359.846224	492.976386	1247.207073	541.785529
	10.498624	28.888156	12.09185		0.077751	0.227501	0.013135	0.002331	0.009956	0.054573	0.120334		0.045414	0.053332	0.04135	0.029338	-0.059796	-0.053353	-0.054619	-0.053721	0.014949	0.016641		259.381828	90.925026	721.417403	376.830886	193.323155	299.870972	332.152214	454.457032	1218.738511	540.932444
	10.003204	28.184289	10.72869		0.071708	0.204757	0.013719	0.00266	0.01025	0.043969	0.102201		0.045127	0.05308	0.04076	0.028789	-0.060079	-0.053659	-0.054898	-0.054055	0.014923	0.016649		262.341267	92.106996	711.150341	371.067457	174.400583	276.633906	305.576594	416.777251	1199.277314	541.65757
	9.519582	27.490312	9.339777		0.065776	0.182133	0.01426	0.003035	0.010514	0.034819	0.085602		0.044834	0.05282	0.040169	0.028243	-0.060358	-0.053963	-0.055176	-0.054387	0.014898	0.016658		265.719507	93.320768	698.623811	363.771344	155.547198	254.760834	280.176831	380.309072	1188.725294	543.30795
	9.047829	26.808502	7.930415		0.060049	0.160088	0.014757	0.003442	0.010726	0.027038	0.070615		0.044538	0.052554	0.039581	0.027702	-0.060632	-0.054264	-0.05545	-0.054716	0.014873	0.016666		270.230577	94.539711	683.572884	355.063311	137.432118	233.649134	255.805194	345.2379	1171.629709	540.852399
	8.588061	26.141253	6.506117		0.054604	0.138996	0.015207	0.003868	0.010874	0.020528	0.057268		0.044239	0.052284	0.038998	0.027169	-0.0609	-0.054561	-0.05572	-0.055041	0.014849	0.016674		276.11147	95.738018	665.85624	344.996868	120.644964	212.7964	232.296681	311.717837	1137.464221	530.938021
	8.140548	25.491384	5.073146		0.049485	0.119139	0.015612	0.004303	0.010948	0.015174	0.045543		0.04394	0.052013	0.038423	0.026647	-0.06116	-0.054851	-0.055984	-0.055359	0.014826	0.016682		281.596162	96.884238	645.844554	333.349203	105.269235	192.168609	209.452883	279.810231	1098.078463	517.686516
	7.7056	24.861834	3.63797		0.044709	0.10072	0.015971	0.004739	0.010939	0.010855	0.03539		0.043642	0.051741	0.037858	0.026137	-0.061412	-0.055135	-0.05624	-0.055669	0.014804	0.016689		284.51293	97.945434	624.033881	319.870463	91.262189	171.854857	187.082662	249.556692	1070.250857	506.849593
	7.283613	24.255833	2.207448		0.040264	0.083865	0.016281	0.005163	0.01084	0.007446	0.026725		0.043348	0.051471	0.037309	0.025642	-0.061653	-0.055409	-0.056488	-0.055969	0.014781	0.016695		284.876365	98.887055	600.860029	305.277671	78.587756	152.082717	165.354243	221.078248	1055.460188	498.69034
	6.875067	23.676899	0.788826		0.036118	0.06864	0.016541	0.005568	0.010659	0.004823	0.019449		0.043061	0.051206	0.036778	0.025167	-0.061883	-0.055673	-0.056726	-0.056257	0.014758	0.0167		284.887369	99.672928	576.698563	291.254725	67.216539	133.218245	144.795214	194.575345	1039.885607	487.98322
	6.480449	23.128616	-0.610628		0.032232	0.055067	0.016737	0.005948	0.010406	0.002866	0.013445		0.042783	0.050948	0.03627	0.024714	-0.0621	-0.055924	-0.056951	-0.056532	0.014736	0.016704		286.189978	100.260714	552.045072	279.049494	57.123854	115.613996	125.850204	170.160215	1012.885317	470.993172
	6.100262	22.614761	-1.983639		0.028588	0.043123	0.016867	0.006297	0.010096	0.001459	0.008593		0.042517	0.0507	0.035789	0.024287	-0.062302	-0.05616	-0.057163	-0.05679	0.014715	0.016706		287.82052	100.583682	527.885721	267.997589	48.30272	99.544447	108.569517	147.578433	979.19454	450.901577
	5.735011	22.139151	-3.322956		0.025207	0.03275	0.016931	0.006611	0.009736	0.000504	0.004765		0.042267	0.050465	0.035339	0.023891	-0.062488	-0.056379	-0.057359	-0.057031	0.014695	0.016707		288.200382	100.568045	505.301145	257.000224	40.748021	85.250331	92.906345	126.505829	947.047114	432.442902
	5.385087	21.705366	-4.621997		0.022106	0.023869	0.01694	0.006883	0.009343	0.000087	0.001834		0.042034	0.050247	0.034925	0.023527	-0.062658	-0.05658	-0.057538	-0.057251	0.014675	0.016708		286.601518	100.11793	484.723988	245.96308	34.395766	72.645208	78.847681	107.122366	916.727188	416.303063
	5.050771	21.316747	-5.874843		0.019292	0.016378	0.016899	0.00711	0.008929	0.000377	0.000324		0.041822	0.050047	0.034551	0.0232	-0.062809	-0.05676	-0.057699	-0.057449	0.014657	0.016707		283.146456	99.115382	465.938904	235.7963	29.123087	61.315465	66.414318	90.112143	880.569223	399.119423
	4.732234	20.97628	-7.07618		0.016762	0.010166	0.016814	0.007295	0.008509	0.000425	0.001837		0.041633	0.049869	0.03422	0.022912	-0.062941	-0.056918	-0.05784	-0.057623	0.014641	0.016706		278.029004	97.486998	448.867073	227.235966	24.810242	50.956951	55.616549	75.954706	833.026315	378.369114
	4.429235	20.685566	-8.222994		0.014505	0.005112	0.016692	0.007442	0.008089	0.00028	0.00281		0.041469	0.049713	0.033934	0.022665	-0.063053	-0.057053	-0.057961	-0.057771	0.014626	0.016705		271.580165	95.341425	434.088482	220.147218	21.360233	41.760273	46.416776	64.223711	778.408672	355.592441
	4.141407	20.445781	-9.312955		0.012512	0.001094	0.016535	0.007558	0.007682	0.000008	0.003347		0.041332	0.049583	0.033696	0.022461	-0.063145	-0.057165	-0.05806	-0.057894	0.014614	0.016703		264.16238	92.83169	422.306954	214.181432	18.682424	34.025947	38.759669	54.27979	723.277778	333.266879
	3.867903	20.256307	-10.346283		0.010771	0.002009	0.016347	0.007649	0.007291	0.000419	0.003527		0.041221	0.049478	0.033504	0.0223	-0.063218	-0.057253	-0.058138	-0.057991	0.014604	0.016702		256.072184	90.08482	413.286404	209.0813	16.701732	27.737556	32.457431	45.792949	669.296172	312.061493
	3.607389	20.114729	-11.325745		0.009264	0.004321	0.01614	0.007723	0.006926	0.000907	0.00342		0.041137	0.049397	0.033358	0.022179	-0.063271	-0.057319	-0.058196	-0.058063	0.014597	0.016701		247.540211	87.201837	405.850842	204.68083	15.358629	22.561748	27.189791	38.742564	613.227445	290.836944
	3.358287	20.017515	-12.25532		0.007973	0.005953	0.015925	0.007781	0.006592	0.001455	0.003084		0.041077	0.049339	0.033254	0.022096	-0.063307	-0.057364	-0.058236	-0.058113	0.014592	0.0167		238.769521	84.268568	398.954207	200.812779	14.589939	18.204587	22.690562	33.094087	552.825286	268.67798
	3.11812	19.956968	-13.143397		0.006883	0.00701	0.015712	0.007831	0.006291	0.002046	0.002569		0.041037	0.0493	0.033186	0.022044	-0.063329	-0.057392	-0.058261	-0.058143	0.014589	0.016699		229.864339	81.314574	392.233623	197.289012	14.315186	14.584912	18.932914	28.703474	490.655759	245.880208
	2.884184	19.924355	-13.999468		0.005976	0.00759	0.015514	0.007871	0.006029	0.002663	0.001923		0.041012	0.049275	0.033144	0.022017	-0.063339	-0.057407	-0.058275	-0.05816	0.014587	0.016699		220.904182	78.35535	385.497007	193.916172	14.449568	11.674758	15.949858	25.399309	430.488026	223.041946
	2.653776	19.910938	-14.833026		0.005234	0.007781	0.015339	0.007905	0.005807	0.003294	0.001183		0.040998	0.049261	0.03312	0.022005	-0.063342	-0.057413	-0.05828	-0.058166	0.014587	0.016699		211.968566	75.40639	378.552278	190.5009	14.908285	9.446158	13.774406	23.010175	376.091247	200.761515
	2.424194	19.907982	-15.653561		0.004637	0.007662	0.015195	0.007931	0.005627	0.003929	0.000385		0.04099	0.049253	0.033106	0.022003	-0.063341	-0.057415	-0.058281	-0.058168	0.014586	0.016699		203.137008	72.48319	371.207354	186.84984	15.606535	7.871147	12.439568	21.364654	331.234582	179.637236
Subject #	8	Control	Male
	Joint Angles [deg]				EMG - filtered and normalised to max isometric trial									Knee Flexion-Extension Moment Arm[m]											Muscle Forces
	HipFlexion	KneeFlexion	AnkleDorsiflexion		Semimem	BicepsFemoris	RectusFemoris	Vasmed	Vaslat	medGastroc	latGastroc		Semimem	Semiten	BicepsFemorisLH	BicepsFemorisSH	RectusFemoris	Vasmed	Vasint	Vaslat	medGastroc	latGastroc		Semimem	Semiten	BicepsFemorisLH	BicepsFemorisSH	RectusFemoris	Vasmed	Vasint	Vaslat	medGastroc	latGastroc
	40.272411	11.841867	11.319772		0.131784	0.117952	0.115627	0.434367	0.587618	0.164704	0.041938		0.029451	0.036373	0.020057	0.012033	-0.054438	-0.050682	-0.050653	-0.051601	0.012245	0.014354		1622.459253	198.527712	450.672534	156.178967	-0.161956	110.436263	108.528223	140.702795	173.324369	69.52232
	40.281847	11.815953	11.097248		0.124442	0.110284	0.120516	0.452955	0.617912	0.173468	0.042674		0.029435	0.036358	0.020035	0.012009	-0.054429	-0.050676	-0.050649	-0.051592	0.012234	0.014344		1615.832592	195.905742	444.679381	155.733457	-0.045113	117.209508	123.017118	163.961795	179.942492	69.855929
	40.286013	11.896173	10.850663		0.11685	0.103337	0.125439	0.47306	0.647918	0.181612	0.043511		0.029473	0.036396	0.0201	0.012068	-0.05442	-0.050661	-0.050637	-0.051576	0.012246	0.014353		1603.707885	192.440855	437.875281	154.050973	0.03736	125.649006	137.165512	185.855831	189.191541	69.968908
	40.28657	12.084359	10.585937		0.109181	0.09727	0.130451	0.494663	0.677922	0.189253	0.044493		0.029566	0.036486	0.020252	0.012209	-0.054405	-0.050631	-0.050614	-0.051547	0.01228	0.014381		1586.455067	188.294314	430.216653	151.293541	0.092174	135.889989	151.870069	208.087301	200.679492	69.904376
	40.285176	12.382344	10.308986		0.10166	0.092199	0.135599	0.517734	0.708161	0.196582	0.045665		0.029712	0.036629	0.020492	0.012434	-0.054382	-0.050585	-0.050578	-0.051501	0.012335	0.014426		1564.444075	183.62738	421.659917	147.623187	0.126043	148.067687	168.027452	232.358602	214.014319	69.705451
	40.283491	12.791959	10.025729		0.094483	0.088253	0.140939	0.542066	0.738893	0.203882	0.047065		0.029912	0.036823	0.020821	0.012742	-0.054346	-0.050518	-0.050525	-0.051434	0.012408	0.014485		1538.044845	178.601316	412.161492	143.201937	0.145677	162.317331	186.534325	260.372134	228.803998	69.415251
	40.283174	13.315038	9.742085		0.087813	0.085551	0.146547	0.567329	0.770265	0.21151	0.04873		0.030165	0.037068	0.021239	0.013133	-0.054295	-0.050427	-0.050452	-0.05134	0.012498	0.014557		1507.627312	173.377383	401.677797	138.191817	0.157789	178.774152	208.287352	293.830294	244.656503	69.076893
	40.285889	13.953385	9.464071		0.081802	0.084196	0.152485	0.593319	0.802132	0.219801	0.050699		0.030472	0.037364	0.021748	0.013608	-0.054224	-0.050308	-0.050356	-0.051216	0.012602	0.014639		1473.563141	168.113071	390.17019	132.752683	0.168968	197.575895	234.156787	334.422628	261.188817	68.733806
	40.293404	14.708205	9.200041		0.076584	0.084268	0.158847	0.620088	0.834098	0.228978	0.052989		0.03083	0.037708	0.022347	0.014166	-0.054128	-0.050157	-0.050233	-0.051055	0.012718	0.01473		1436.263747	162.879114	377.713579	126.994481	0.18302	218.918149	264.405496	383.543038	278.225128	68.436556
	40.307588	15.580096	8.960681		0.072253	0.085818	0.165779	0.648085	0.865625	0.239158	0.055603		0.031237	0.038099	0.023035	0.014805	-0.054003	-0.04997	-0.050079	-0.050852	0.012843	0.014824		1396.180299	157.659487	364.496431	120.977249	0.200962	243.054347	298.688953	442.289787	295.796822	68.242849
	40.330239	16.569262	8.757039		0.068865	0.088872	0.173439	0.67797	0.896136	0.250435	0.058561		0.031691	0.038533	0.023811	0.015524	-0.053841	-0.04974	-0.049887	-0.050599	0.012971	0.014918		1353.663589	152.440536	350.667195	114.750717	0.222824	270.144737	336.632059	510.830954	313.807321	68.185391
	40.362841	17.674421	8.601215		0.066445	0.093417	0.181995	0.710285	0.925266	0.262848	0.061897		0.032189	0.039005	0.024671	0.016317	-0.05363	-0.049455	-0.049646	-0.050282	0.013094	0.015		1308.656003	147.233167	336.194515	108.332073	0.245171	299.966763	377.843056	585.665306	331.612141	68.195648
	40.40678	18.893843	8.50554		0.064987	0.099404	0.191582	0.745267	0.953044	0.276366	0.065645		0.032726	0.039512	0.025612	0.01718	-0.053357	-0.049103	-0.049343	-0.049885	0.013199	0.015059		1261.008393	142.04864	321.013672	101.73462	0.263977	332.199278	421.925302	662.480426	348.453352	68.184908
	40.462975	20.223987	8.481629		0.064448	0.106735	0.20228	0.782859	0.979515	0.290858	0.069829		0.033295	0.040044	0.026626	0.018105	-0.053019	-0.048686	-0.048979	-0.049412	0.013285	0.015094		1210.8147	136.765057	305.326512	95.069437	0.281573	366.454663	468.46565	739.405206	364.114173	68.182465
	40.531884	21.659503	8.540388		0.064749	0.115254	0.214096	0.822642	1.004568	0.306165	0.074453		0.033882	0.040589	0.027698	0.019088	-0.05263	-0.048219	-0.048569	-0.048882	0.01336	0.015112		1158.411952	131.127369	289.601452	88.54538	0.306645	402.278822	517.034446	817.009845	378.918974	68.335618
	40.613714	23.194167	8.691822		0.065782	0.12476	0.226946	0.863782	1.027885	0.322128	0.079506		0.034475	0.041133	0.028814	0.02012	-0.052201	-0.047717	-0.048126	-0.048314	0.013429	0.015119		1104.167058	124.96115	274.267994	82.352003	0.392693	439.483241	567.173166	896.015643	393.14316	68.800713
	40.707764	24.818586	8.942478		0.067408	0.135049	0.240704	0.905126	1.049252	0.338499	0.085008		0.035062	0.041662	0.029958	0.021189	-0.051741	-0.047191	-0.047658	-0.04772	0.013493	0.015115		1048.524173	118.437628	259.553628	76.584638	0.771361	478.953292	618.310677	977.323728	406.77217	69.749764
	40.813074	26.522479	9.297886		0.069457	0.14589	0.255243	0.945574	1.068723	0.354941	0.091017		0.035629	0.042164	0.031115	0.022284	-0.051254	-0.046648	-0.047174	-0.047109	0.013552	0.015102		991.953876	111.810854	245.642133	71.316212	1.712648	521.728853	669.83849	1061.714439	419.736381	71.344167
	40.928	28.293421	9.760152		0.071746	0.15705	0.270427	0.984311	1.086499	0.37127	0.097604		0.036169	0.042629	0.032273	0.023397	-0.050743	-0.046093	-0.046677	-0.046484	0.013613	0.015086		935.090224	105.25232	232.873468	66.646109	3.344414	566.228598	720.936446	1146.156013	432.367006	73.411026
	41.050215	30.116845	10.327951		0.074068	0.168265	0.286061	1.020918	1.103016	0.387578	0.104816		0.036679	0.043057	0.033425	0.024523	-0.050205	-0.045524	-0.046166	-0.045847	0.013683	0.015075		878.730762	98.850955	221.743774	62.700172	5.652376	608.249997	770.572713	1223.804581	445.396102	75.443153
	41.177176	31.97766	10.998722		0.07619	0.179252	0.301907	1.055395	1.118793	0.404183	0.11268		0.037157	0.043444	0.034564	0.025658	-0.049639	-0.044942	-0.045639	-0.045196	0.013773	0.015082		823.698058	92.701147	212.685702	59.587922	8.620896	645.343748	817.791629	1289.94349	459.669131	77.130792
	41.305603	33.859059	11.765539		0.077837	0.189679	0.317671	1.08779	1.134046	0.421356	0.121203		0.037602	0.043792	0.035685	0.026799	-0.049044	-0.044345	-0.045096	-0.044532	0.013894	0.015118		770.886343	86.933486	205.850789	57.349	12.253629	682.529315	861.979032	1349.027929	476.415472	79.012058
	41.432019	35.743816	12.620306		0.078703	0.199209	0.333023	1.118063	1.148589	0.439249	0.130376		0.038016	0.044101	0.036781	0.027941	-0.048421	-0.043735	-0.044538	-0.043857	0.014056	0.015193		721.197673	81.68794	201.324453	56.005387	16.559733	726.347217	902.677087	1407.581738	496.89313	81.813711
	41.55271	37.614883	13.55307		0.078576	0.207556	0.347615	1.146075	1.162221	0.457874	0.140165		0.038397	0.04437	0.037844	0.029076	-0.047775	-0.043115	-0.043968	-0.043175	0.014259	0.01531		675.30202	77.112154	199.28787	55.574677	21.563972	775.376845	941.059924	1466.96971	520.810979	85.726031
	41.663722	39.455396	14.552018		0.07742	0.214566	0.36115	1.171993	1.174625	0.477175	0.150537		0.03874	0.044596	0.038864	0.030189	-0.047115	-0.042493	-0.043393	-0.042493	0.014494	0.015457		633.637266	73.361437	200.017963	56.070074	27.306717	820.236457	979.933638	1523.397591	546.328755	90.402821
	41.761123	41.249024	15.605139		0.075363	0.220113	0.373322	1.195896	1.18542	0.496973	0.161435		0.039042	0.044778	0.039831	0.031265	-0.04645	-0.041876	-0.04282	-0.041816	0.014748	0.015624		596.536232	70.538623	203.684189	57.480227	33.821583	854.369861	1021.297446	1573.881425	572.010813	95.544699
	41.841107	42.981544	16.699939		0.072575	0.224197	0.383805	1.217428	1.194548	0.516884	0.172808		0.039303	0.044917	0.04074	0.032291	-0.045787	-0.041268	-0.042255	-0.04115	0.015001	0.015791		563.951851	68.53529	210.009466	59.696313	41.112454	883.907604	1063.639242	1619.575677	598.309387	101.132839
	41.899917	44.639362	17.823835		0.069209	0.226952	0.392367	1.235746	1.201947	0.536342	0.184637		0.039524	0.045017	0.041585	0.033256	-0.045135	-0.040676	-0.041702	-0.040499	0.015233	0.015938		535.744406	67.195282	218.603674	62.585944	49.175473	917.878809	1104.638078	1662.600541	626.116336	107.213105
	41.934144	46.211147	18.964982		0.065411	0.228518	0.398767	1.249903	1.207451	0.554836	0.196923		0.039707	0.045081	0.042364	0.034151	-0.044501	-0.040104	-0.041168	-0.039869	0.015435	0.016059		511.827623	66.479251	229.044275	66.035132	57.999709	959.031033	1143.559822	1703.492049	655.579604	113.706056
	41.940731	47.687836	20.112274		0.061311	0.229007	0.4028	1.259105	1.210794	0.57208	0.209645		0.039856	0.045113	0.043074	0.034974	-0.043894	-0.039561	-0.040658	-0.039268	0.015611	0.016156		492.168671	66.464653	240.876319	69.94829	67.567161	1003.830271	1181.257153	1741.202074	686.103217	120.40694
	41.916804	49.061268	21.255049		0.057035	0.228455	0.40433	1.262732	1.211741	0.587899	0.222757		0.039973	0.045117	0.043715	0.035725	-0.043321	-0.039052	-0.040179	-0.038704	0.015763	0.016233		476.578079	67.169094	253.713248	74.222189	77.834052	1048.916993	1218.273741	1774.71828	717.117257	127.319353
	41.860152	50.326495	22.384303		0.052693	0.226853	0.403335	1.260049	1.21009	0.602062	0.23617		0.040062	0.045099	0.044288	0.036402	-0.042787	-0.03858	-0.039735	-0.03818	0.015894	0.016293		464.230529	68.350462	267.447702	78.719821	88.654741	1092.722022	1253.641261	1803.44701	748.2854	135.302068
	41.768755	51.479453	23.491497		0.048372	0.224218	0.399905	1.250513	1.205587	0.614202	0.249784		0.040127	0.045064	0.044796	0.037008	-0.042294	-0.038148	-0.039327	-0.0377	0.016003	0.016335		454.151791	69.705814	282.023645	83.296611	99.861678	1134.14289	1286.046113	1826.97039	779.330514	145.362529
	41.641067	52.517944	24.569285		0.044142	0.220571	0.394172	1.23378	1.197862	0.624033	0.263518		0.040173	0.045017	0.045242	0.037543	-0.041847	-0.037757	-0.038958	-0.037265	0.016092	0.016364		445.598849	71.026477	296.960054	87.828217	111.369172	1172.516921	1314.92737	1846.506167	809.993686	157.010415
	41.47602	53.441634	25.611518		0.040064	0.215969	0.386249	1.20995	1.186266	0.631423	0.277305		0.040204	0.044964	0.045629	0.03801	-0.041447	-0.03741	-0.038628	-0.036877	0.016163	0.01638		438.059905	72.198039	311.350924	92.210521	123.173386	1207.621228	1340.476787	1864.907713	840.034229	168.257633
	41.2727	54.250703	26.612448		0.036184	0.210514	0.376276	1.179504	1.170224	0.636496	0.291064		0.040222	0.044908	0.04596	0.038412	-0.041095	-0.037108	-0.038339	-0.036536	0.016219	0.016388		430.940774	73.090566	324.416207	96.33803	135.224478	1239.345507	1362.9762	1883.318835	869.554514	177.695513
	41.030736	54.947066	27.567742		0.032528	0.204313	0.364374	1.143099	1.149525	0.639758	0.304732		0.040232	0.044852	0.04624	0.038753	-0.040791	-0.036846	-0.038091	-0.036242	0.016263	0.016389		423.277535	73.495622	335.9536	100.096222	147.274354	1267.953284	1382.93689	1895.760632	900.025986	186.493558
	40.749902	55.533105	28.473453		0.029108	0.197414	0.350633	1.101355	1.124302	0.641862	0.318226		0.040235	0.0448	0.046471	0.039035	-0.040535	-0.03662	-0.037881	-0.035995	0.016296	0.016386		414.041846	73.191463	345.900907	103.370708	159.026555	1293.780389	1400.889206	1894.971266	933.053131	196.379972
	40.43025	56.011892	29.32644		0.025939	0.189886	0.33511	1.055227	1.094705	0.643387	0.331361		0.040236	0.044753	0.046658	0.039264	-0.040325	-0.036434	-0.03771	-0.035793	0.016321	0.016382		402.849778	72.101659	354.096409	106.102175	170.212191	1316.676039	1416.482788	1885.136885	965.4282	207.1086
	40.072107	56.387198	30.124372		0.023031	0.18184	0.318029	1.005905	1.060929	0.644793	0.343892		0.040234	0.044715	0.046803	0.039442	-0.040161	-0.036303	-0.037576	-0.035635	0.016339	0.016376		389.961812	70.295087	360.278864	108.286378	180.589943	1336.002837	1428.486558	1881.891628	989.131207	216.458932
	39.675878	56.662925	30.86516		0.020385	0.173371	0.299751	0.954592	1.023336	0.646316	0.355676		0.040232	0.044685	0.04691	0.039572	-0.04004	-0.036235	-0.037477	-0.035519	0.016352	0.016371		375.68415	67.861504	364.301256	109.924559	189.955491	1351.446274	1436.364707	1895.825427	999.513743	223.003337
	39.24223	56.843392	31.547549		0.017999	0.164621	0.280699	0.902457	0.982127	0.648017	0.366628		0.04023	0.044665	0.046982	0.039656	-0.039961	-0.036211	-0.037413	-0.035443	0.01636	0.016367		360.393807	64.948902	366.490791	111.030322	198.247714	1364.068019	1442.515651	1915.360434	1006.250605	228.829076
	38.771903	56.933026	32.17051		0.015869	0.155742	0.261266	0.850449	0.93743	0.649707	0.376563		0.04023	0.044655	0.04702	0.039698	-0.039923	-0.036204	-0.037381	-0.035405	0.016363	0.016365		344.479467	61.717796	367.28218	111.625171	205.435827	1375.179289	1449.876388	1923.952564	1022.124424	236.800184
	38.265786	56.936303	32.733386		0.013984	0.146816	0.241774	0.799306	0.889664	0.650882	0.385216		0.040231	0.044655	0.047025	0.039699	-0.039922	-0.036203	-0.03738	-0.035403	0.016363	0.016365		328.191048	58.281816	366.85601	111.841118	211.363425	1383.917867	1456.899513	1918.299073	1049.039512	247.435804
	37.724916	56.857756	33.235896		0.012332	0.137914	0.222512	0.749579	0.839366	0.650828	0.392297		0.040233	0.044664	0.047001	0.039662	-0.039957	-0.036211	-0.037408	-0.035436	0.01636	0.016367		311.639701	54.707705	365.138744	111.920685	215.748476	1387.248101	1457.553218	1908.338558	1078.021868	258.910195
	37.150389	56.701883	33.677822		0.010899	0.129086	0.203729	0.701713	0.78705	0.648741	0.397563		0.040236	0.044681	0.046948	0.039589	-0.040025	-0.036233	-0.037463	-0.035502	0.016353	0.01637		294.944047	51.061946	362.057882	112.011878	218.389515	1382.494106	1447.529745	1901.556525	1101.645792	269.797222
	36.543503	56.473046	34.059138		0.009667	0.120381	0.18562	0.655902	0.733382	0.64394	0.400912		0.040239	0.044706	0.046867	0.039482	-0.040126	-0.036284	-0.037545	-0.035599	0.016343	0.016375		278.276724	47.41813	357.589266	111.865412	219.429178	1368.797041	1430.197431	1893.323276	1120.570677	280.677
	35.905613	56.175566	34.379866		0.008619	0.111869	0.168364	0.612282	0.679319	0.636125	0.402346		0.040242	0.044737	0.04676	0.039342	-0.040256	-0.036376	-0.037651	-0.035724	0.01633	0.01638		261.824791	43.850758	351.722785	111.142472	219.090439	1345.799283	1410.645427	1876.319218	1137.41464	292.556587
	35.238223	55.813563	34.639967		0.007743	0.10362	0.152074	0.571021	0.625943	0.62523	0.402		0.040245	0.044774	0.046627	0.03917	-0.040414	-0.036512	-0.037781	-0.035877	0.016312	0.016384		245.796343	40.414396	344.493413	109.729528	217.465432	1314.223166	1389.403991	1851.019522	1153.357124	304.726907
	34.542984	55.390958	34.839343		0.007026	0.095745	0.136822	0.532183	0.574171	0.611083	0.400058		0.040245	0.044814	0.046468	0.038968	-0.040598	-0.036677	-0.037932	-0.036055	0.016289	0.016388		230.420515	37.143675	335.981209	107.738329	214.515452	1275.870985	1362.444497	1825.694126	1168.138902	314.762744
	33.821599	54.911566	34.977835		0.006457	0.088338	0.12265	0.495629	0.524634	0.593383	0.396618		0.040243	0.044857	0.046285	0.038736	-0.040806	-0.036859	-0.038104	-0.036258	0.016261	0.01639		215.897314	34.066559	326.294171	105.290321	210.210208	1232.306958	1326.647584	1804.998972	1181.483493	321.274538
	33.075947	54.378819	35.055052		0.006032	0.08147	0.10956	0.461129	0.4777	0.571751	0.391732		0.040237	0.044901	0.046078	0.038475	-0.041037	-0.037058	-0.038294	-0.036483	0.016228	0.016389		202.306572	31.187822	315.6442	102.506564	204.575828	1183.955177	1283.323817	1777.778409	1193.295611	327.313804
	32.307954	53.79604	35.070535		0.005744	0.075188	0.097526	0.42849	0.433526	0.546327	0.385598		0.040226	0.044945	0.045846	0.038186	-0.041288	-0.037277	-0.038502	-0.036728	0.016188	0.016384		189.696146	28.506787	304.265682	99.504584	197.657284	1130.993905	1234.852149	1729.550808	1203.537564	336.876127
	31.519613	53.166232	35.023666		0.005585	0.069523	0.086517	0.397473	0.392076	0.517985	0.3785		0.04021	0.044988	0.045592	0.037871	-0.041559	-0.037514	-0.038727	-0.036993	0.016142	0.016376		178.069479	26.030818	292.312639	96.322845	189.608649	1074.50309	1182.712454	1660.253798	1212.454505	350.134548
	30.712985	52.492079	34.91366		0.005549	0.064468	0.076507	0.367773	0.353318	0.487723	0.370618		0.040188	0.045027	0.045313	0.03753	-0.041847	-0.037768	-0.038967	-0.037276	0.016089	0.016363		167.385601	23.775318	279.858736	92.920754	180.693098	1016.464363	1127.485523	1584.24426	1220.574429	363.439565
	29.89013	51.77614	34.739705		0.00563	0.059988	0.067448	0.339086	0.317258	0.45635	0.361969		0.040158	0.045062	0.045011	0.037162	-0.042151	-0.038037	-0.039222	-0.037576	0.016029	0.016344		157.606385	21.750783	266.979807	89.275488	171.152126	958.630917	1069.830835	1512.998445	1228.363972	373.860412
	29.053084	51.020535	34.500894		0.005824	0.056029	0.059282	0.311223	0.283896	0.424603	0.352392		0.04012	0.04509	0.044684	0.036769	-0.04247	-0.03832	-0.039489	-0.037891	0.015961	0.01632		148.712797	19.946683	253.77436	85.449062	161.12155	901.685381	1010.878979	1443.96238	1235.995134	382.00607
	28.203873	50.227261	34.196301		0.006129	0.052537	0.051976	0.284129	0.253178	0.393098	0.341628		0.040073	0.045112	0.044334	0.036351	-0.042803	-0.038617	-0.039769	-0.038221	0.015885	0.016289		140.69015	18.347466	240.34765	81.522651	150.713277	846.057531	951.857591	1371.258099	1243.509775	389.32056
	27.344419	49.398063	33.825075		0.006542	0.049464	0.045492	0.257833	0.224971	0.362299	0.329483		0.040015	0.045126	0.043959	0.035907	-0.043148	-0.038927	-0.040061	-0.038565	0.0158	0.016251		133.513894	16.942953	226.829798	77.530247	140.096958	792.517193	893.517522	1293.229576	1249.650621	396.100318
	26.476542	48.534429	33.386444		0.007059	0.046735	0.039799	0.232394	0.199084	0.332522	0.315942		0.039946	0.045131	0.043561	0.035439	-0.043505	-0.039248	-0.040363	-0.038921	0.015707	0.016206		127.149623	15.728333	213.37579	73.458661	129.499983	742.17425	836.13284	1212.442725	1251.861268	401.494201
	25.601999	47.637789	32.879712		0.007674	0.044262	0.034859	0.207883	0.175254	0.303909	0.301237		0.039865	0.045125	0.043139	0.034947	-0.043872	-0.03958	-0.040675	-0.039289	0.015605	0.016153		121.558083	14.696028	200.12234	69.319708	119.119202	695.809257	780.047087	1131.478929	1248.845305	404.97586
	24.722318	46.709381	32.304487		0.008379	0.041964	0.030628	0.184463	0.153168	0.276481	0.285788		0.039772	0.045108	0.042692	0.03443	-0.044248	-0.039922	-0.040996	-0.039667	0.015495	0.016091		116.682357	13.826442	187.128746	65.233424	109.019249	652.826326	725.964633	1052.247201	1244.572241	407.51771
	23.838958	45.750391	31.660469		0.009161	0.03977	0.027051	0.162293	0.132646	0.250251	0.270023		0.039665	0.045077	0.04222	0.03389	-0.044632	-0.040272	-0.041325	-0.040054	0.015375	0.016023		112.462455	13.097488	174.439646	61.341226	99.233326	612.305706	674.656882	976.442799	1243.736186	410.347267
	22.953195	44.762012	30.947684		0.010012	0.037631	0.024065	0.141502	0.113684	0.225263	0.254303		0.039543	0.045033	0.041724	0.033325	-0.045022	-0.040631	-0.041661	-0.040449	0.015247	0.015946		108.869319	12.49888	162.207629	57.654037	89.831865	573.793375	626.362273	904.710754	1237.418132	411.941465
	22.066116	43.745439	30.166485		0.010915	0.035494	0.021598	0.122205	0.096343	0.201582	0.238943		0.039407	0.044974	0.041203	0.032738	-0.045417	-0.040997	-0.042002	-0.040851	0.01511	0.015862		105.904821	12.032132	150.693235	54.052288	80.922532	537.301038	580.786282	836.645873	1203.085953	408.026654
	21.178747	42.701911	29.317378		0.011852	0.033314	0.019571	0.104475	0.080669	0.179259	0.224159		0.039255	0.044899	0.040658	0.032128	-0.045817	-0.041368	-0.042348	-0.041259	0.014965	0.01577		103.55933	11.697304	140.116238	50.472895	72.594199	502.773582	537.659915	771.934856	1127.246904	396.038421
	20.291888	41.632849	28.401414		0.012803	0.031062	0.017907	0.088321	0.066663	0.158328	0.210087		0.039087	0.044808	0.040089	0.031496	-0.046219	-0.041744	-0.042698	-0.041672	0.014813	0.01567		101.771826	11.486582	130.514581	47.101418	64.854092	469.807625	496.909001	710.814627	1034.933276	380.727656
	19.406283	40.539723	27.419802		0.01374	0.028735	0.016535	0.073716	0.05428	0.138848	0.196752		0.038903	0.0447	0.039495	0.030843	-0.046623	-0.042123	-0.04305	-0.042087	0.014654	0.015564		100.470323	11.390266	121.87891	44.176303	57.689106	437.926658	458.50063	653.649365	959.716935	368.463726
	18.522571	39.424211	26.374168		0.014639	0.026352	0.015394	0.060638	0.04345	0.120885	0.184106		0.038702	0.044574	0.038878	0.03017	-0.047026	-0.042504	-0.043403	-0.042505	0.014492	0.015456		99.626163	11.400551	114.157598	41.722673	51.088034	406.97477	422.230622	600.566357	910.061004	360.777922
	17.641296	38.288188	25.266557		0.015461	0.023957	0.014434	0.049056	0.034099	0.104467	0.172109		0.038483	0.044429	0.038238	0.029483	-0.047428	-0.042888	-0.043758	-0.042926	0.014338	0.015356		99.25401	11.511526	107.256748	39.552333	45.041569	377.116648	387.72353	551.455996	869.319866	354.363468
	16.762985	37.133614	24.099179		0.016171	0.02159	0.013621	0.038919	0.026144	0.089637	0.160708		0.038246	0.044265	0.037575	0.028784	-0.047828	-0.043274	-0.044114	-0.04335	0.014199	0.015272		99.361796	11.718208	101.087812	37.51241	39.5469	348.363186	354.590671	505.968677	823.262494	346.356218
	15.888133	35.962738	22.874826		0.01673	0.019295	0.012937	0.030169	0.019491	0.07643	0.149846		0.037992	0.044081	0.036891	0.028074	-0.048225	-0.043662	-0.044471	-0.043777	0.014076	0.015204		99.92297	12.018981	95.591	35.628425	34.626874	320.054337	322.420201	462.835995	771.682974	336.503968
	15.017223	34.777888	21.596453		0.017113	0.017108	0.012367	0.022725	0.014029	0.064837	0.139421		0.03772	0.043878	0.036186	0.027355	-0.048618	-0.04405	-0.044827	-0.044205	0.013967	0.01515		100.902227	12.412936	90.711325	33.967092	30.309091	291.394545	290.811826	420.592435	717.864667	325.197468
	14.150779	33.581563	20.267425		0.017318	0.015056	0.011901	0.016492	0.009639	0.054804	0.129313		0.037431	0.043655	0.035462	0.026629	-0.049005	-0.044437	-0.04518	-0.044634	0.013873	0.01511		102.261092	12.895989	86.33889	32.516712	26.58289	262.329427	259.764026	378.522044	664.699905	312.596767
	13.289363	32.37643	18.891519		0.017342	0.013161	0.011535	0.011369	0.006198	0.046245	0.11937		0.037126	0.043414	0.034722	0.025897	-0.049384	-0.04482	-0.045529	-0.04506	0.013794	0.015085		103.95793	13.46088	82.30889	31.187183	23.399356	233.545769	229.674062	336.658427	614.689991	298.63121
	12.433563	31.165212	17.472671		0.017189	0.011435	0.01126	0.007244	0.003583	0.039046	0.10948		0.036807	0.043155	0.033967	0.025162	-0.049752	-0.045198	-0.045872	-0.045482	0.01373	0.015076		105.94441	14.099174	78.465852	29.894973	20.704942	205.665872	200.895699	295.23368	569.354903	283.564881
	11.584078	29.950815	16.015394		0.016867	0.009882	0.011066	0.004006	0.001677	0.033071	0.099628		0.03647	0.042876	0.033196	0.024423	-0.050112	-0.045574	-0.046211	-0.045903	0.013677	0.015078		108.145979	14.798279	74.701176	28.596481	18.434246	178.925185	173.539373	255.143497	526.35732	269.040932
	10.741637	28.736198	14.524361		0.016404	0.008505	0.010939	0.001544	0.000371	0.028165	0.089918		0.036112	0.042573	0.032407	0.023675	-0.050469	-0.045951	-0.04655	-0.046326	0.013632	0.015085		110.485371	15.544418	70.919156	27.258481	16.519643	153.466298	147.662659	217.426566	482.489768	256.945805
	9.907067	27.524467	13.004687		0.015829	0.007299	0.010867	0.000253	0.000436	0.024151	0.080492		0.035731	0.042244	0.031597	0.02292	-0.050823	-0.04633	-0.04689	-0.046752	0.013589	0.015095		112.973768	16.320484	67.051148	25.856777	14.910554	129.520344	123.506456	182.594669	436.710821	246.832002
	9.081293	26.318872	11.461924		0.015171	0.006258	0.010841	0.001483	0.000825	0.020858	0.071477		0.035328	0.041889	0.03077	0.022156	-0.051174	-0.046711	-0.047231	-0.04718	0.013547	0.015105		115.710798	17.106039	63.055564	24.376206	13.57345	107.407003	101.494989	150.632687	390.145093	235.918084
	8.265277	25.122749	9.901808		0.014457	0.005372	0.010859	0.002237	0.000864	0.018131	0.062981		0.034903	0.041509	0.029927	0.021386	-0.051521	-0.047093	-0.047571	-0.04761	0.013504	0.015112		118.696573	17.879482	58.910937	22.80779	12.471185	87.409801	81.974689	121.568706	344.007385	222.227234
	7.460125	23.939743	8.330729		0.013716	0.004631	0.010919	0.002598	0.000616	0.015848	0.055102		0.034459	0.041106	0.029072	0.020612	-0.051864	-0.047475	-0.047911	-0.048041	0.013458	0.015117		121.517759	18.61514	54.671568	21.165738	11.549173	69.652245	64.948936	95.695262	299.496534	207.407033
	6.666978	22.773594	6.755262		0.012969	0.004021	0.011019	0.002642	0.000139	0.013895	0.047927		0.033997	0.040683	0.028208	0.019838	-0.052201	-0.047856	-0.048249	-0.048471	0.013411	0.015118		123.674743	19.286181	50.410311	19.470702	10.749773	54.215279	50.334594	73.359454	257.783418	193.934401
	5.887068	21.628346	5.182415		0.012235	0.00353	0.011157	0.002435	0.000521	0.012188	0.041521		0.033522	0.040243	0.02734	0.019067	-0.05253	-0.048232	-0.048581	-0.048897	0.01336	0.015114		125.060744	19.862584	46.191074	17.758279	10.045251	41.120943	38.031189	54.642733	219.487603	182.520761
	5.121707	20.508355	3.619635		0.011529	0.003145	0.01133	0.002036	0.001316	0.010701	0.035929		0.033038	0.03979	0.026474	0.018302	-0.052845	-0.048596	-0.048901	-0.04931	0.013303	0.015101		125.961822	20.311135	42.06882	16.079002	9.437784	30.332373	27.920909	39.360898	184.67735	172.112033
	4.37222	19.418073	2.074446		0.010858	0.002854	0.01154	0.001494	0.002212	0.009427	0.031195		0.032549	0.039329	0.025615	0.017547	-0.053138	-0.048941	-0.049202	-0.049702	0.013236	0.015076		126.589753	20.604557	38.102638	14.477046	8.92692	21.751232	19.853869	27.275902	153.385356	161.739138
	3.63995	18.362297	0.554617		0.010233	0.002643	0.011782	0.000853	0.003179	0.008357	0.02735		0.032061	0.038865	0.024772	0.016806	-0.053403	-0.049259	-0.049478	-0.050062	0.013155	0.015036		126.790872	20.739866	34.369667	12.968535	8.496478	15.043528	13.554915	17.980517	125.597957	151.080035
	2.926239	17.345901	-0.932041		0.009656	0.002499	0.012057	0.000153	0.004187	0.007483	0.024407		0.031579	0.038405	0.023951	0.016083	-0.053631	-0.049541	-0.049719	-0.050379	0.013058	0.014977		126.329299	20.720234	30.94911	11.562693	8.127201	9.824778	8.723465	11.032741	101.291296	139.987616
	2.232263	16.373601	-2.378199		0.009128	0.002411	0.012359	0.000579	0.005212	0.00679	0.022366		0.031109	0.037953	0.02316	0.015383	-0.053822	-0.049786	-0.049926	-0.050651	0.012947	0.0149		125.179527	20.550756	27.863833	10.271312	7.819505	5.904265	5.194426	6.163554	80.473696	128.617746
	1.559031	15.449953	-3.777007		0.008647	0.002368	0.012685	0.001313	0.006233	0.006264	0.02121		0.030653	0.037513	0.022402	0.01471	-0.053981	-0.049999	-0.050103	-0.050884	0.012825	0.014811		123.526421	20.238446	25.080357	9.108748	7.593473	3.285038	2.938194	3.276915	63.185655	117.429266
	0.90737	14.579107	-5.122219		0.008211	0.002361	0.013028	0.00203	0.007232	0.005891	0.020913		0.030215	0.037088	0.021681	0.01407	-0.054114	-0.050184	-0.050255	-0.051084	0.012699	0.014715		121.516848	19.797383	22.571475	8.085143	7.45792	1.911095	1.856915	2.147487	49.335422	106.750444
	0.277404	13.763614	-6.409919		0.007818	0.002378	0.013385	0.002717	0.00819	0.005656	0.021439		0.029797	0.036682	0.021001	0.013467	-0.054223	-0.050344	-0.050386	-0.051254	0.012571	0.014615		119.109096	19.26957	20.34485	7.193328	7.373151	1.456529	1.556184	2.002647	38.296654	96.334575
	-0.330955	13.005525	-7.636899		0.007466	0.002416	0.013758	0.003363	0.009095	0.005548	0.022746		0.029403	0.036296	0.020364	0.012901	-0.054312	-0.050481	-0.050496	-0.051396	0.012445	0.014515		116.221793	18.702612	18.415863	6.421984	7.289165	1.530693	1.575807	1.957543	29.323458	85.812528
	-0.918677	12.304584	-8.802869		0.007155	0.002467	0.014145	0.003964	0.009933	0.005553	0.024794		0.029032	0.035932	0.01977	0.012375	-0.054383	-0.050598	-0.050588	-0.051514	0.012322	0.014415		112.945711	18.112453	16.776947	5.763879	7.197834	1.805775	1.647637	1.692828	21.99431	75.305513
	-1.487609	11.658233	-9.910455		0.006884	0.002528	0.014548	0.004516	0.010697	0.00566	0.027537		0.028685	0.03559	0.019219	0.011888	-0.05444	-0.050697	-0.050666	-0.051612	0.012203	0.014317		109.543767	17.483369	15.397585	5.215873	7.132897	2.016801	1.695575	1.454668	16.212054	65.425071
	-2.040032	11.062458	-10.963804		0.006654	0.002595	0.01496	0.005015	0.011381	0.005858	0.030916		0.02836	0.035269	0.018708	0.011437	-0.054485	-0.050782	-0.050731	-0.051693	0.01209	0.014223		106.238078	16.807606	14.247455	4.773458	7.121831	1.964131	1.671134	1.46198	11.856739	56.679387
	-2.579804	10.507836	-11.972644		0.006469	0.002668	0.015377	0.005463	0.01198	0.006138	0.034857		0.028054	0.034966	0.018228	0.011016	-0.05452	-0.050856	-0.050787	-0.051761	0.011981	0.014132		103.05763	16.114784	13.301015	4.425953	7.159774	1.698529	1.60287	1.726336	8.660835	49.077929
	-3.111176	9.983594	-12.948098		0.006332	0.002743	0.015792	0.005858	0.012489	0.006488	0.039278		0.027761	0.034674	0.017772	0.010616	-0.054548	-0.05092	-0.050835	-0.051817	0.011876	0.014044		99.983126	15.443865	12.533919	4.161132	7.233777	1.33336	1.538599	2.207477	6.319919	42.505483
	-3.638402	9.478956	-13.901287		0.006248	0.002822	0.016196	0.006203	0.012908	0.006896	0.044081		0.027475	0.03439	0.017331	0.01023	-0.05457	-0.050978	-0.050879	-0.051866	0.011773	0.013958		96.995267	14.833813	11.921819	3.966772	7.330892	0.98199	1.526139	2.865139	4.529565	36.846837
	-4.165734	8.983147	-14.843336		0.006217	0.002904	0.01658	0.006501	0.01324	0.007352	0.049149		0.027193	0.034108	0.016894	0.00985	-0.054588	-0.051032	-0.050919	-0.05191	0.011672	0.013872		94.074757	14.323591	11.440367	3.830648	7.438173	0.757784	1.613306	3.65906	2.985349	31.986779
Subject #	9	Control	Female
	Joint Angles [deg]				EMG - filtered and normalised to max isometric trial									Knee Flexion-Extension Moment Arm[m]											Muscle Forces
	HipFlexion	KneeFlexion	AnkleDorsiflexion		Semimem	BicepsFemoris	RectusFemoris	Vasmed	Vaslat	medGastroc	latGastroc		Semimem	Semiten	BicepsFemorisLH	BicepsFemorisSH	RectusFemoris	Vasmed	Vasint	Vaslat	medGastroc	latGastroc		Semimem	Semiten	BicepsFemorisLH	BicepsFemorisSH	RectusFemoris	Vasmed	Vasint	Vaslat	medGastroc	latGastroc
	35.931152	18.531295	24.299562		0.087729	0.100296	0.188832	0.607734	0.646765	0.368015	0.495913		0.034872	0.041399	0.025821	0.016462	-0.051659	-0.046611	-0.047368	-0.047977	0.012245	0.014345		148.382825	36.461984	110.988095	48.133887	0.101004	100.768866	70.709881	158.531958	186.081797	111.030697
	35.756643	18.409935	24.186702		0.093643	0.109804	0.207774	0.649831	0.692384	0.390871	0.521985		0.034811	0.041342	0.025734	0.016378	-0.051688	-0.046652	-0.047404	-0.048021	0.012235	0.014337		147.640797	36.787903	112.226093	48.817043	0.129499	98.797001	69.968259	162.145102	177.370075	108.511976
	35.579357	18.334716	24.039015		0.099947	0.120189	0.228411	0.691574	0.739387	0.412307	0.546385		0.034774	0.041307	0.025682	0.016326	-0.051706	-0.046678	-0.047427	-0.048048	0.012228	0.014332		146.600728	36.883649	112.567832	49.072113	0.157763	97.868916	69.892217	164.051733	172.943222	107.197302
	35.400253	18.307979	23.859537		0.106661	0.131448	0.250676	0.732707	0.788168	0.432329	0.568799		0.034761	0.041295	0.025665	0.016307	-0.051713	-0.046687	-0.047435	-0.048058	0.012226	0.01433		145.350253	36.813488	112.274821	49.031933	0.192939	97.766795	70.273516	164.861757	171.547359	106.723021
	35.220292	18.332066	23.651298		0.113808	0.143613	0.274475	0.773186	0.839003	0.450937	0.58884		0.034774	0.041308	0.025685	0.016324	-0.051707	-0.046678	-0.047428	-0.048049	0.012229	0.014331		143.977008	36.641684	111.608568	48.829339	0.242165	98.272822	70.903917	165.18508	171.928606	106.725477
	35.040434	18.409316	23.417333		0.121407	0.156729	0.299685	0.813131	0.892051	0.468195	0.606171		0.034814	0.041345	0.025745	0.016376	-0.051687	-0.046651	-0.047404	-0.048021	0.012236	0.014335		142.568625	36.432503	110.830583	48.597168	0.312583	99.169181	71.575181	165.631606	172.833084	106.841018
	34.861638	18.542071	23.160675		0.12947	0.170851	0.326175	0.852978	0.947328	0.484212	0.620589		0.034881	0.041408	0.025844	0.016466	-0.051652	-0.046604	-0.047364	-0.047972	0.012247	0.014342		141.21274	36.250208	110.202374	48.468258	0.411335	100.238054	72.07907	166.811241	173.006912	106.705988
	34.684864	18.732672	22.884358		0.138004	0.186049	0.353813	0.893128	1.004754	0.499047	0.632097		0.034978	0.041498	0.025986	0.016595	-0.051601	-0.046537	-0.047305	-0.047901	0.012264	0.01435		139.996838	36.159	109.985145	48.575286	0.545561	101.261894	72.207664	169.33363	171.197249	105.957085
	34.511245	18.98359	22.592018		0.146972	0.202364	0.382446	0.933816	1.064105	0.512632	0.640952		0.035104	0.041615	0.026171	0.016765	-0.051533	-0.046447	-0.047227	-0.047807	0.012285	0.01436		138.836936	36.1475	110.089233	48.868674	0.723195	102.331765	72.119447	173.506582	167.348219	104.634759
	34.342418	19.297676	22.289062		0.156293	0.219775	0.411849	0.97528	1.125027	0.524897	0.647536		0.035261	0.041761	0.026402	0.016976	-0.051444	-0.046332	-0.047127	-0.047687	0.01231	0.01437		137.14734	35.983188	109.398334	48.76556	0.954492	104.441729	73.045007	178.754749	164.906259	103.960855
	34.180112	19.677841	21.981239		0.165829	0.238184	0.441741	1.017741	1.1868	0.535975	0.652357		0.035449	0.041936	0.02668	0.01723	-0.051334	-0.04619	-0.047001	-0.047536	0.012337	0.014379		134.276845	35.403686	106.652636	47.607196	1.25055	108.732525	76.382571	184.400565	167.853621	105.334248
	34.026127	20.12667	21.674892		0.175419	0.257427	0.471766	1.061183	1.248387	0.546015	0.655795		0.03567	0.04214	0.027006	0.017529	-0.051199	-0.046018	-0.04685	-0.047353	0.012366	0.014387		130.247213	34.417509	101.722294	45.286803	1.633469	115.884937	82.814445	191.293086	177.525202	109.164067
	33.882337	20.646398	21.377004		0.184862	0.27725	0.501527	1.105369	1.308603	0.555112	0.658042		0.035921	0.042372	0.02738	0.017873	-0.051039	-0.045817	-0.046672	-0.047139	0.012397	0.014393		125.801006	33.323322	95.687748	42.288804	2.137135	126.087108	92.256132	201.916497	192.420383	114.799347
	33.750586	21.239041	21.094596		0.193908	0.297323	0.530647	1.149864	1.366072	0.563263	0.65913		0.036203	0.042631	0.027801	0.018262	-0.050856	-0.045588	-0.046469	-0.046896	0.01243	0.014399		121.691265	32.41148	89.622251	39.114756	2.793348	139.37349	104.560579	218.300992	210.916793	121.595174
	33.63253	21.905281	20.83476		0.202312	0.317319	0.558771	1.193995	1.419891	0.570446	0.658862		0.036514	0.042914	0.028269	0.018696	-0.050648	-0.045331	-0.046241	-0.046623	0.012466	0.014404		118.510177	31.826548	84.168678	36.189498	3.61667	154.940817	119.419387	239.02191	231.504066	129.282042
	33.529744	22.645264	20.604614		0.209894	0.336904	0.585452	1.236791	1.469456	0.576748	0.657003		0.03685	0.04322	0.028781	0.019174	-0.050415	-0.045047	-0.045989	-0.046321	0.012504	0.014406		116.784321	31.654814	79.797763	33.906548	4.614971	171.655272	136.46072	261.288996	252.718405	137.739309
	33.443558	23.458159	20.41079		0.216575	0.355706	0.610087	1.276913	1.513849	0.582413	0.653713		0.037209	0.043545	0.029335	0.019695	-0.050158	-0.044738	-0.045712	-0.045992	0.012543	0.014407		116.741339	31.931925	76.811039	32.510367	5.826693	188.894845	155.453336	283.982005	273.468563	146.753926
	33.374777	24.341019	20.258871		0.222311	0.373224	0.631887	1.312671	1.55169	0.587845	0.649489		0.037587	0.043884	0.029926	0.020255	-0.049876	-0.044404	-0.045413	-0.045636	0.012583	0.014405		117.961599	32.584131	75.144431	31.922671	7.356548	207.148157	176.470932	309.60623	293.47014	155.911816
	33.324094	25.290494	20.154204		0.227009	0.388872	0.649933	1.342387	1.581224	0.593557	0.644925		0.03798	0.044233	0.030549	0.02085	-0.04957	-0.044048	-0.045092	-0.045256	0.012624	0.0144		119.956447	33.524247	74.687343	32.024197	9.311461	227.020757	199.613495	340.914814	312.571679	164.80376
	33.291566	26.301166	20.100542		0.230498	0.402012	0.663427	1.364618	1.601052	0.600108	0.640787		0.038382	0.044588	0.031199	0.021475	-0.049243	-0.043673	-0.044753	-0.044856	0.012665	0.014394		122.491823	34.679263	75.350273	32.715803	11.693272	248.656832	224.759591	376.974731	331.068157	173.527806
	33.276722	27.365933	20.100342		0.232636	0.412086	0.671961	1.378533	1.610996	0.608032	0.638		0.038787	0.04494	0.031866	0.022124	-0.048898	-0.043283	-0.0444	-0.044439	0.012707	0.014386		125.540804	35.987704	77.060885	33.914716	14.418324	271.825213	251.607649	413.853982	349.617761	182.594704
	33.278893	28.477172	20.155538		0.233289	0.418659	0.675331	1.383635	1.611602	0.617829	0.637316		0.039188	0.045284	0.032543	0.022792	-0.048537	-0.042882	-0.044036	-0.044011	0.012749	0.014375		129.075779	37.397068	79.732381	35.540297	17.435246	296.170107	279.784404	448.428719	368.629833	192.387171
	33.296516	29.625047	20.265806		0.232321	0.421326	0.673614	1.380161	1.603644	0.629913	0.639235		0.039582	0.045616	0.033226	0.023473	-0.048161	-0.042472	-0.043663	-0.043572	0.012795	0.014367		133.037748	38.895336	83.207875	37.519677	20.855574	320.802873	308.605191	481.769507	387.298395	202.631898
	33.327767	30.799066	20.430145		0.229729	0.419957	0.667069	1.368694	1.587699	0.64456	0.644141		0.039968	0.045937	0.033908	0.024164	-0.04777	-0.042054	-0.04328	-0.043125	0.012848	0.014365		137.35834	40.482321	87.311091	39.782301	24.837039	344.689259	337.301962	516.155195	404.475681	212.865799
	33.370398	31.988154	20.646591		0.225625	0.414853	0.656332	1.34999	1.56445	0.661852	0.652305		0.040342	0.046242	0.034587	0.024861	-0.047365	-0.04163	-0.04289	-0.04267	0.012912	0.014373		141.956328	42.157086	91.942507	42.260413	29.436718	367.499665	365.635427	552.558879	419.96033	222.775607
	33.421484	33.180288	20.91161		0.220155	0.406459	0.642409	1.324889	1.534931	0.681773	0.663824		0.040702	0.046531	0.035255	0.025557	-0.046949	-0.041203	-0.042495	-0.042212	0.012987	0.014392		146.729602	43.917469	97.127282	44.890802	34.548159	390.049268	394.225315	589.832138	435.088535	232.291478
	33.477993	34.363395	21.221451		0.213444	0.395204	0.626258	1.294076	1.50033	0.704183	0.678792		0.041047	0.046802	0.035908	0.026248	-0.046526	-0.040775	-0.042098	-0.041753	0.013076	0.014425		151.593018	45.761255	102.894053	47.612679	40.060045	413.13734	423.674973	626.7313	451.189295	241.357986
	33.536446	35.525771	21.57156		0.205674	0.381547	0.608655	1.258355	1.462173	0.728755	0.697225		0.041373	0.047053	0.036539	0.026926	-0.0461	-0.040351	-0.041703	-0.041299	0.013177	0.014471		156.667491	47.686873	109.184672	50.387115	45.971488	436.244751	453.54996	663.094507	467.975534	249.833629
	33.593082	36.655939	21.95689		0.197071	0.366045	0.590201	1.218355	1.421961	0.75505	0.719072		0.041676	0.047281	0.037143	0.027586	-0.045677	-0.039936	-0.041315	-0.040854	0.013289	0.01453		162.200764	49.693149	115.887579	53.188644	52.349572	458.040889	482.77707	699.42581	484.165437	257.523922
	33.644088	37.742937	22.372361		0.187836	0.349158	0.571286	1.174548	1.380787	0.782693	0.744452		0.041956	0.047486	0.037714	0.02822	-0.045262	-0.039535	-0.040939	-0.040424	0.013411	0.014601		168.334193	51.785672	122.922541	56.012188	59.239589	477.677899	510.698503	736.15856	498.790359	264.26048
	33.685481	38.777543	22.812813		0.17821	0.331269	0.552081	1.127472	1.33914	0.811477	0.773631		0.042209	0.047667	0.038248	0.028823	-0.044859	-0.039151	-0.040578	-0.040012	0.01354	0.014681		174.839235	53.993119	130.319057	58.921666	66.608959	495.998264	538.107984	773.451195	512.001619	269.966759
	33.713242	39.750954	23.273074		0.168486	0.31278	0.532611	1.077808	1.297062	0.841217	0.80685		0.042438	0.047825	0.038742	0.029388	-0.044474	-0.038788	-0.040236	-0.039623	0.013671	0.014766		181.414126	56.347436	138.128317	61.993303	74.407791	514.186765	566.08485	811.40434	524.187779	274.592688
	33.72348	40.655965	23.748248		0.158934	0.294091	0.512842	1.026092	1.254447	0.871572	0.844135		0.042642	0.047961	0.039194	0.029913	-0.044112	-0.038447	-0.039916	-0.039258	0.0138	0.014852		187.95432	58.823361	146.341848	65.219893	82.56232	532.792028	594.875272	850.148261	535.675741	278.324826
	33.712451	41.487335	24.233776		0.149821	0.275623	0.492768	0.973058	1.211021	0.901959	0.885353		0.042822	0.048078	0.039604	0.030392	-0.043774	-0.038133	-0.039618	-0.03892	0.01392	0.014932		194.597677	61.325321	154.877848	68.491682	90.969436	551.580751	623.701341	889.849657	546.716616	281.640592
	33.676488	42.240254	24.72519		0.141392	0.257739	0.47228	0.919464	1.166225	0.931584	0.930239		0.042979	0.048176	0.039971	0.030823	-0.043464	-0.037846	-0.039347	-0.038611	0.014027	0.015002		201.452667	63.76196	163.649862	71.712489	99.526882	570.322638	651.872951	930.557848	557.532854	284.967545
	33.612411	42.912294	25.218555		0.133837	0.240737	0.451278	0.865883	1.119372	0.959885	0.978308		0.043114	0.048258	0.040295	0.031204	-0.043184	-0.037588	-0.039103	-0.038332	0.014119	0.015062		208.289212	66.107174	172.570301	74.938012	108.152702	589.177489	679.852076	971.407616	568.163334	288.215513
	33.517262	43.502128	25.710183		0.127311	0.224879	0.4297	0.812712	1.069914	0.986702	1.028833		0.043229	0.048325	0.040576	0.031536	-0.042936	-0.037361	-0.038887	-0.038086	0.014198	0.015111		214.721343	68.364941	181.551089	78.293919	116.774314	608.484111	708.630425	1011.112395	578.562105	291.055593
	33.388376	44.009213	26.196562		0.121941	0.210442	0.407541	0.760266	1.017433	1.012013	1.080848		0.043324	0.048379	0.040814	0.03182	-0.042721	-0.037165	-0.0387	-0.037874	0.014265	0.015153		220.50998	70.522627	190.518817	81.851828	125.320084	628.16853	738.398752	1048.693916	588.64432	293.255534
	33.223814	44.434971	26.674622		0.117849	0.197734	0.384819	0.708692	0.962078	1.035608	1.133577		0.043402	0.048422	0.041013	0.032057	-0.04254	-0.037	-0.038543	-0.037694	0.014321	0.015187		225.787348	72.525445	199.436942	85.546558	133.720641	647.116872	767.327519	1083.954488	598.228519	294.829248
	33.02178	44.78117	27.141369		0.115137	0.187066	0.361651	0.658106	0.904323	1.056993	1.186343		0.043464	0.048455	0.041174	0.032248	-0.042391	-0.036865	-0.038415	-0.037548	0.014366	0.015214		230.729289	74.312987	208.266859	89.290643	141.905754	664.138874	793.345403	1116.784211	607.122778	295.82682
	32.781111	45.050491	27.593991		0.113891	0.178747	0.338179	0.608686	0.84483	1.075626	1.238578		0.043511	0.04848	0.041298	0.032397	-0.042274	-0.03676	-0.038316	-0.037434	0.0144	0.015235		235.230426	75.843027	216.811727	92.973431	149.780552	679.765133	815.82029	1146.402347	615.226347	296.259902
	32.501236	45.246469	28.029847		0.114165	0.173031	0.314597	0.560556	0.784205	1.091091	1.289611		0.043545	0.048498	0.041388	0.032505	-0.042188	-0.036683	-0.038243	-0.037351	0.014425	0.01525		238.922827	77.090325	224.726963	96.462627	157.22716	696.132909	835.463766	1171.40184	622.523606	296.104265
	32.18175	45.372741	28.446313		0.115971	0.170139	0.291202	0.513904	0.723347	1.103021	1.338504		0.043567	0.048509	0.041446	0.032574	-0.042132	-0.036634	-0.038196	-0.037298	0.014441	0.015259		241.489367	78.033614	231.666623	99.62329	164.111739	714.508333	852.729166	1190.509116	629.130556	295.410361
	31.823042	45.433313	28.840815		0.119271	0.170246	0.268319	0.468868	0.663299	1.111005	1.383911		0.043577	0.048514	0.041474	0.032607	-0.042103	-0.036611	-0.038174	-0.037272	0.014448	0.015264		242.947438	78.669914	237.308357	102.31049	170.217547	731.031228	866.367497	1203.316138	635.868718	294.646689
	31.425775	45.432317	29.210796		0.123978	0.173449	0.246284	0.425452	0.604907	1.114681	1.424408		0.043577	0.048513	0.041473	0.032607	-0.042101	-0.036611	-0.038174	-0.037273	0.014448	0.015264		243.428041	79.002327	241.338925	104.376629	175.3003	740.118056	874.555424	1209.711552	643.790201	294.419807
	30.990923	45.373737	29.553666		0.129958	0.17979	0.225369	0.383711	0.54874	1.113693	1.458712		0.043567	0.048508	0.041447	0.032575	-0.042123	-0.036634	-0.038196	-0.037297	0.014441	0.015259		242.985911	79.016538	243.556512	105.753774	179.199705	739.235205	876.2633	1209.678105	652.824479	294.822983
	30.520046	45.261278	29.86677		0.137021	0.189277	0.205761	0.343753	0.495141	1.107801	1.486083		0.043547	0.048498	0.041395	0.032513	-0.042168	-0.036678	-0.038238	-0.037345	0.014427	0.015251		241.53272	78.665593	243.96803	106.523238	181.912864	731.565586	871.949306	1203.374348	660.797496	294.987671
	30.014793	45.09857	30.147443		0.144927	0.201885	0.187618	0.30581	0.444294	1.096972	1.506316		0.043519	0.048483	0.04132	0.032423	-0.042234	-0.036741	-0.038298	-0.037414	0.014406	0.015239		238.972128	77.904066	242.608174	106.774765	183.459657	720.750576	862.231463	1191.00082	665.612976	294.072609
	29.477151	44.888679	30.392929		0.153391	0.217551	0.171097	0.270181	0.396327	1.081321	1.519423		0.043482	0.048464	0.041222	0.032308	-0.042319	-0.036823	-0.038376	-0.037502	0.01438	0.015223		235.309961	76.75435	239.575742	106.49249	183.93247	708.181187	847.678588	1173.058147	669.26612	292.997724
	28.909352	44.63427	30.600412		0.162075	0.236138	0.156291	0.237055	0.351497	1.061093	1.525146		0.043436	0.048439	0.041103	0.032167	-0.042423	-0.036922	-0.03847	-0.03761	0.014347	0.015203		230.624405	75.28686	235.014927	105.585754	183.475035	693.654616	828.824649	1150.259488	676.649909	293.930298
	28.31367	44.337824	30.767058		0.170632	0.257418	0.143229	0.206527	0.310031	1.036586	1.522917		0.043381	0.048409	0.040963	0.032003	-0.042544	-0.037037	-0.038579	-0.037735	0.014308	0.015179		225.05845	73.556986	229.08454	103.980368	182.242733	676.969973	806.337972	1123.354161	691.355425	298.467437
	27.692542	44.001112	30.889968		0.178801	0.281081	0.131877	0.178662	0.272113	1.008131	1.512481		0.043318	0.048373	0.040803	0.031815	-0.042681	-0.037168	-0.038703	-0.037877	0.014264	0.015152		219.008172	71.555933	221.998008	101.674369	180.433186	658.06896	781.427282	1093.218128	711.520793	305.819922
	27.048442	43.625724	30.96623		0.186373	0.306759	0.122142	0.153483	0.237872	0.975883	1.494159		0.043245	0.048331	0.040622	0.031605	-0.042833	-0.037313	-0.038841	-0.038035	0.014214	0.015121		212.922016	69.260194	213.982867	98.686613	178.2528	636.934178	755.417891	1060.76278	733.948364	314.617361
	26.383809	43.212959	30.992951		0.193204	0.334031	0.113906	0.130959	0.207354	0.940093	1.468721		0.043163	0.048282	0.040423	0.031373	-0.042999	-0.037472	-0.038993	-0.038207	0.014159	0.015086		206.733246	66.70938	205.288157	95.166525	175.824132	613.796263	728.760617	1027.077421	756.737907	324.217321
	25.701029	42.763706	30.967272		0.199149	0.362502	0.10702	0.111015	0.180516	0.901093	1.43691		0.043071	0.048227	0.040203	0.031119	-0.043179	-0.037645	-0.039157	-0.038394	0.014098	0.015048		199.647728	64.032213	196.193279	91.447883	173.151343	589.236065	700.671543	993.502555	779.821062	335.005202
	25.002461	42.278808	30.88635		0.204031	0.391796	0.101307	0.093565	0.157255	0.859168	1.399393		0.042969	0.048164	0.039964	0.030844	-0.043373	-0.037831	-0.039333	-0.038594	0.014032	0.015005		190.972872	61.35636	186.965945	87.8527	170.229539	563.8457	670.476337	961.240912	803.244129	347.406869
	24.29025	41.758946	30.747509		0.207724	0.421515	0.096579	0.078506	0.137403	0.814832	1.356599		0.042856	0.048093	0.039704	0.030548	-0.043579	-0.03803	-0.039521	-0.038809	0.013959	0.014958		181.439578	58.738639	177.746682	84.469279	167.052757	538.07915	639.345802	930.069326	826.837821	361.510117
	23.566427	41.20472	30.548157		0.210223	0.45133	0.092651	0.065709	0.120757	0.768582	1.30877		0.042732	0.048013	0.039425	0.030231	-0.043797	-0.038241	-0.039719	-0.039035	0.01388	0.014906		172.538163	56.198072	168.608153	81.261181	163.61446	512.316581	609.434685	899.003494	850.317584	377.222148
	22.83291	40.616768	30.285815		0.211723	0.48098	0.089377	0.05502	0.107093	0.720804	1.256136		0.042597	0.047923	0.039125	0.029891	-0.044027	-0.038463	-0.039929	-0.039274	0.013795	0.014849		165.270157	53.770764	159.649837	78.200496	159.903885	486.840758	581.783264	867.041414	873.178712	394.294962
	22.09129	39.995849	29.958335		0.212504	0.510319	0.086645	0.04627	0.096159	0.671913	1.199108		0.042449	0.047823	0.038805	0.029531	-0.044267	-0.038696	-0.040149	-0.039525	0.013706	0.01479		159.18604	51.543863	151.051548	75.287682	155.897906	461.651479	554.143843	833.1502	894.275482	412.031402
	21.343086	39.342753	29.563641		0.212819	0.539207	0.08434	0.039267	0.08768	0.622546	1.138186		0.042288	0.047712	0.038464	0.029152	-0.044517	-0.03894	-0.040379	-0.039787	0.013615	0.01473		153.598034	49.61289	143.006742	72.52995	151.572074	436.702649	523.763452	796.340866	912.387359	429.672705
	20.589579	38.658515	29.099998		0.21285	0.567319	0.082385	0.033805	0.081346	0.573312	1.07376		0.042114	0.047588	0.038102	0.028753	-0.044777	-0.039195	-0.04062	-0.04006	0.013524	0.014671		148.490486	48.049532	135.683539	69.975929	146.926061	412.094178	490.31566	756.917532	927.385494	446.985348
	19.831792	37.944424	28.566029		0.212683	0.594094	0.080746	0.02969	0.076827	0.524625	1.006364		0.041927	0.047453	0.03772	0.028337	-0.045045	-0.03946	-0.040869	-0.040344	0.013435	0.014615		144.567635	46.89995	129.222915	67.718616	141.985373	388.082363	456.073042	716.569336	940.310324	464.298373
	19.070695	37.201861	27.96047		0.212329	0.618861	0.079405	0.026731	0.07378	0.476791	0.936631		0.041725	0.047304	0.037317	0.027905	-0.045321	-0.039735	-0.041126	-0.040639	0.013349	0.014564		142.450681	46.205543	123.774438	65.859166	136.783953	364.874047	423.136719	676.757942	952.057426	481.867222
	18.307007	36.43268	27.282658		0.21173	0.640929	0.078356	0.024737	0.071872	0.430205	0.865588		0.041509	0.047142	0.036894	0.027456	-0.045603	-0.040019	-0.041392	-0.040942	0.013266	0.014518		141.995419	45.985017	119.551851	64.537425	131.402113	342.306652	391.674506	637.034485	962.214599	499.292859
	17.541344	35.638929	26.532169		0.210746	0.65945	0.077592	0.023514	0.070814	0.385301	0.794338		0.041279	0.046966	0.036452	0.026993	-0.045891	-0.04031	-0.041664	-0.041254	0.013188	0.014477		142.754147	46.247956	116.794161	63.908382	125.938569	320.071823	361.086197	596.194617	969.850265	515.916284
	16.774284	34.822898	25.708893		0.209245	0.673413	0.077103	0.022875	0.070354	0.342479	0.724019		0.041035	0.046776	0.035992	0.026517	-0.046182	-0.040608	-0.041942	-0.041574	0.013114	0.014442		144.471136	46.986498	115.690796	64.0809	120.483017	298.085335	330.990149	553.899924	974.207985	531.158612
	16.006317	33.987402	24.813405		0.20713	0.681979	0.07689	0.022651	0.070263	0.30212	0.655694		0.040777	0.046572	0.035514	0.026029	-0.046477	-0.040912	-0.042225	-0.041899	0.013046	0.014413		147.308242	48.15503	116.323639	65.063825	115.105515	276.749337	301.482478	511.692164	974.913632	544.615957
	15.237931	33.135353	23.846409		0.204367	0.68451	0.076938	0.022706	0.070352	0.264575	0.590129		0.040505	0.046354	0.03502	0.02553	-0.046772	-0.04122	-0.042511	-0.04223	0.012983	0.014391		151.462596	49.70162	118.75265	66.850793	109.869318	256.507539	272.731833	471.293014	971.647529	555.911983
	14.469716	32.270093	22.809237		0.201037	0.68061	0.077213	0.022926	0.070481	0.230053	0.527792		0.040221	0.046123	0.034511	0.025024	-0.047068	-0.041531	-0.042798	-0.042563	0.012927	0.014375		156.816314	51.551745	122.909835	69.400734	104.768768	237.444484	245.070454	433.34938	964.162454	564.746205
	13.702343	31.395315	21.70373		0.197278	0.670356	0.077673	0.023242	0.070551	0.198632	0.468903		0.039925	0.04588	0.03399	0.024512	-0.047362	-0.041844	-0.043086	-0.042898	0.012877	0.014366		162.995223	53.612512	128.623105	72.644345	99.742137	219.35251	218.963669	397.633761	952.270129	570.879851
	12.936562	30.514823	20.531924		0.193202	0.654231	0.07826	0.023623	0.070522	0.170274	0.413502		0.039619	0.045625	0.033459	0.023997	-0.047651	-0.042156	-0.043372	-0.043233	0.012834	0.014365		169.597359	55.792658	135.714063	76.512773	94.751262	202.036255	194.765233	363.950557	935.811827	574.11682
	12.173464	29.632888	19.296679		0.18884	0.633121	0.07892	0.024047	0.070377	0.144849	0.361603		0.039302	0.045358	0.032919	0.02348	-0.047938	-0.042468	-0.043658	-0.043568	0.012796	0.014368		176.125402	58.011074	143.988941	80.943093	89.876019	185.39774	172.288028	332.372582	914.759248	574.452551
	11.414243	28.753923	18.001101		0.184157	0.607822	0.07961	0.024484	0.070095	0.122151	0.313264		0.038974	0.045077	0.03237	0.022959	-0.048221	-0.042781	-0.043944	-0.043903	0.012761	0.014374		182.058179	60.189677	153.250052	85.874345	85.230608	169.366833	151.190485	303.049087	889.1204	571.938582
	10.660355	27.882532	16.648747		0.179088	0.578986	0.080297	0.024905	0.069633	0.101964	0.268645		0.038634	0.044782	0.031812	0.022437	-0.048503	-0.043095	-0.04423	-0.044239	0.012727	0.014381		187.151451	62.254192	163.339515	91.260929	80.914494	153.82892	131.39228	275.985421	858.775901	566.630104
	9.913677	27.023635	15.243898		0.173584	0.547079	0.080937	0.025282	0.068958	0.084104	0.227873		0.038286	0.044476	0.031251	0.021916	-0.048781	-0.043408	-0.044514	-0.044573	0.012693	0.014388		191.610873	64.136531	174.164119	97.082198	77.003197	138.597112	113.237524	250.953141	823.399423	558.588224
	9.176168	26.182197	13.790969		0.167632	0.512536	0.08149	0.025594	0.068056	0.068408	0.191001		0.03793	0.044162	0.030688	0.021401	-0.049052	-0.043717	-0.044794	-0.044904	0.012659	0.014394		195.655979	65.772591	185.63337	103.315182	73.562606	123.511305	97.077112	227.707559	782.772524	547.873169
	8.450231	25.363395	12.295089		0.16126	0.475908	0.081908	0.025819	0.066927	0.054747	0.158027		0.037572	0.043842	0.03013	0.020895	-0.049316	-0.044021	-0.045068	-0.045228	0.012626	0.014399		199.207868	67.135576	197.621757	109.886566	70.577413	108.775987	82.911525	206.060465	738.061342	534.529634
	7.738546	24.572534	10.761825		0.154504	0.437803	0.082133	0.025932	0.065573	0.042984	0.128882		0.037214	0.04352	0.02958	0.0204	-0.04957	-0.044317	-0.045335	-0.045543	0.012592	0.014403		202.003946	68.221658	209.982218	116.692052	67.982329	94.820061	70.525554	185.858429	691.284179	518.592747
	7.043914	23.814955	9.196973		0.14746	0.399011	0.082105	0.025914	0.064006	0.032973	0.103462		0.036861	0.043199	0.029044	0.019922	-0.049814	-0.044603	-0.045591	-0.045848	0.012559	0.014406		203.853849	69.031031	222.607394	123.631006	65.739156	82.011893	59.757557	167.054695	643.535086	500.043722
	6.369551	23.096117	7.607086		0.140218	0.360261	0.081783	0.025762	0.062257	0.024572	0.081615		0.036515	0.042884	0.028526	0.019464	-0.050044	-0.044876	-0.045835	-0.046138	0.012526	0.014406		204.823223	69.576496	235.526674	130.616881	63.904752	70.501733	50.639734	149.965329	592.707021	478.680002
	5.718764	22.421504	5.998892		0.132904	0.322264	0.081142	0.025475	0.060368	0.017627	0.063139		0.036181	0.042577	0.028031	0.019031	-0.05026	-0.045133	-0.046065	-0.046412	0.012493	0.014405		205.035071	69.874405	248.790055	137.566815	62.552438	60.391399	43.240504	134.978915	536.099702	454.274409
	5.094982	21.79657	4.379494		0.125642	0.285658	0.080204	0.025064	0.058395	0.011983	0.04779		0.035863	0.042285	0.027565	0.018626	-0.050459	-0.045373	-0.046278	-0.046667	0.012461	0.014403		204.705804	69.970732	262.152044	144.421414	61.623648	51.718005	37.450771	122.314763	474.111819	427.102617
	4.501788	21.226738	2.756455		0.11851	0.250941	0.079024	0.024543	0.056401	0.007493	0.035315		0.035566	0.042009	0.027133	0.018254	-0.05064	-0.045593	-0.046473	-0.046901	0.01243	0.014399		204.166646	69.947858	275.003941	151.150126	60.89771	44.43913	32.943256	111.98412	410.951155	398.058377
	3.942752	20.717382	1.137383		0.111538	0.218465	0.07765	0.023925	0.054436	0.004029	0.025452		0.035295	0.041756	0.026741	0.017919	-0.050802	-0.04579	-0.046648	-0.047111	0.012401	0.014394		203.699226	69.881089	286.798142	157.709783	60.169218	38.50775	29.40125	103.953873	350.684101	367.972878
	3.421279	20.273538	-0.47		0.104764	0.188466	0.076121	0.023223	0.052538	0.001474	0.017947		0.035053	0.041529	0.026394	0.017626	-0.050941	-0.045962	-0.0468	-0.047294	0.012375	0.014389		203.152076	69.77451	297.624628	163.94721	59.425596	33.879005	26.691334	97.949438	294.507729	336.908795
	2.940701	19.900085	-2.057922		0.098244	0.161084	0.074457	0.022449	0.050717	0.000281	0.012563		0.034844	0.041333	0.026097	0.017378	-0.051057	-0.046106	-0.046927	-0.047447	0.012352	0.014383		202.174228	69.599349	307.866692	169.658458	58.743295	30.50888	24.764604	93.584947	242.29573	304.575059
	2.504073	19.601525	-3.61891		0.092014	0.136365	0.072671	0.021624	0.04898	0.001342	0.009077		0.034673	0.041172	0.025855	0.017179	-0.051146	-0.046219	-0.047027	-0.047567	0.012332	0.014377		200.57559	69.33269	317.519177	174.640874	58.205293	28.29427	23.538752	90.543843	194.336126	271.066774
	2.113755	19.381427	-5.146253		0.086091	0.114286	0.070776	0.020769	0.047334	0.001806	0.007261		0.034542	0.041049	0.025671	0.017032	-0.05121	-0.046301	-0.047098	-0.047653	0.012317	0.014372		198.573122	68.966774	325.596634	178.695743	57.909781	26.983546	22.846372	88.685282	151.976199	237.454442
	1.771949	19.243135	-6.633439		0.080494	0.094771	0.068768	0.019905	0.045781	0.001765	0.006887		0.034454	0.040965	0.025548	0.016939	-0.051248	-0.046352	-0.047143	-0.047707	0.012306	0.014368		196.434652	68.495819	331.000616	181.626145	57.952071	26.307138	22.510596	87.891602	116.655701	204.937959
	1.479727	19.188406	-8.0756		0.075227	0.077701	0.066645	0.019053	0.044315	0.001307	0.007724		0.034411	0.040923	0.025489	0.016902	-0.051261	-0.046372	-0.047161	-0.047728	0.012302	0.014366		194.181961	67.906607	333.419177	183.259341	58.320875	26.098031	22.429972	87.963864	88.360462	174.280419
	1.237108	19.217512	-9.469401		0.070263	0.062916	0.064411	0.018228	0.042922	0.000516	0.009549		0.034412	0.040924	0.025494	0.016922	-0.051249	-0.046362	-0.047152	-0.047717	0.012303	0.014367		191.607112	67.178977	333.274679	183.445166	58.905373	26.284951	22.573455	88.627245	65.718866	145.837107
	1.043678	19.330084	-10.812213		0.065551	0.050235	0.062086	0.017436	0.041584	0.000526	0.012143		0.034458	0.040965	0.025562	0.016997	-0.051212	-0.046321	-0.047116	-0.047674	0.012312	0.01437		188.535789	66.300405	330.927925	182.071029	59.604119	26.806381	22.909357	89.639503	47.413007	119.953021
	0.896848	19.522519	-12.104963		0.06103	0.039454	0.059694	0.016685	0.04028	0.001746	0.015291		0.034545	0.041047	0.02569	0.017126	-0.05115	-0.046249	-0.047053	-0.047598	0.012327	0.014376		185.026839	65.301835	326.246786	179.226103	60.388134	27.634265	23.387635	90.953434	32.705907	97.002443
	0.793275	19.790089	-13.34981		0.056661	0.030362	0.057258	0.015975	0.038991	0.003075	0.018787		0.034672	0.041166	0.025875	0.017305	-0.051064	-0.046147	-0.046964	-0.047491	0.012345	0.014382		181.218179	64.228805	318.933284	175.068603	61.253094	28.751479	23.952025	92.58779	21.060393	77.366927
	0.728101	20.125434	-14.551006		0.052432	0.022778	0.05481	0.015308	0.037703	0.004452	0.022434		0.034834	0.041317	0.02611	0.017528	-0.050953	-0.046018	-0.046851	-0.047354	0.012367	0.014387		177.182297	63.099713	308.968159	169.766157	62.18222	30.086766	24.552008	94.486915	12.07416	61.135816
	0.693638	20.516272	-15.716716		0.048357	0.01653	0.052386	0.014684	0.036414	0.005822	0.026066		0.035024	0.041493	0.026385	0.017786	-0.050823	-0.045867	-0.046717	-0.047193	0.01239	0.014392		172.868977	61.882075	296.85457	163.503913	63.135376	31.46744	25.147834	96.455641	5.597236	47.851018
	0.681885	20.94978	-16.855536		0.044475	0.011469	0.050015	0.014099	0.035131	0.007141	0.029532		0.035233	0.041687	0.026691	0.018072	-0.050678	-0.045699	-0.046569	-0.047014	0.012415	0.014397		168.214515	60.537817	283.153105	156.468944	64.069855	32.709667	25.700937	98.283461	1.507389	36.994262
	0.684843	21.413132	-17.976061		0.04082	0.007457	0.04772	0.013555	0.033857	0.00838	0.032736		0.035455	0.041892	0.027016	0.018376	-0.050522	-0.04552	-0.04641	-0.046824	0.01244	0.0144		163.155205	59.028864	268.424355	148.848322	64.942949	33.62961	26.172752	99.759871	-0.317612	28.047275
	0.694512	21.893504	-19.086887		0.037413	0.004358	0.045515	0.013053	0.032599	0.009518	0.035616		0.03568	0.0421	0.02735	0.018689	-0.050361	-0.045336	-0.046245	-0.046628	0.012466	0.014403		157.627343	57.317141	253.228909	140.829122	65.711954	34.043434	26.524711	100.674365	0	20.491784
Subject #	10	Control	Female
	Joint Angles [deg]				EMG - filtered and normalised to max isometric trial									Knee Flexion-Extension Moment Arm[m]											Muscle Forces
	HipFlexion	KneeFlexion	AnkleDorsiflexion		Semimem	BicepsFemoris	RectusFemoris	Vasmed	Vaslat	medGastroc	latGastroc		Semimem	Semiten	BicepsFemorisLH	BicepsFemorisSH	RectusFemoris	Vasmed	Vasint	Vaslat	medGastroc	latGastroc		Semimem	Semiten	BicepsFemorisLH	BicepsFemorisSH	RectusFemoris	Vasmed	Vasint	Vaslat	medGastroc	latGastroc
	36.526628	12.174531	-1.601044		0.057933	0.125542	1.726017	0.485705	0.683618	0.55692	0.341782		0.030785	0.037766	0.022514	0.012685	-0.054253	-0.050102	-0.050216	-0.050647	0.011715	0.013648		514.29045	144.103517	521.082526	135.839438	6.206472	257.151079	357.610069	428.818633	263.696065	178.766428
	36.345367	12.412507	-1.602369		0.059834	0.128594	1.735449	0.50608	0.727983	0.541064	0.364831		0.0309	0.03788	0.022715	0.012873	-0.054221	-0.050051	-0.050175	-0.050594	0.011753	0.013681		507.861636	144.132082	520.090501	135.623704	7.126814	262.777699	356.068031	410.830378	261.311249	178.746531
	36.16639	12.706181	-1.539321		0.062778	0.132057	1.74559	0.527715	0.7723	0.525217	0.388538		0.031045	0.038022	0.022965	0.013105	-0.054183	-0.049988	-0.050123	-0.050531	0.011801	0.013722		502.403739	143.97697	519.063595	135.437545	8.47058	269.72242	359.426875	404.886935	261.022796	179.119633
	35.991076	13.055864	-1.411862		0.06676	0.135884	1.756574	0.550728	0.815755	0.510097	0.412833		0.031219	0.038192	0.023263	0.013382	-0.054135	-0.049913	-0.050059	-0.050454	0.011858	0.013769		497.683023	143.666273	517.953061	135.267135	10.242754	277.94815	366.997042	408.980526	262.845717	179.846042
	35.820806	13.461865	-1.219956		0.071762	0.140042	1.768633	0.575245	0.857723	0.496378	0.437644		0.031419	0.038388	0.023609	0.013703	-0.054077	-0.049822	-0.049982	-0.050361	0.011923	0.013823		493.465752	143.228081	516.710152	135.098648	12.448319	287.417798	378.088973	421.103372	266.795023	180.886065
	35.656958	13.924497	-0.963566		0.077759	0.144536	1.781934	0.601292	0.898051	0.484678	0.462854		0.031647	0.038609	0.024002	0.014068	-0.054007	-0.049716	-0.04989	-0.05025	0.011994	0.013881		489.518191	142.690485	515.286119	134.91826	15.092259	298.094275	392.013109	439.247694	272.885724	182.200012
	35.500912	14.444069	-0.642656		0.084713	0.149365	1.796549	0.628764	0.936813	0.475489	0.488396		0.031901	0.038856	0.024442	0.014476	-0.053922	-0.04959	-0.049782	-0.050118	0.01207	0.013943		485.606604	142.081577	513.632216	134.712143	18.17956	309.940491	408.079892	461.405714	281.132832	183.74819
	35.354047	15.020893	-0.257187		0.092583	0.154519	1.812398	0.657436	0.973884	0.46914	0.514185		0.03218	0.039127	0.024928	0.014927	-0.053822	-0.049445	-0.049656	-0.049964	0.012151	0.014007		481.497256	141.429448	511.699694	134.466471	21.715204	322.919353	425.599761	485.569653	291.551358	185.490907
	35.217743	15.655279	0.192874		0.101309	0.160007	1.829151	0.68709	1.009091	0.465815	0.540087		0.032484	0.039421	0.025461	0.01542	-0.053703	-0.049277	-0.049511	-0.049784	0.012234	0.014071		476.957011	140.76225	509.440213	134.167501	25.704329	336.993428	443.883875	509.734363	304.156486	187.388415
	35.093369	16.347441	0.706847		0.110802	0.165817	1.846448	0.717425	1.042341	0.465612	0.566027		0.032812	0.039737	0.02604	0.015954	-0.053563	-0.049084	-0.049343	-0.049576	0.012318	0.014136		471.928081	140.126073	506.924621	133.825279	30.196842	352.024586	462.452571	532.663556	319.01437	189.384142
	34.982273	17.097368	1.282346		0.120945	0.171916	1.863936	0.747973	1.073456	0.46852	0.591982		0.033163	0.040074	0.026665	0.016529	-0.053398	-0.048862	-0.04915	-0.049335	0.0124	0.014195		466.770716	139.609768	504.507912	133.506575	35.349378	367.634634	481.324888	554.953951	336.312668	191.381414
	34.885799	17.905009	1.916735		0.131592	0.178235	1.881245	0.778057	1.102249	0.474378	0.617901		0.033537	0.040432	0.027335	0.017143	-0.053203	-0.048607	-0.048925	-0.049054	0.012476	0.014246		461.90177	139.306835	502.583181	133.285471	41.33319	383.4135	500.593918	577.470311	356.255516	193.278392
	34.805193	18.770034	2.606828		0.142559	0.184674	1.898157	0.80677	1.128763	0.48292	0.643623		0.033931	0.040808	0.028048	0.017794	-0.052975	-0.048315	-0.048667	-0.048731	0.012544	0.014286		457.124264	139.087595	501.073297	133.101237	48.186046	399.391775	520.539098	601.178316	378.87189	195.069231
	34.741502	19.691542	3.348333		0.153636	0.191179	1.914305	0.833015	1.153197	0.493852	0.668848		0.034342	0.041198	0.028801	0.01848	-0.052715	-0.047989	-0.048377	-0.04837	0.012603	0.014315		450.999781	138.371004	498.950134	132.620495	55.675747	416.491256	541.816725	627.247733	403.836518	196.942231
	34.695747	20.668557	4.136818		0.164603	0.197713	1.929188	0.855684	1.175551	0.506902	0.693159		0.034767	0.041599	0.029591	0.0192	-0.052424	-0.047633	-0.048057	-0.047973	0.012654	0.014333		441.947284	136.524731	495.079631	131.479887	63.540183	435.736715	565.127477	656.873649	430.784421	199.109532
	34.668729	21.69952	4.967563		0.175268	0.204195	1.942339	0.873886	1.195905	0.521799	0.716104		0.035201	0.042005	0.030411	0.01995	-0.052105	-0.04725	-0.047712	-0.047545	0.0127	0.014343		428.965234	133.173653	489.041327	129.552309	71.732869	457.784531	591.084061	691.307766	459.596473	201.817348
	34.660868	22.781878	5.835343		0.185413	0.21052	1.953571	0.887165	1.214232	0.538239	0.737117		0.03564	0.042414	0.031258	0.020729	-0.05176	-0.046845	-0.047345	-0.047094	0.012741	0.014346		412.050116	128.385609	481.643723	127.117543	80.578676	482.656631	620.147684	731.899289	490.57696	205.370577
	34.672539	23.91296	6.734888		0.194821	0.216559	1.962774	0.895311	1.230235	0.556	0.755584		0.03608	0.04282	0.032127	0.021534	-0.051397	-0.046424	-0.046963	-0.046627	0.012781	0.014345		391.311991	122.276647	473.812312	124.494072	90.435137	510.300367	652.749151	779.977318	524.063892	210.076266
	34.703749	25.089253	7.661141		0.20337	0.222225	1.969787	0.898651	1.243486	0.574991	0.770959		0.036517	0.043219	0.033011	0.02236	-0.051016	-0.045992	-0.046569	-0.046148	0.012821	0.014341		367.640516	115.193811	466.236025	121.920428	101.447823	540.043126	688.512253	835.31436	559.969214	216.050381
	34.75396	26.306009	8.609351		0.211055	0.227485	1.974567	0.897839	1.253622	0.595018	0.782686		0.036945	0.043605	0.033904	0.023203	-0.050621	-0.045551	-0.046165	-0.045661	0.01286	0.014335		343.07222	107.823964	459.255789	119.517521	113.450472	570.300257	725.873567	895.393002	597.578088	223.127785
	34.82258	27.558351	9.574807		0.217953	0.232288	1.976967	0.893435	1.260349	0.61577	0.790395		0.03736	0.043973	0.0348	0.024058	-0.050214	-0.045103	-0.045756	-0.045167	0.012899	0.014325		319.704663	100.870724	453.177699	117.394598	126.249432	599.442685	763.198863	957.544035	636.124581	231.123051
	34.908549	28.840461	10.553286		0.224087	0.236553	1.976671	0.886047	1.263289	0.636942	0.793923		0.037758	0.04432	0.035693	0.02492	-0.049793	-0.044651	-0.04534	-0.044668	0.012938	0.014314		298.518206	94.658615	448.054702	115.579237	139.56277	626.878773	799.733211	1020.241939	674.809349	239.931014
	35.010216	30.145326	11.541177		0.229429	0.240216	1.973584	0.876509	1.262036	0.658325	0.793368		0.038139	0.044648	0.036582	0.025788	-0.049359	-0.044192	-0.044918	-0.044164	0.012984	0.014308		279.08613	89.034689	443.620909	113.996148	152.997367	653.323519	835.829144	1083.401649	712.790966	249.547593
	35.125881	31.46583	12.534924		0.233875	0.243214	1.968004	0.865713	1.256408	0.679988	0.789132		0.038505	0.044956	0.037464	0.026662	-0.04891	-0.043727	-0.044488	-0.043654	0.013042	0.014311		260.910044	83.82081	439.60027	112.566154	166.16988	679.548162	871.894986	1147.038985	749.22658	259.973571
	35.253389	32.794086	13.531361		0.237241	0.245452	1.960093	0.85439	1.246341	0.702115	0.781759		0.038855	0.045244	0.038336	0.027539	-0.048446	-0.043257	-0.044051	-0.04314	0.013114	0.014329		243.970134	78.978161	435.986426	111.280787	179.144207	705.606014	907.945959	1211.409479	783.306709	271.167652
	35.390099	34.121368	14.527742		0.239291	0.246832	1.949927	0.843201	1.231696	0.724839	0.771944		0.039188	0.045512	0.039193	0.028413	-0.047971	-0.042783	-0.043609	-0.042623	0.013202	0.014362		228.763346	74.61836	433.064217	110.207935	192.46716	730.775196	943.572824	1277.027497	814.257907	283.043111
	35.533333	35.438902	15.52135		0.239781	0.247259	1.937764	0.832774	1.212476	0.748374	0.760476		0.039502	0.045757	0.04003	0.029281	-0.047486	-0.042307	-0.043165	-0.042107	0.013308	0.014413		215.802239	70.861086	431.124462	109.41761	206.66204	754.351604	978.376506	1344.399974	841.32355	295.514633
	35.680094	36.737659	16.509601		0.238528	0.24668	1.924048	0.823522	1.188992	0.772873	0.748249		0.039795	0.04598	0.040842	0.030137	-0.046996	-0.041833	-0.042721	-0.041594	0.013431	0.014481		205.396658	67.837659	430.287047	108.946244	221.296339	776.763825	1012.586716	1413.625651	864.049317	308.57071
	35.827095	38.008385	17.490037		0.235463	0.245107	1.909069	0.815576	1.161924	0.798363	0.736039		0.040066	0.046179	0.041624	0.030974	-0.046506	-0.041365	-0.042282	-0.041089	0.01357	0.014566		197.668707	65.690186	430.513546	108.799168	235.05236	799.489457	1047.0155	1484.425221	882.260857	322.268187
	35.971032	39.241851	18.460204		0.230801	0.24262	1.892963	0.808833	1.132113	0.824846	0.724447		0.040314	0.046354	0.042368	0.031786	-0.04602	-0.040907	-0.041851	-0.040596	0.013722	0.014667		192.734715	64.554424	431.765155	108.980528	246.698058	823.943242	1082.443844	1556.490163	895.824693	336.662675
	36.108469	40.429396	19.417649		0.224965	0.239451	1.875858	0.803055	1.10057	0.852162	0.71392		0.040538	0.046504	0.043072	0.032565	-0.045544	-0.040463	-0.041432	-0.040118	0.013883	0.014777		190.731472	64.4602	434.090769	109.494321	256.868248	849.933744	1118.82121	1629.277278	905.082788	351.749972
	36.235869	41.562808	20.359914		0.218499	0.235854	1.857775	0.797883	1.068271	0.879982	0.704842		0.040738	0.046631	0.043733	0.033305	-0.045081	-0.040035	-0.041029	-0.039658	0.014041	0.014886		191.812018	65.353237	437.608915	110.344425	267.679991	875.994252	1155.43684	1702.057045	910.754595	367.478393
	36.349694	42.634006	21.284547		0.21198	0.232049	1.838762	0.792824	1.035953	0.907845	0.697469		0.040915	0.046737	0.044347	0.033997	-0.044636	-0.039626	-0.040642	-0.039217	0.014187	0.014984		196.114123	67.179678	442.419612	111.534922	281.107333	900.788113	1191.604106	1774.08616	913.58442	383.796866
	36.446444	43.636348	22.189126		0.205937	0.228241	1.818958	0.787386	1.004065	0.935102	0.691864		0.041069	0.046823	0.044912	0.034638	-0.044213	-0.039238	-0.040276	-0.0388	0.014318	0.01507		203.579211	69.919858	448.367701	113.072497	296.827602	925.042324	1227.164991	1844.513294	914.497152	400.678348
	36.522643	44.564174	23.071251		0.200823	0.224625	1.798684	0.781208	0.97285	0.961027	0.687966		0.041203	0.046891	0.045426	0.035225	-0.043816	-0.038877	-0.039934	-0.03841	0.014434	0.015143		214.015242	73.577358	455.124567	114.965606	312.95691	950.886659	1262.320809	1912.413688	914.540433	418.11213
	36.574832	45.412047	23.928536		0.19702	0.221422	1.778232	0.773968	0.942392	0.98502	0.685761		0.041316	0.046944	0.045889	0.035756	-0.04345	-0.038544	-0.03962	-0.038051	0.014538	0.015207		227.225209	78.150932	462.37985	117.219259	327.757272	980.223018	1297.238069	1976.920371	914.718634	436.075852
	36.599741	46.17662	24.758731		0.194852	0.218847	1.757875	0.765225	0.912583	1.006867	0.685183		0.041413	0.046984	0.046301	0.036231	-0.043116	-0.038243	-0.039335	-0.037726	0.014628	0.015261		242.987635	83.58605	470.041361	119.803295	341.268122	1012.377422	1331.661835	2037.765084	915.574766	454.426155
	36.594208	46.855753	25.559664		0.194591	0.217065	1.737862	0.754656	0.883071	1.026645	0.685998		0.041492	0.047013	0.046661	0.03665	-0.042817	-0.037974	-0.03908	-0.037435	0.014706	0.015307		261.066839	89.79724	478.143592	122.667126	354.560953	1045.180215	1365.092454	2095.027204	917.383953	472.949428
	36.555123	47.447604	26.329191		0.196455	0.216254	1.718363	0.742256	0.853252	1.044446	0.687848		0.041558	0.047033	0.04697	0.037012	-0.042555	-0.037739	-0.038858	-0.037181	0.014771	0.015344		281.219048	96.698713	486.714066	125.768816	368.605208	1076.670741	1397.061488	2148.715589	920.535407	491.480309
	36.479786	47.95264	27.065402		0.200591	0.216624	1.699539	0.728187	0.822575	1.060236	0.690348		0.04161	0.047046	0.047232	0.037318	-0.042329	-0.037538	-0.038667	-0.036964	0.014825	0.015373		303.134862	104.205191	495.709582	129.140213	383.419042	1106.773597	1427.38422	2198.21903	926.391442	510.260595
	36.365703	48.37247	27.766499		0.20707	0.21836	1.681483	0.712631	0.790701	1.073963	0.693297		0.041651	0.047054	0.047447	0.037572	-0.042141	-0.037371	-0.038508	-0.036782	0.014868	0.015396		326.47243	112.231655	505.051975	132.849648	398.550244	1136.34555	1456.016222	2242.619726	936.795522	529.733407
	36.210489	48.70901	28.430729		0.21589	0.221591	1.664327	0.695706	0.757431	1.085762	0.696704		0.041682	0.047059	0.047618	0.037774	-0.041988	-0.037237	-0.03838	-0.036637	0.014903	0.015414		350.902898	120.685944	514.648603	136.947561	413.586277	1166.1385	1482.888158	2281.291293	952.833003	550.109838
	36.012507	48.966205	29.056628		0.22698	0.226379	1.648215	0.677543	0.722871	1.095841	0.700496		0.041705	0.047062	0.047747	0.037927	-0.041871	-0.037134	-0.038283	-0.036525	0.014928	0.015427		376.18811	129.426924	524.309272	141.359941	428.409602	1196.139856	1507.753068	2315.620485	970.367614	570.000225
	35.770429	49.148851	29.642853		0.240191	0.232747	1.633229	0.658227	0.687342	1.104408	0.704489		0.04172	0.047063	0.047839	0.038036	-0.041786	-0.037061	-0.038213	-0.036446	0.014946	0.015436		402.127953	138.292921	533.802869	145.960575	443.026415	1226.016361	1530.289483	2347.838473	983.072854	587.343465
	35.483117	49.261963	30.188115		0.255305	0.240679	1.619339	0.637816	0.651234	1.111722	0.708498		0.041728	0.047063	0.047895	0.038103	-0.041732	-0.037015	-0.03817	-0.036397	0.014957	0.015441		428.442744	147.11945	542.943469	150.640397	457.40104	1255.07539	1550.263024	2379.7303	986.335578	600.609597
	35.150484	49.311792	30.691421		0.272027	0.250102	1.606508	0.616436	0.61499	1.118032	0.712252		0.041731	0.047063	0.047919	0.038133	-0.041706	-0.036995	-0.038152	-0.036376	0.014962	0.015444		454.397794	155.72636	551.803921	155.38926	471.256343	1280.578939	1567.937953	2410.517549	985.367008	611.314106
	34.772816	49.305022	31.151886		0.290018	0.260851	1.594784	0.594311	0.579002	1.123623	0.715459		0.041729	0.047062	0.047914	0.038129	-0.041705	-0.036998	-0.038154	-0.036379	0.014961	0.015443		479.097199	163.927957	560.548763	160.232062	484.229633	1299.064292	1583.755209	2438.513527	988.859317	622.051526
	34.350631	49.248355	31.568671		0.308907	0.272716	1.584329	0.57163	0.54358	1.128622	0.717727		0.041723	0.047061	0.047884	0.038096	-0.041726	-0.037021	-0.038176	-0.036404	0.014956	0.01544		501.737804	171.555682	569.221329	165.170359	495.991969	1308.008854	1597.885569	2462.330689	1003.651357	634.729018
	33.885548	49.148568	31.941173		0.328327	0.28547	1.575299	0.548591	0.508959	1.133035	0.718592		0.041712	0.047059	0.047832	0.038036	-0.041766	-0.037061	-0.038214	-0.036447	0.014946	0.015436		521.960127	178.522819	577.285851	170.094077	506.37599	1309.381943	1609.209135	2482.014629	1027.715346	647.966385
	33.379517	49.012458	32.268855		0.347911	0.298856	1.567763	0.525322	0.475297	1.13681	0.717477		0.041697	0.047057	0.047761	0.037955	-0.041821	-0.037116	-0.038266	-0.036506	0.014933	0.015429		539.536927	184.767047	584.033958	174.859866	515.262493	1306.491739	1616.221313	2498.038101	1056.380695	659.403594
	32.834685	48.846556	32.551205		0.367259	0.31255	1.561875	0.501782	0.442611	1.139702	0.713731		0.041679	0.047054	0.047674	0.037856	-0.041889	-0.037183	-0.038329	-0.036578	0.014916	0.015421		554.325782	190.241414	589.015728	179.342024	522.5353	1301.945317	1617.847571	2510.475109	1085.720482	667.272109
	32.253996	48.656321	32.7878		0.386028	0.326158	1.557844	0.477765	0.410822	1.141337	0.706926		0.041658	0.04705	0.047574	0.037742	-0.041967	-0.037259	-0.038401	-0.03666	0.014897	0.015411		566.52346	194.960421	592.815177	183.485458	528.090288	1295.544395	1614.733899	2517.80436	1114.784262	672.170054
	31.640589	48.446944	32.978239		0.403925	0.339256	1.555817	0.453019	0.379766	1.141459	0.69686		0.041635	0.047045	0.047462	0.037616	-0.042053	-0.037342	-0.03848	-0.036751	0.014876	0.0154		576.411508	198.953935	596.27475	187.252722	531.826335	1286.389433	1607.956391	2518.10584	1143.365753	675.287152
	30.997683	48.223077	33.122093		0.420613	0.351421	1.556058	0.427392	0.349243	1.139922	0.683458		0.041609	0.047038	0.047342	0.037482	-0.042145	-0.037431	-0.038564	-0.036847	0.014852	0.015388		584.164145	202.239169	599.931892	190.594195	533.57695	1274.035074	1598.434803	2510.056143	1171.52659	677.444774
	30.328755	47.987578	33.218832		0.435771	0.362261	1.558587	0.400787	0.319204	1.13671	0.666846		0.041581	0.04703	0.047214	0.037339	-0.04224	-0.037524	-0.038653	-0.036949	0.014828	0.015375		589.595499	204.790906	603.300768	193.419395	532.956331	1259.559762	1586.564381	2494.333488	1200.227264	678.228454
	29.637335	47.742922	33.267908		0.449229	0.371538	1.563185	0.373343	0.289791	1.132046	0.647322		0.04155	0.047021	0.04708	0.037191	-0.04234	-0.037622	-0.038746	-0.037055	0.014802	0.015361		592.44423	206.574971	605.681318	195.629304	529.533093	1244.360888	1572.630349	2472.034898	1230.616006	676.965226
	28.926857	47.490914	33.268681		0.460877	0.379233	1.569582	0.345391	0.261297	1.125973	0.625228		0.041518	0.047011	0.04694	0.037038	-0.042442	-0.037722	-0.038841	-0.037163	0.014775	0.015347		592.415933	207.503043	606.485317	197.146972	523.184271	1229.612564	1556.791912	2443.831046	1263.369511	673.308483
	28.200488	47.231459	33.220254		0.47071	0.385475	1.577462	0.317265	0.23401	1.118211	0.601055		0.041484	0.046999	0.046794	0.03688	-0.042547	-0.037826	-0.038939	-0.037274	0.014747	0.015331		589.122893	207.33397	605.440184	197.957726	514.657364	1215.858744	1538.852613	2409.189301	1297.833634	667.832717
	27.461346	46.964126	33.121685		0.478879	0.390482	1.586505	0.289324	0.208155	1.108302	0.575294		0.041449	0.046986	0.046643	0.036717	-0.042655	-0.037932	-0.03904	-0.037388	0.014718	0.015314		582.162087	205.800453	602.329847	198.05786	504.851146	1203.532291	1518.555083	2367.369171	1333.122064	661.273305
	26.7123	46.687885	32.971899		0.485504	0.394431	1.596416	0.261925	0.183912	1.09588	0.548307		0.041411	0.04697	0.046484	0.036547	-0.042766	-0.038041	-0.039144	-0.037507	0.014687	0.015296		571.434139	202.816947	597.294849	197.461943	494.315203	1192.857538	1496.046065	2318.480571	1368.624106	654.23258
	25.955617	46.400273	32.769511		0.490646	0.397441	1.607042	0.235398	0.161428	1.080658	0.520443		0.04137	0.046953	0.046318	0.03637	-0.042882	-0.038155	-0.039251	-0.03763	0.014654	0.015277		557.563585	198.73121	591.325933	196.228109	482.766642	1183.561683	1472.435743	2264.660835	1404.386149	646.995685
	25.193474	46.098617	32.513089		0.494411	0.399709	1.618163	0.210011	0.140812	1.062496	0.492032		0.041326	0.046933	0.046142	0.036183	-0.043003	-0.038274	-0.039364	-0.037759	0.014619	0.015256		541.282183	193.954107	585.533803	194.421765	469.802762	1175.298482	1448.970847	2208.339154	1440.551659	639.803082
	24.427713	45.779924	32.201084		0.496956	0.401451	1.629482	0.185961	0.122125	1.041477	0.463365		0.041278	0.046911	0.045954	0.035986	-0.043131	-0.038399	-0.039483	-0.037895	0.014581	0.015234		523.553165	188.884155	580.461828	192.238379	455.24639	1167.589997	1426.340609	2151.406034	1477.439604	633.116975
	23.659494	45.440558	31.831717		0.498366	0.402784	1.640759	0.163374	0.105388	1.0176	0.434794		0.041226	0.046886	0.045754	0.035775	-0.043267	-0.038533	-0.03961	-0.038039	0.014541	0.01521		505.807909	183.894899	575.505986	190.136446	439.376476	1159.691936	1404.106757	2094.662536	1515.723887	627.848028
	22.889891	45.076806	31.403179		0.498674	0.403703	1.65185	0.142335	0.090576	0.990726	0.406652		0.041169	0.046857	0.045538	0.035547	-0.043413	-0.038676	-0.039745	-0.038193	0.014497	0.015183		489.530614	179.356492	569.93254	188.602322	422.526988	1150.829633	1381.696663	2038.77513	1556.089506	624.944293
	22.119652	44.685042	30.913627		0.497904	0.40414	1.662496	0.122906	0.077629	0.960545	0.379167		0.041105	0.046824	0.045303	0.035301	-0.04357	-0.03883	-0.03989	-0.038359	0.014449	0.015153		475.909185	175.608421	563.714405	187.808217	405.031616	1140.370633	1358.672371	1984.153263	1596.645934	623.997045
	21.348961	44.261789	30.361166		0.495974	0.404015	1.672455	0.10512	0.066458	0.926698	0.352448		0.041035	0.046785	0.045049	0.035034	-0.04374	-0.038995	-0.040046	-0.038537	0.014396	0.01512		465.621236	172.937354	558.0415	187.385318	387.223571	1127.927413	1334.827851	1930.76373	1631.067054	622.260901
	20.577942	43.803592	29.743897		0.492748	0.403232	1.681788	0.088984	0.056953	0.888812	0.326558		0.040958	0.046741	0.044771	0.034744	-0.043924	-0.039173	-0.040215	-0.03873	0.014338	0.015082		459.288767	171.623368	554.207496	186.919643	369.434517	1113.144139	1309.980098	1878.523749	1652.682273	616.816056
	19.806489	43.307475	29.060022		0.488181	0.401635	1.690817	0.074474	0.048984	0.846927	0.301572		0.04087	0.046689	0.044469	0.034428	-0.044123	-0.039365	-0.040397	-0.038937	0.014274	0.015041		457.263646	171.874852	552.638664	186.432904	351.917733	1096.056275	1283.950957	1827.046295	1659.74451	607.705019
	19.034157	42.771159	28.307898		0.482219	0.399054	1.699799	0.061537	0.042403	0.801626	0.277528		0.040773	0.04663	0.044141	0.034085	-0.044337	-0.039572	-0.040592	-0.03916	0.014204	0.014995		459.500343	173.794727	552.485234	186.587768	334.811178	1077.274924	1256.569407	1775.49678	1657.749718	599.3282
	18.260472	42.192443	27.485902		0.474791	0.395274	1.708973	0.050104	0.037053	0.753888	0.2544		0.040665	0.046562	0.043783	0.033713	-0.044568	-0.039794	-0.040802	-0.0394	0.014127	0.014943		465.933286	177.476039	552.825253	188.087286	318.242341	1057.443603	1227.673706	1723.01343	1652.666665	596.323052
	17.484887	41.569864	26.592676		0.465799	0.389986	1.718576	0.0401	0.032775	0.704643	0.232163		0.040544	0.046483	0.043396	0.03331	-0.044814	-0.040032	-0.041026	-0.039655	0.014043	0.014886		476.924025	182.959684	553.824348	191.238006	302.293649	1036.709866	1197.418219	1669.048285	1646.581082	599.268858
	16.706765	40.902888	25.627199		0.455074	0.38289	1.728731	0.031445	0.029434	0.654741	0.210871		0.040411	0.046392	0.042977	0.032876	-0.045077	-0.040286	-0.041265	-0.039927	0.013951	0.014824		493.372055	190.220879	557.017933	195.847092	286.990773	1014.596614	1166.355439	1613.448621	1636.688101	603.633725
	15.925466	40.19107	24.588488		0.442449	0.373798	1.739581	0.024049	0.026904	0.604987	0.190598		0.040263	0.046289	0.042527	0.03241	-0.045355	-0.040554	-0.041518	-0.040216	0.013853	0.014757		516.159035	199.222879	563.974847	201.695411	272.358363	990.601463	1135.043264	1556.089506	1619.933161	604.693728
	15.140467	39.434809	23.476013		0.42793	0.362599	1.751313	0.017814	0.025061	0.556065	0.171403		0.040099	0.046172	0.042044	0.031913	-0.045648	-0.040837	-0.041784	-0.04052	0.013749	0.014686		544.783987	209.722865	574.83429	208.710874	258.489973	964.607783	1103.50969	1496.914626	1594.909628	601.274907
	14.351371	38.63541	22.289729		0.411586	0.349354	1.763949	0.012646	0.023804	0.508517	0.153361		0.03992	0.04604	0.041528	0.031387	-0.045955	-0.041133	-0.042063	-0.040839	0.013645	0.014616		577.253008	221.255498	588.191772	216.980166	245.553555	936.915464	1071.210544	1435.941757	1561.990245	596.036439
	13.557803	37.794265	21.029653		0.393451	0.334283	1.777491	0.008445	0.023041	0.462724	0.136545		0.039724	0.045892	0.040979	0.030834	-0.046275	-0.041444	-0.042355	-0.041174	0.013544	0.01455		611.552889	233.367354	602.612075	226.588346	233.717726	907.846694	1037.597892	1373.248856	1521.627317	591.718507
	12.759691	36.913584	19.696472		0.373678	0.317629	1.791793	0.005119	0.022689	0.418875	0.120993		0.03951	0.045726	0.040398	0.030254	-0.046606	-0.041768	-0.04266	-0.041524	0.013448	0.014491		646.775112	246.067052	617.5856	237.428947	223.090074	877.755487	1002.620378	1310.049996	1474.09373	588.857148
	11.957249	35.99634	18.291503		0.352571	0.299769	1.806451	0.002569	0.022676	0.377023	0.106705		0.039279	0.045544	0.039786	0.029649	-0.046947	-0.042104	-0.042975	-0.041887	0.013358	0.01444		683.034242	259.791127	633.459998	249.218132	213.721664	847.025334	966.686544	1248.61143	1419.496202	585.947086
	11.150728	35.045579	16.816141		0.330466	0.281124	1.820861	0.000709	0.02293	0.337253	0.093667		0.039029	0.045342	0.039143	0.029023	-0.047296	-0.04245	-0.043299	-0.042262	0.013274	0.014396		720.45621	274.929181	650.577499	261.666881	205.664152	816.007962	930.228675	1191.070429	1357.894443	581.475941
	10.340836	34.065078	15.272732		0.307802	0.262066	1.834381	0.000548	0.023388	0.299659	0.081855		0.038761	0.045123	0.038473	0.028376	-0.04765	-0.042804	-0.04363	-0.042647	0.013197	0.01436		758.740173	290.881715	668.688397	274.509846	199.011869	784.539555	893.779506	1136.919099	1288.709165	575.027215
	9.528642	33.059191	13.664369		0.285026	0.242942	1.846409	0.001286	0.023995	0.264316	0.071228		0.038477	0.044886	0.037777	0.027712	-0.048007	-0.043164	-0.043965	-0.043039	0.013129	0.014334		797.246432	306.263902	687.072997	287.500472	193.89303	752.046963	857.951525	1083.549335	1210.853736	567.05452
	8.715265	32.032335	11.994261		0.262502	0.224051	1.856574	0.001585	0.024705	0.231288	0.061728		0.038178	0.044632	0.037059	0.027036	-0.048364	-0.043528	-0.044303	-0.043436	0.01307	0.014318		835.305827	319.776299	705.014111	300.382057	190.432457	717.979491	823.254081	1028.491016	1123.325233	557.972885
	7.902326	30.989489	10.266784		0.240507	0.205646	1.864515	0.001515	0.02548	0.200598	0.053299		0.037863	0.04436	0.036321	0.026349	-0.048719	-0.043894	-0.044642	-0.043837	0.013021	0.01431		871.997741	331.456401	721.98761	312.764687	188.700914	682.207845	788.880561	971.720549	1026.341135	547.415948
	7.091785	29.936013	8.487115		0.21925	0.187944	1.869809	0.001141	0.026292	0.172266	0.0459		0.037531	0.044069	0.035564	0.025652	-0.049074	-0.044263	-0.044982	-0.044242	0.012978	0.01431		906.230629	342.250498	737.600596	324.167894	188.732419	644.889179	753.129824	914.877385	920.948495	534.486188
	6.285648	28.877301	6.660554		0.19889	0.171113	1.871973	0.000523	0.027127	0.146321	0.039485		0.037181	0.043759	0.034789	0.024946	-0.049427	-0.044635	-0.045325	-0.044651	0.012941	0.014315		936.995853	353.01013	751.477091	334.152046	190.538253	606.20382	714.521612	859.506928	808.373668	518.321291
	5.486292	27.819021	4.793542		0.179547	0.155266	1.870838	0.000284	0.027967	0.122763	0.034006		0.036815	0.043429	0.034	0.024235	-0.049779	-0.04501	-0.04567	-0.045064	0.012907	0.014322		964.156344	363.452891	763.386848	342.708012	193.906832	566.511135	673.982599	805.881969	691.496123	498.517712
	4.696313	26.766997	2.893179		0.161315	0.140465	1.86646	0.001228	0.0288	0.101554	0.02942		0.036432	0.04308	0.033199	0.023519	-0.050128	-0.045386	-0.046014	-0.045478	0.012875	0.01433		988.081102	372.63795	773.184243	350.076631	198.497162	526.274444	633.837041	753.536357	574.155205	474.938288
	3.918299	25.727006	0.966623		0.144256	0.126735	1.859005	0.002271	0.029635	0.082621	0.025703		0.036036	0.042715	0.03239	0.022804	-0.050474	-0.045761	-0.046357	-0.045893	0.012842	0.014337		1009.118848	379.741549	780.780971	356.469479	203.982751	485.95736	596.143014	702.007038	460.238159	447.549796
	3.154755	24.704414	-0.978578		0.128401	0.114094	1.848719	0.003382	0.030481	0.065876	0.022825		0.035628	0.042336	0.031579	0.022091	-0.050813	-0.046134	-0.046697	-0.046305	0.012808	0.014343		1027.398496	384.977617	786.555236	361.830019	210.170507	446.015299	560.609393	650.932088	353.931258	417.153395
	2.408144	23.704383	-2.934678		0.11375	0.102555	1.836164	0.004535	0.031354	0.051213	0.020767		0.035212	0.041946	0.030771	0.021386	-0.051145	-0.046502	-0.047033	-0.046713	0.012774	0.014346		1042.940274	389.073173	791.115911	365.969146	216.933298	406.899625	525.783485	599.99959	259.568634	384.962812
	1.680838	22.731908	-4.894043		0.100293	0.092122	1.822002	0.005706	0.032261	0.03852	0.01951		0.034792	0.041549	0.029971	0.020693	-0.051468	-0.046863	-0.04736	-0.047114	0.012739	0.014346		1055.751602	392.663819	794.997212	368.762169	224.139988	368.998838	490.408753	548.996139	180.966217	352.04425
	0.974586	21.790837	-6.849804		0.088016	0.082796	1.806824	0.006876	0.033202	0.027674	0.019031		0.034371	0.041148	0.029184	0.020016	-0.051779	-0.047214	-0.047678	-0.047504	0.012702	0.014343		1065.757361	395.73331	798.210206	370.532543	231.628767	332.270609	454.630307	498.381375	118.379531	318.432272
	0.290873	20.884542	-8.795411		0.076915	0.074581	1.791122	0.008031	0.034174	0.018543	0.019307		0.033952	0.040747	0.028415	0.019357	-0.052074	-0.047551	-0.047982	-0.04788	0.012663	0.014335		1072.847812	397.991986	800.546527	371.791698	239.224958	296.491893	419.181174	448.897251	70.570683	283.728713
	-0.369171	20.015766	-10.724939		0.066998	0.067483	1.775162	0.009155	0.03517	0.010984	0.020313		0.033539	0.040349	0.027667	0.01872	-0.052352	-0.047872	-0.04827	-0.048237	0.01262	0.014322		1076.950543	399.189112	801.841238	372.96701	246.749463	261.528395	384.701244	401.24994	36.214168	247.743154
	-1.006451	19.183687	-12.63601		0.058272	0.0615	1.75903	0.010232	0.036185	0.004857	0.022019		0.033132	0.039956	0.026941	0.018103	-0.052608	-0.048172	-0.048538	-0.048571	0.012572	0.014301		1078.206914	399.301529	802.181638	374.002315	253.998178	227.756032	351.287198	355.935829	13.5135	211.479633
	-1.62259	18.386218	-14.52751		0.050722	0.056609	1.742621	0.011252	0.037213	0.000203	0.024391		0.032734	0.03957	0.026239	0.017506	-0.052843	-0.04845	-0.048786	-0.048881	0.012517	0.014272		1076.83403	398.386713	801.744394	374.670123	260.758145	195.731492	318.843243	313.376976	0.505311	176.365406
	-2.219215	17.621271	-16.398321		0.044314	0.052772	1.72586	0.012202	0.038247	0.003651	0.02739		0.032345	0.03919	0.025559	0.016929	-0.053054	-0.048704	-0.049011	-0.049162	0.012455	0.014233		1073.049084	396.502233	800.70628	374.742742	266.816392	166.011679	287.273365	273.995351	-4.773961	143.828226
	-2.79795	16.88676	-18.247329		0.038998	0.04993	1.7089	0.013068	0.039272	0.006298	0.03097		0.031966	0.038819	0.024903	0.016369	-0.053239	-0.048932	-0.049211	-0.049411	0.012382	0.014183		1067.069269	393.705659	799.244071	373.99248	271.959948	139.153495	256.481546	238.212926	-4.287877	115.295846
	-3.360422	16.180596	-20.073418		0.034711	0.048011	1.69192	0.013836	0.040274	0.00804	0.03508		0.031599	0.038457	0.024271	0.015826	-0.053397	-0.04913	-0.049384	-0.049626	0.012298	0.01412		1059.111779	390.054559	797.534539	372.191647	275.975842	115.713842	226.371771	206.45167	0	92.196018
Subject #	11	Control	Female
	Joint Angles [deg]				EMG - filtered and normalised to max isometric trial									Knee Flexion-Extension Moment Arm[m]											Muscle Forces
	HipFlexion	KneeFlexion	AnkleDorsiflexion		Semimem	BicepsFemoris	RectusFemoris	Vasmed	Vaslat	medGastroc	latGastroc		Semimem	Semiten	BicepsFemorisLH	BicepsFemorisSH	RectusFemoris	Vasmed	Vasint	Vaslat	medGastroc	latGastroc		Semimem	Semiten	BicepsFemorisLH	BicepsFemorisSH	RectusFemoris	Vasmed	Vasint	Vaslat	medGastroc	latGastroc
	36.362433	7.730445	16.471663		0.179955	0.084159	0.153879	0.590332	0.701283	0.211828	0.36594		0.027435	0.034041	0.017348	0.008524	-0.052027	-0.048612	-0.048599	-0.049461	0.010613	0.012838		534.524799	169.113905	288.213538	79.813695	-0.336279	145.742056	179.156057	181.666197	287.664358	412.681503
	36.072078	8.03441	16.667977		0.190991	0.087193	0.161933	0.60861	0.72462	0.230013	0.38178		0.027592	0.034197	0.017591	0.008746	-0.052017	-0.048576	-0.048571	-0.049432	0.010669	0.012886		525.01176	168.570394	285.134719	79.143815	0.036045	164.612663	181.077518	191.091663	281.235383	409.980134
	35.768799	8.380288	16.801148		0.20156	0.090338	0.169395	0.627345	0.745714	0.249202	0.398289		0.02777	0.034373	0.017864	0.009	-0.052006	-0.048534	-0.04854	-0.0494	0.010736	0.012943		516.256012	167.946981	281.644756	78.729463	0.25755	178.644655	185.87649	200.871503	276.820472	407.340808
	35.454395	8.767472	16.872289		0.211378	0.093515	0.176176	0.646503	0.765314	0.269453	0.415196		0.027968	0.034567	0.018168	0.009284	-0.051993	-0.048487	-0.048504	-0.049364	0.010811	0.013007		508.132637	167.263318	277.858217	78.506841	0.361544	189.083557	192.917425	211.167362	273.901422	404.835419
	35.130664	9.195357	16.882513		0.220175	0.09665	0.182282	0.665862	0.784023	0.290843	0.432234		0.028186	0.03478	0.018502	0.009597	-0.051978	-0.048433	-0.048462	-0.049321	0.010896	0.013078		500.516717	166.539057	273.889667	78.412145	0.381338	197.174895	201.564773	222.140886	271.96003	402.535858
	34.799405	9.663336	16.832933		0.227674	0.099705	0.187754	0.685097	0.802165	0.313415	0.449145		0.028423	0.03501	0.018866	0.009939	-0.051958	-0.048372	-0.048414	-0.049271	0.010987	0.013155		493.283333	165.79385	269.853673	78.381577	0.350242	204.164191	211.182984	233.953723	270.478093	400.514021
	34.462416	10.170801	16.724663		0.233696	0.102678	0.192705	0.704009	0.819707	0.337177	0.465807		0.028678	0.035258	0.019258	0.010308	-0.051933	-0.048301	-0.048359	-0.049212	0.011085	0.013237		486.307568	165.04735	265.864803	78.351334	0.301566	211.296973	221.136508	246.767519	268.937409	398.841799
	34.121495	10.717148	16.558817		0.238168	0.10558	0.197327	0.722469	0.836368	0.362117	0.482143		0.028949	0.035522	0.019679	0.010705	-0.051901	-0.048221	-0.048296	-0.049141	0.011188	0.013323		479.464578	164.319209	262.037581	78.25765	0.26861	219.818347	230.790258	260.743843	266.819979	397.590879
	33.778802	11.302527	16.337633		0.240995	0.108414	0.201841	0.740475	0.851721	0.388134	0.497947		0.029238	0.035801	0.020128	0.011129	-0.051862	-0.048129	-0.048224	-0.049057	0.011296	0.013412		472.716357	163.629727	258.437127	78.074334	0.272281	230.493291	240.042362	275.955858	263.842857	396.59415
	33.437543	11.929306	16.066635		0.242222	0.111182	0.206444	0.757894	0.865412	0.415084	0.512839		0.029544	0.036097	0.020607	0.01158	-0.051812	-0.048025	-0.048141	-0.048959	0.011408	0.013504		466.278975	163.001094	254.984011	77.885148	0.297236	242.681917	250.351137	292.218049	260.410862	394.985784
	33.101129	12.600286	15.752016		0.24211	0.113892	0.211268	0.7744	0.877367	0.44272	0.526519		0.029868	0.03641	0.021118	0.012062	-0.051752	-0.047906	-0.048045	-0.048843	0.011523	0.013598		460.397603	162.451781	251.570037	77.787296	0.322039	255.525646	263.402424	309.316602	257.033959	391.823038
	32.773271	13.319094	15.401758		0.241118	0.116529	0.216368	0.789485	0.887515	0.470634	0.539076		0.030213	0.036741	0.021663	0.012575	-0.051678	-0.047769	-0.047933	-0.048707	0.011641	0.013692		454.87011	161.894119	248.022598	77.706608	0.338484	269.129562	279.411183	327.52769	253.700257	387.474212
	32.457995	14.09024	15.025764		0.239847	0.119082	0.221783	0.802621	0.895666	0.498292	0.551027		0.030578	0.037091	0.022245	0.013121	-0.051588	-0.047612	-0.047804	-0.048547	0.011761	0.013786		449.015274	161.126758	244.1001	77.385355	0.352532	284.630907	297.016944	347.652303	249.838927	383.711828
	32.159336	14.918274	14.634298		0.238854	0.121558	0.227548	0.813339	0.90197	0.525172	0.563131		0.030966	0.03746	0.022866	0.013704	-0.051478	-0.047431	-0.047654	-0.048359	0.011882	0.013878		442.194122	159.965166	239.501875	76.547912	0.392467	303.258593	315.386766	370.975596	245.222925	382.237908
	31.881251	15.807744	14.239364		0.238629	0.123938	0.233687	0.821265	0.906693	0.551038	0.576182		0.031376	0.03785	0.023529	0.014326	-0.051345	-0.047221	-0.047479	-0.048137	0.012	0.013965		434.192898	158.369657	233.567083	74.86112	0.626474	326.50703	337.599243	401.747598	242.025968	383.853079
	31.627668	16.763188	13.853653		0.239558	0.126174	0.240244	0.826052	0.910124	0.57581	0.590861		0.03181	0.03826	0.024237	0.014986	-0.051182	-0.046978	-0.047274	-0.047876	0.012114	0.014045		424.971067	156.359475	225.496068	71.97121	1.278163	355.969695	368.274762	445.380668	243.36704	388.995295
	31.402168	17.788409	13.489799		0.241932	0.128205	0.247197	0.827559	0.912652	0.599291	0.607806		0.032268	0.038691	0.024991	0.015688	-0.050985	-0.046696	-0.047033	-0.04757	0.01222	0.014113		415.240679	154.196666	215.32372	67.94897	2.528087	392.018852	409.339859	504.068874	250.520179	397.351124
	31.207589	18.885619	13.160297		0.245942	0.129954	0.254463	0.825781	0.914621	0.621331	0.627596		0.032748	0.03914	0.025791	0.016429	-0.050748	-0.04637	-0.046751	-0.047211	0.012314	0.014166		407.343238	152.668951	204.893696	63.785069	4.463209	432.380538	456.876478	573.027632	260.757237	406.98132
	31.046604	20.056671	12.877515		0.251659	0.131358	0.26196	0.82085	0.916251	0.642002	0.650708		0.033247	0.039604	0.026635	0.017208	-0.050466	-0.045997	-0.046424	-0.046797	0.012392	0.014198		403.727	152.591512	196.200666	60.541688	7.157213	474.492832	506.397359	646.843945	270.977535	415.859797
	30.920803	21.300981	12.651975		0.259027	0.132382	0.269594	0.813163	0.917508	0.66145	0.677536		0.03376	0.040077	0.027517	0.018023	-0.050141	-0.04558	-0.046056	-0.046334	0.012457	0.014213		405.107901	154.107018	189.84592	58.486201	10.666856	516.740865	556.594706	724.73557	280.538372	424.009293
	30.830899	22.615981	12.492699		0.267865	0.13305	0.277286	0.80347	0.918295	0.679836	0.708586		0.034279	0.04055	0.028428	0.018871	-0.049784	-0.045134	-0.04566	-0.045838	0.012514	0.014217		410.792511	156.810998	185.297135	57.239347	15.035122	558.280257	608.74745	809.687725	290.796791	433.119409
	30.777224	23.998269	12.407846		0.27787	0.133405	0.285064	0.792899	0.918761	0.697552	0.744316		0.034795	0.041016	0.029361	0.01975	-0.049405	-0.044671	-0.045247	-0.045324	0.01257	0.014216		419.94544	160.336969	182.055853	56.461983	20.302752	598.402499	663.5521	903.184997	302.946408	444.539011
	30.758475	25.440797	12.401731		0.288619	0.13347	0.292975	0.782511	0.919348	0.715267	0.785127		0.0353	0.041464	0.030305	0.02065	-0.049006	-0.044197	-0.044822	-0.044798	0.012624	0.01421		431.257883	164.570868	179.936496	56.090889	26.501832	636.930863	718.624442	999.168502	317.143102	457.793744
	30.772851	26.935426	12.477514		0.299594	0.133256	0.300983	0.773064	0.920291	0.733549	0.83133		0.035787	0.041889	0.03125	0.021563	-0.04859	-0.043715	-0.044388	-0.044263	0.012676	0.014199		443.298179	169.471761	178.844602	56.142983	33.66179	673.847979	770.706176	1089.434515	333.241099	471.882179
	30.817735	28.472372	12.636261		0.310206	0.132749	0.308976	0.764991	0.921461	0.752717	0.883034		0.03625	0.042283	0.032187	0.022484	-0.048158	-0.043226	-0.043946	-0.043721	0.012728	0.014185		455.706182	174.948425	178.655489	56.593649	41.803538	709.392431	818.41222	1170.05525	351.232417	486.243299
	30.889174	30.03918	12.875635		0.319793	0.131905	0.316835	0.758476	0.92249	0.772949	0.940004		0.036689	0.042647	0.033114	0.023409	-0.047708	-0.04273	-0.043497	-0.043173	0.012786	0.014176		469.862493	180.827926	179.19537	57.350781	50.934151	744.218581	863.40081	1244.049857	371.332985	501.031674
	30.983012	31.623036	13.192788		0.327599	0.130642	0.324549	0.753362	0.922841	0.794291	1.001586		0.037102	0.042981	0.034024	0.024335	-0.04724	-0.042228	-0.043039	-0.042617	0.012859	0.014181		487.07749	186.923098	180.294988	58.31719	61.036484	778.891867	907.381153	1314.713174	393.77024	516.46388
	31.094171	33.209909	13.582676		0.332771	0.128833	0.332055	0.749243	0.921703	0.816674	1.066699		0.037489	0.043284	0.034914	0.025258	-0.046754	-0.04172	-0.042573	-0.042058	0.012951	0.014204		506.154287	192.973168	181.883619	59.40771	71.842866	812.591367	949.575485	1381.402236	418.673312	532.717671
	31.217006	34.785013	14.038904		0.334523	0.126388	0.339182	0.745555	0.918064	0.839959	1.133861		0.037849	0.043556	0.035778	0.026173	-0.046254	-0.04121	-0.042103	-0.041496	0.013066	0.01425		524.352743	198.672061	183.951192	60.544573	82.931433	843.642883	987.675272	1441.05027	446.11084	549.946906
	31.34574	36.333757	14.554859		0.332309	0.123287	0.345705	0.741587	0.911289	0.863738	1.20138		0.038181	0.043796	0.036609	0.027072	-0.045743	-0.040701	-0.041631	-0.040938	0.013205	0.014321		539.743211	203.802722	186.441676	61.663057	93.988242	871.17263	1020.134339	1491.524757	476.312324	568.301978
	31.474176	37.842231	15.123246		0.325893	0.11951	0.351477	0.736817	0.901366	0.887314	1.267587		0.038483	0.044005	0.037401	0.027948	-0.045229	-0.040199	-0.041163	-0.040387	0.013366	0.014415		553.242944	208.454567	189.13895	62.742645	105.075876	897.084775	1048.088295	1534.007051	510.060017	587.922626
	31.596029	39.296717	15.736637		0.315366	0.115052	0.356417	0.730826	0.888456	0.910111	1.331493		0.038752	0.044181	0.038147	0.028791	-0.044718	-0.039708	-0.040705	-0.039851	0.013545	0.014529		566.330651	212.776472	191.796515	63.772295	116.328453	923.771605	1073.229006	1570.374954	548.245307	608.936416
	31.705123	40.685001	16.387975		0.301286	0.109967	0.360557	0.723477	0.872546	0.931905	1.392902		0.03899	0.044326	0.038842	0.029593	-0.044218	-0.039235	-0.040262	-0.039334	0.013734	0.014655		578.89511	216.712402	194.298363	64.742324	127.576025	950.016293	1096.69326	1602.133109	591.455269	631.129972
	31.79542	41.996716	17.070658		0.284373	0.104327	0.364018	0.714991	0.853596	0.952687	1.451864		0.039196	0.044442	0.039485	0.030343	-0.043735	-0.038781	-0.039837	-0.038839	0.013918	0.014779		588.870841	219.954452	196.68888	65.64472	138.274907	970.165888	1118.935567	1630.327487	639.902921	653.870849
	31.860971	43.221978	17.778229		0.265331	0.098263	0.366954	0.705774	0.831751	0.972535	1.508024		0.039374	0.044532	0.040072	0.031035	-0.043274	-0.038352	-0.039433	-0.038369	0.014084	0.014887		594.410187	222.220215	199.029162	66.475076	147.946888	979.747487	1140.276194	1655.855537	693.795194	676.572186
	31.896433	44.353735	18.505122		0.244884	0.091932	0.369586	0.696221	0.807172	0.9912	1.560469		0.039526	0.044599	0.040605	0.031666	-0.042839	-0.037951	-0.039055	-0.037928	0.01423	0.014979		596.24839	223.540491	201.43279	67.255768	156.789803	985.39308	1160.32937	1678.694482	753.468048	699.192406
	31.896748	45.386243	19.246185		0.223708	0.085477	0.372117	0.68657	0.779926	1.008106	1.607777		0.039652	0.044647	0.04108	0.032233	-0.042436	-0.037581	-0.038706	-0.037521	0.014357	0.015056		596.31113	224.09061	204.037203	68.021493	165.313156	998.844968	1178.383771	1698.396785	819.315921	721.941039
	31.857245	46.314831	19.996546		0.202374	0.07904	0.374649	0.676867	0.750283	1.022433	1.64854		0.039757	0.04468	0.0415	0.032738	-0.042069	-0.037247	-0.038389	-0.037152	0.014468	0.015121		595.823736	224.029478	206.837936	68.79229	173.873513	1025.763479	1193.864899	1714.515895	891.309028	744.797773
	31.77422	47.137508	20.752035		0.181335	0.072746	0.377134	0.666861	0.718674	1.033105	1.681734		0.039842	0.0447	0.041864	0.03318	-0.04174	-0.036949	-0.038107	-0.036823	0.014563	0.015174		594.235187	223.472776	209.473524	69.551187	182.438852	1056.453421	1206.546551	1726.613481	968.350555	767.161222
	31.644166	47.852773	21.5086		0.160936	0.066695	0.379358	0.656056	0.685582	1.039461	1.707341		0.03991	0.04471	0.042175	0.033561	-0.041451	-0.036689	-0.037861	-0.036536	0.014643	0.015218		590.783663	222.534659	211.549464	70.277743	190.919185	1079.190957	1216.257339	1734.286772	1049.188376	788.378984
	31.464484	48.460684	22.262435		0.141446	0.060949	0.380958	0.643845	0.651742	1.041461	1.725837		0.039963	0.044714	0.042436	0.033881	-0.041204	-0.036468	-0.037651	-0.03629	0.014708	0.015252		586.009297	221.434495	213.122986	70.997465	199.267771	1089.298745	1222.845539	1737.832032	1132.767545	808.590283
	31.23343	48.962761	23.009961		0.123081	0.05556	0.381438	0.62952	0.617781	1.039521	1.737962		0.040004	0.044713	0.042648	0.034143	-0.040997	-0.036284	-0.037476	-0.036087	0.014759	0.015278		581.667783	220.489881	214.673083	71.778759	207.478241	1088.678329	1226.177781	1738.198178	1218.217207	828.673446
	30.949516	49.360828	23.747606		0.106008	0.050554	0.380166	0.612433	0.584044	1.033965	1.744911		0.040035	0.044711	0.042815	0.034349	-0.040832	-0.036138	-0.037338	-0.035926	0.014799	0.015297		579.323602	220.007516	216.576022	72.672454	215.564423	1079.985697	1226.156235	1736.192367	1304.687263	849.502243
	30.612495	49.65809	24.471796		0.090337	0.045936	0.376417	0.592188	0.550622	1.024949	1.747575		0.040057	0.044707	0.042938	0.034503	-0.040707	-0.036029	-0.037234	-0.035805	0.014829	0.01531		579.234388	220.21353	218.554685	73.623732	223.642639	1068.638769	1222.874543	1731.705178	1391.40292	871.769835
	30.222551	49.85823	25.178955		0.076126	0.041704	0.369605	0.568519	0.517354	1.012534	1.746344		0.040071	0.044704	0.04302	0.034605	-0.040621	-0.035956	-0.037164	-0.035723	0.014848	0.015319		581.212776	221.30528	220.1107	74.541988	231.863238	1060.958252	1216.495189	1724.323598	1477.613649	896.10908
	29.780384	49.96532	25.865418		0.063389	0.037846	0.359393	0.541314	0.483956	0.996827	1.741421		0.040079	0.044703	0.043062	0.03466	-0.040573	-0.035917	-0.037126	-0.035679	0.014859	0.015324		585.245559	223.348408	220.964391	75.370362	240.269082	1058.880268	1207.543375	1714.663424	1562.411589	923.303824
	29.287663	49.984166	26.527357		0.052115	0.034349	0.345779	0.510966	0.450137	0.977887	1.732493		0.04008	0.044702	0.043067	0.034669	-0.040561	-0.03591	-0.03712	-0.035671	0.01486	0.015325		591.646518	226.161844	221.246147	76.115265	248.701627	1056.125378	1197.223712	1705.268323	1644.594095	954.420887
	28.746207	49.919667	27.160913		0.042266	0.031206	0.329225	0.478107	0.415925	0.955739	1.719105		0.040075	0.044703	0.043038	0.034636	-0.040582	-0.035933	-0.037143	-0.035697	0.014854	0.015322		600.72261	229.542899	221.12127	76.789048	256.991248	1046.059926	1186.762478	1698.697337	1723.110684	990.445424
	28.158399	49.77691	27.762087		0.033802	0.02841	0.310254	0.443416	0.381477	0.930602	1.701053		0.040065	0.044704	0.042975	0.034563	-0.040635	-0.035986	-0.037193	-0.035756	0.01484	0.015316		612.214486	233.361723	220.620497	77.390562	265.114811	1029.318162	1176.683968	1694.907013	1799.354592	1030.869471
	27.527022	49.561116	28.326779		0.026687	0.025953	0.289437	0.407723	0.347069	0.902898	1.678302		0.040048	0.044706	0.042882	0.034452	-0.040717	-0.036065	-0.037268	-0.035844	0.014819	0.015306		625.461715	237.540054	219.67926	77.909097	273.152928	1011.681814	1167.015295	1692.010688	1876.449813	1074.127565
	26.854922	49.277414	28.850897		0.02088	0.023821	0.267397	0.371829	0.31319	0.872987	1.650375		0.040026	0.044708	0.042759	0.034306	-0.040826	-0.036169	-0.037367	-0.035959	0.014791	0.015293		639.632408	241.956289	218.255011	78.336724	281.162428	997.752999	1157.833397	1688.464006	1955.329254	1119.772296
	26.145166	48.930565	29.330384		0.016335	0.022004	0.244751	0.336401	0.280307	0.841031	1.616679		0.039997	0.044709	0.042607	0.034126	-0.04096	-0.036296	-0.037487	-0.0361	0.014757	0.015276		653.242806	246.311088	216.401351	78.677443	289.096219	986.979536	1149.456596	1684.247905	2028.014931	1171.917999
	25.400879	48.525226	29.761195		0.013017	0.020496	0.222039	0.301961	0.248862	0.807166	1.576627		0.039962	0.044707	0.042428	0.033915	-0.041116	-0.036444	-0.037628	-0.036264	0.014715	0.015255		664.660542	250.260921	214.193223	78.937266	296.881142	977.538986	1142.249516	1679.715573	2084.521332	1235.723433
	24.625102	48.065563	30.139499		0.010884	0.019298	0.199725	0.268938	0.21924	0.771676	1.529936		0.03992	0.044703	0.042223	0.033673	-0.041293	-0.036612	-0.037787	-0.03645	0.014666	0.01523		672.931725	253.47366	211.578429	79.076231	304.44	968.474146	1135.913287	1674.791581	2125.265367	1311.811434
	23.820767	47.55505	30.461761		0.009895	0.018412	0.178178	0.23769	0.191734	0.734939	1.477075		0.03987	0.044695	0.041993	0.033403	-0.041489	-0.036797	-0.037964	-0.036656	0.01461	0.015201		678.060417	255.63328	208.325247	78.989472	311.689898	960.049464	1129.21223	1668.795319	2165.351497	1394.400409
	22.990769	46.997011	30.724532		0.010005	0.017841	0.157699	0.208512	0.166536	0.697219	1.418684		0.039811	0.044682	0.041738	0.033105	-0.041703	-0.037	-0.038156	-0.03688	0.014547	0.015166		679.968559	256.425613	204.20158	78.569055	318.545625	952.506441	1120.956827	1660.898374	2219.347409	1477.682816
	22.137747	46.393914	30.924933		0.011163	0.01759	0.138534	0.181604	0.143757	0.658667	1.355455		0.039744	0.044664	0.041459	0.032781	-0.041932	-0.037218	-0.038363	-0.037121	0.014478	0.015127		677.172866	255.54232	199.095236	77.723734	324.904807	945.038501	1111.021106	1649.343574	2286.847004	1560.0152
	21.264209	45.747767	31.060386		0.013321	0.017658	0.120852	0.157057	0.123439	0.619539	1.288161		0.039666	0.044638	0.041156	0.032431	-0.042176	-0.037451	-0.038583	-0.037378	0.014402	0.015082		667.440944	252.678317	192.958077	76.371205	330.65593	936.280094	1099.846379	1631.87882	2359.452959	1641.976515
	20.372581	45.060354	31.128552		0.016425	0.018042	0.104761	0.134871	0.105561	0.580425	1.217491		0.039579	0.044604	0.040828	0.032055	-0.042434	-0.037698	-0.038816	-0.03765	0.014317	0.015032		649.675221	247.695738	185.801814	74.471391	335.711161	925.4127	1087.389685	1607.208708	2430.616839	1723.765665
	19.465073	44.332822	31.12777		0.020425	0.018734	0.090311	0.114989	0.090043	0.542075	1.144426		0.03948	0.044561	0.040475	0.031654	-0.042705	-0.037958	-0.039061	-0.037936	0.014226	0.014976		626.119192	240.945897	177.811503	72.107514	340.05221	913.233784	1072.175489	1576.85073	2499.419471	1804.408513
	18.54385	43.566196	31.05652		0.025273	0.019729	0.077515	0.097325	0.076758	0.505056	1.069831		0.039369	0.044508	0.040098	0.031228	-0.042988	-0.03823	-0.039318	-0.038235	0.014128	0.014914		599.564347	232.865747	169.200904	69.383749	343.676234	900.80643	1052.551391	1542.777781	2565.964915	1882.719455
	17.611023	42.761415	30.913651		0.030921	0.021019	0.066351	0.081779	0.065539	0.469679	0.994353		0.039245	0.044443	0.039696	0.030776	-0.043282	-0.038514	-0.039586	-0.038547	0.014022	0.014847		571.238954	223.804417	160.109735	66.365526	346.653414	888.452596	1029.052473	1505.490938	2630.332942	1957.563934
	16.668641	41.919328	30.698405		0.037318	0.022592	0.056764	0.06822	0.056189	0.436011	0.918543		0.039107	0.044367	0.039269	0.0303	-0.043586	-0.038809	-0.039862	-0.038869	0.013909	0.014773		540.696955	214.016971	150.598413	63.076783	349.132149	875.700439	1004.556771	1463.914845	2692.577305	2027.862061
	15.718752	41.040831	30.410085		0.044404	0.02443	0.048663	0.056487	0.048501	0.403969	0.842895		0.038955	0.044278	0.038816	0.029798	-0.043899	-0.039113	-0.040148	-0.039201	0.013786	0.01469		507.534671	203.722507	140.746975	59.549019	351.251875	862.145255	981.493033	1417.171534	2751.787913	2092.252328
	14.763411	40.127159	30.048227		0.052101	0.026519	0.041935	0.04643	0.042299	0.373337	0.76802		0.038787	0.044173	0.038337	0.029272	-0.044219	-0.039426	-0.040441	-0.039543	0.013658	0.014604		472.153609	192.937357	130.787542	55.875804	353.069262	848.068389	958.640987	1366.159693	2800.829239	2147.53451
	13.804676	39.17968	29.612459		0.06031	0.02884	0.036452	0.037914	0.037426	0.343915	0.694589		0.038603	0.044053	0.037831	0.028724	-0.044546	-0.039747	-0.040742	-0.039895	0.01353	0.01452		435.275297	181.597429	121.012349	52.175278	354.60764	834.020668	933.335586	1312.483538	2830.116616	2189.790595
	12.844596	38.20001	29.102408		0.068911	0.031365	0.03208	0.030797	0.033732	0.31566	0.62323		0.038402	0.043917	0.0373	0.028157	-0.04488	-0.040078	-0.041051	-0.040256	0.013408	0.014442		397.558063	169.684652	111.640851	48.542284	355.813794	819.90733	904.221807	1257.497146	2835.229012	2217.666612
	11.885195	37.190294	28.517687		0.077755	0.034067	0.028683	0.024938	0.031066	0.288622	0.55463		0.038183	0.043763	0.036744	0.027571	-0.045218	-0.040416	-0.041366	-0.040626	0.013293	0.014372		359.521541	157.281114	102.73449	45.021049	356.468862	804.233488	872.790719	1202.008771	2822.945652	2235.367384
	10.928491	36.152773	27.857903		0.086669	0.036919	0.02612	0.02021	0.029283	0.262873	0.48938		0.037947	0.04359	0.036162	0.026968	-0.045559	-0.04076	-0.041686	-0.041003	0.013187	0.014311		321.67093	144.485255	94.334215	41.648248	356.327437	785.345069	840.791161	1146.709236	2801.135221	2247.593491
	9.97639	35.090092	27.122585		0.095444	0.039891	0.024268	0.016491	0.028248	0.238457	0.428059		0.037692	0.043398	0.035557	0.026351	-0.045901	-0.04111	-0.042011	-0.041387	0.013091	0.014262		284.571711	131.448508	86.483817	38.445359	355.06458	761.977877	808.107559	1091.539534	2771.551854	2255.278704
	9.030714	34.005227	26.311199		0.103829	0.042955	0.023033	0.013671	0.027842	0.215303	0.371111		0.03742	0.043187	0.034929	0.02572	-0.046244	-0.041464	-0.042338	-0.041776	0.013005	0.014224		248.838412	118.365418	79.229392	35.421499	352.290655	733.184909	773.107508	1035.830625	2730.975058	2256.292217
	8.093236	32.901236	25.423221		0.111554	0.046068	0.022326	0.011651	0.027946	0.193261	0.318808		0.03713	0.042957	0.034279	0.025077	-0.046586	-0.041821	-0.042666	-0.042169	0.01293	0.014197		215.031496	105.421024	72.603183	32.589181	347.655319	698.470422	734.49464	978.921893	2676.502195	2248.948082
	7.165511	31.781521	24.458183		0.118339	0.049173	0.022074	0.010333	0.028442	0.17221	0.271382		0.036823	0.042709	0.033609	0.024425	-0.046924	-0.042179	-0.042994	-0.042563	0.012865	0.014181		183.451459	92.749961	66.572195	29.978521	341.001139	659.40984	692.753372	920.275198	2607.396608	2234.061539
	6.249029	30.649586	23.415635		0.123947	0.052198	0.022229	0.009635	0.029213	0.15217	0.229		0.036499	0.042442	0.032922	0.023765	-0.047258	-0.042537	-0.043321	-0.042959	0.012811	0.014177		154.322747	80.47296	61.084568	27.624277	332.230439	618.170801	648.886367	859.397378	2523.567	2213.164976
	5.345186	29.509062	22.295364		0.128271	0.05507	0.02274	0.00948	0.030166	0.133273	0.191713		0.036158	0.042155	0.032217	0.023098	-0.047587	-0.042895	-0.043647	-0.043356	0.012766	0.01418		127.871528	68.768636	56.103684	25.526324	321.471304	575.973983	603.70059	796.419825	2425.710841	2186.781907
	4.455224	28.363792	21.097535		0.131314	0.057761	0.023554	0.009792	0.031232	0.115634	0.159467		0.035797	0.041846	0.031494	0.022423	-0.047914	-0.043256	-0.043974	-0.043756	0.012726	0.014189		104.326787	57.909637	51.617693	23.627872	309.218568	532.501539	557.684993	732.488546	2315.806857	2153.796732
	3.580374	27.21766	19.822427		0.133185	0.060276	0.024613	0.010499	0.032356	0.099327	0.132104		0.035413	0.041511	0.03075	0.021736	-0.048242	-0.043622	-0.044305	-0.044161	0.012687	0.014199		83.919811	48.17469	47.619349	21.874821	295.982754	487.388798	511.318826	668.857647	2195.75946	2113.011754
	2.721867	26.074807	18.47117		0.134118	0.062632	0.025857	0.011541	0.033487	0.084391	0.109378		0.035006	0.041152	0.029987	0.02104	-0.04857	-0.043992	-0.044639	-0.044571	0.012647	0.014207		66.904242	39.814837	44.126904	20.299134	282.078909	441.298465	465.293505	606.946561	2065.38065	2063.972292
	1.880942	24.939529	17.045421		0.134358	0.064889	0.02722	0.012881	0.034614	0.070867	0.090977		0.034581	0.04077	0.029211	0.020338	-0.048895	-0.044364	-0.044973	-0.044983	0.012606	0.014213		53.54747	33.064076	41.174299	18.985741	267.701744	395.525637	420.431017	548.276395	1923.19453	2006.681058
	1.058907	23.81626	15.547298		0.134126	0.067119	0.028628	0.014488	0.035758	0.058783	0.076522		0.03414	0.04037	0.028425	0.019634	-0.049215	-0.044734	-0.045304	-0.045393	0.012563	0.014216		44.054798	28.133032	38.778245	17.986196	253.00808	351.244558	377.354456	493.67605	1768.462822	1941.351511
	0.257317	22.709893	13.980475		0.133611	0.069367	0.030008	0.016333	0.036934	0.048138	0.065593		0.033685	0.039952	0.027633	0.018932	-0.04953	-0.045102	-0.045632	-0.045801	0.012518	0.014216		38.418662	25.153309	36.895767	17.235326	238.031264	309.184849	336.000686	441.60384	1603.032347	1868.894416
	-0.522216	21.625426	12.348994		0.132966	0.071666	0.03131	0.018393	0.038143	0.038904	0.05773		0.03322	0.039521	0.02684	0.018234	-0.04984	-0.045467	-0.045956	-0.046208	0.012471	0.014213		36.581837	24.235557	35.472674	16.64585	222.776013	269.967625	296.16974	390.064831	1429.302711	1790.35613
	-1.277819	20.568235	10.658177		0.132301	0.074021	0.032492	0.020646	0.039376	0.031032	0.052444		0.032748	0.03908	0.026051	0.017545	-0.050139	-0.045825	-0.046273	-0.046606	0.01242	0.014205		38.341439	25.349639	34.507164	16.226947	207.168566	233.74511	257.993364	338.879617	1249.709515	1706.326934
	-2.007302	19.544152	8.914915		0.131666	0.07641	0.033522	0.02307	0.04061	0.024452	0.049246		0.032277	0.038636	0.025274	0.016868	-0.050417	-0.046163	-0.04657	-0.046982	0.012361	0.014187		43.315548	28.292372	34.061831	16.106368	191.038707	200.093196	222.011022	290.100344	1066.732605	1616.836528
	-2.708419	18.559088	7.126426		0.131047	0.078783	0.034391	0.025635	0.041827	0.019084	0.047677		0.031811	0.038196	0.024518	0.016209	-0.050665	-0.04647	-0.046838	-0.047322	0.012289	0.014153		51.12372	32.845916	34.193715	16.398088	174.304493	168.653684	188.769842	245.746086	883.43042	1521.921656
	-3.37864	17.619313	5.301697		0.130384	0.081057	0.035101	0.02831	0.043003	0.014837	0.047408		0.031357	0.037764	0.023789	0.015573	-0.050881	-0.046744	-0.047074	-0.047622	0.012204	0.014103		61.480856	38.761607	34.887164	17.055128	157.604184	139.842874	158.684111	206.535408	707.264352	1421.936094
	-4.015306	16.731264	3.45053		0.129582	0.083125	0.035647	0.031059	0.044106	0.011616	0.048218		0.030919	0.037345	0.023095	0.014965	-0.051066	-0.046986	-0.047281	-0.047885	0.012111	0.014043		74.145522	45.776565	36.092963	17.956316	141.907517	114.43377	132.106386	172.58619	547.721001	1317.37995
	-4.615828	15.901229	1.583046		0.128558	0.084884	0.036016	0.033839	0.04509	0.009326	0.049961		0.030503	0.036945	0.022441	0.014391	-0.051224	-0.047198	-0.04746	-0.048112	0.012012	0.013974		88.743225	53.632947	37.758531	19.022276	127.81045	92.88878	109.227753	143.865088	411.497935	1208.751752
	-5.177799	15.135108	-0.289849		0.127231	0.086248	0.036197	0.036611	0.045902	0.007866	0.0525		0.030114	0.036568	0.021833	0.013857	-0.051356	-0.047381	-0.047613	-0.048306	0.011911	0.0139		104.564437	62.085765	39.823279	20.279679	114.965003	74.884838	89.834297	119.966779	298.255388	1096.544075
	-5.69888	14.438667	-2.157178		0.12548	0.087143	0.036178	0.039335	0.046496	0.007135	0.0557		0.029753	0.036219	0.021277	0.013367	-0.051465	-0.047537	-0.047742	-0.048469	0.011813	0.013826		120.871901	70.894221	42.228295	21.769699	102.901623	59.978932	73.649134	100.427502	206.53808	981.29128
	-6.177585	13.816102	-4.009039		0.123136	0.087475	0.035948	0.041968	0.046836	0.007033	0.059414		0.029427	0.035902	0.020777	0.012927	-0.051554	-0.047669	-0.047851	-0.048605	0.011719	0.013754		137.419167	79.86253	44.974096	23.494797	91.647865	47.758615	60.388313	84.764663	134.331869	864.398496
	-6.613229	13.270146	-5.836529		0.120039	0.087161	0.035508	0.044464	0.04689	0.007461	0.063467		0.029136	0.035619	0.020335	0.01254	-0.051625	-0.047779	-0.047941	-0.048717	0.011634	0.013686		154.418019	88.836931	48.116689	25.4213	81.695396	37.839978	49.761286	72.478082	79.100833	748.083836
	-7.005537	12.802759	-7.631501		0.116096	0.086125	0.034852	0.046769	0.046618	0.00832	0.067665		0.028885	0.035373	0.019954	0.012206	-0.051682	-0.047868	-0.048014	-0.048806	0.011557	0.013625		171.980953	97.665685	51.691138	27.514211	73.468319	29.860098	41.468291	63.084767	38.520591	634.688197
	-7.356341	12.411963	-9.389734		0.111261	0.084328	0.033973	0.048839	0.045975	0.009512	0.071797		0.028672	0.035164	0.019633	0.011927	-0.051727	-0.04794	-0.048072	-0.048876	0.011491	0.013572		189.578268	106.199334	55.605728	29.738898	66.921657	23.56536	35.160315	56.199917	11.539297	527.056211
	-7.668206	12.094409	-11.108375		0.105606	0.081799	0.032859	0.050669	0.044928	0.010947	0.07566		0.028496	0.034991	0.019369	0.011699	-0.051761	-0.047996	-0.048118	-0.048931	0.011437	0.013527		206.462531	114.289318	59.725708	32.060926	61.850385	18.739454	30.471996	51.472185	-2.472573	428.196818
	-7.945275	11.843503	-12.787404		0.099263	0.078604	0.031525	0.052255	0.043489	0.012541	0.079105		0.028355	0.034852	0.019158	0.011518	-0.051786	-0.04804	-0.048153	-0.048973	0.011393	0.013492		222.072327	121.799761	63.947748	34.45418	58.077494	15.159842	27.089352	48.539825	-5.485815	340.281668
	-8.194639	11.646576	-14.432102		0.092389	0.074847	0.030011	0.053603	0.041687	0.014235	0.082042		0.028241	0.03474	0.018989	0.011376	-0.051805	-0.048073	-0.048179	-0.049004	0.011358	0.013463		236.195083	128.618553	68.227447	36.908122	55.478725	12.592256	24.794687	47.021546	-1.984652	263.913566
	-8.423715	11.490295	-16.048332		0.085178	0.070669	0.028359	0.054733	0.039581	0.015992	0.084469		0.028149	0.034648	0.018852	0.011264	-0.051818	-0.048098	-0.048199	-0.049029	0.01133	0.01344		248.656574	134.636194	72.526886	39.413931	53.935615	10.801141	23.380889	46.533908	3.27039	199.522856
	-8.639922	11.361325	-17.641957		0.077829	0.066194	0.026625	0.055685	0.037252	0.017785	0.086418		0.028071	0.034571	0.018736	0.011171	-0.051829	-0.048119	-0.048216	-0.049048	0.011306	0.013421		259.282577	139.743185	76.808142	41.962784	53.329705	9.550939	22.640848	46.693473	5.518783	147.539879
	-8.850676	11.24633	-19.218842		0.070501	0.061526	0.024872	0.056493	0.034783	0.019598	0.087901		0.028001	0.034501	0.018632	0.011088	-0.05184	-0.048138	-0.048231	-0.049066	0.011285	0.013404		267.898866	143.830028	81.033295	44.545858	53.542532	8.606095	22.36745	47.116802	0	108.394976
Subject #	12	Control	Male
	Joint Angles [deg]				EMG - filtered and normalised to max isometric trial									Knee Flexion-Extension Moment Arm[m]											Muscle Forces
	HipFlexion	KneeFlexion	AnkleDorsiflexion		Semimem	BicepsFemoris	RectusFemoris	Vasmed	Vaslat	medGastroc	latGastroc		Semimem	Semiten	BicepsFemorisLH	BicepsFemorisSH	RectusFemoris	Vasmed	Vasint	Vaslat	medGastroc	latGastroc		Semimem	Semiten	BicepsFemorisLH	BicepsFemorisSH	RectusFemoris	Vasmed	Vasint	Vaslat	medGastroc	latGastroc
	43.047224	16.262897	19.719114		0.192016	0.110897	0.064761	0.193658	0.451333	0.074613	0.352256		0.038502	0.046236	0.027645	0.017764	-0.061543	-0.055983	-0.056731	-0.057305	0.013882	0.016299		573.423036	177.846659	571.106909	294.463526	0.073402	85.206081	100.689203	211.724979	105.330897	184.214126
	43.040418	16.65413	19.618149		0.178898	0.09313	0.072893	0.211913	0.481489	0.080789	0.363831		0.038737	0.046461	0.027998	0.018089	-0.061436	-0.055839	-0.056606	-0.057154	0.013933	0.016331		558.517823	174.210213	554.156715	280.742021	0.228062	94.016293	112.571199	231.883028	105.143506	194.890997
	43.034184	17.091659	19.477516		0.167015	0.080557	0.081762	0.231304	0.512361	0.087643	0.374644		0.039	0.046711	0.028392	0.018452	-0.061313	-0.055676	-0.056465	-0.056983	0.013989	0.016366		552.348251	172.861093	548.283219	275.640466	0.305742	99.425177	119.385232	243.37893	104.263429	198.730161
	43.029494	17.575695	19.302244		0.156107	0.072976	0.091328	0.251771	0.543561	0.095204	0.384581		0.039288	0.046985	0.028826	0.018851	-0.061172	-0.055492	-0.056306	-0.05679	0.014048	0.016402		551.910012	172.957055	549.4474	275.94993	0.3302	102.729951	123.076998	249.783671	102.950124	198.143505
	43.027321	18.10645	19.097362		0.14588	0.07018	0.101529	0.273133	0.574764	0.103481	0.393418		0.039602	0.047282	0.029301	0.019287	-0.06101	-0.055284	-0.056126	-0.05657	0.014107	0.016436		554.198799	173.655856	553.610241	278.461483	0.325191	105.227832	125.592197	254.668241	101.46305	195.542921
	43.028637	18.684132	18.867899		0.136139	0.071982	0.112271	0.295189	0.605501	0.112476	0.400886		0.03994	0.047601	0.029815	0.019758	-0.060824	-0.055049	-0.055921	-0.056321	0.014165	0.016465		556.210307	174.115251	556.732722	279.966198	0.314472	108.21604	128.876528	261.603628	100.061663	193.340298
	43.034416	19.308953	18.618885		0.126783	0.078198	0.123416	0.31776	0.635366	0.122212	0.406845		0.040301	0.047942	0.030368	0.020263	-0.060611	-0.054784	-0.055689	-0.056037	0.014219	0.016488		554.940227	173.492996	554.775823	277.255143	0.3218	112.991792	134.87569	274.16082	99.005423	193.947525
	43.045675	19.98119	18.355705		0.117845	0.088634	0.134759	0.34074	0.663951	0.132722	0.411247		0.040684	0.048302	0.030959	0.020802	-0.060368	-0.054486	-0.055426	-0.055718	0.014267	0.016503		547.869148	171.063985	544.238327	267.618136	0.369386	120.734851	145.364655	295.594395	98.535559	199.395649
	43.063717	20.70152	18.085946		0.109417	0.103107	0.14607	0.364217	0.690877	0.144036	0.4139		0.041087	0.04868	0.031587	0.021375	-0.060098	-0.05416	-0.055137	-0.055367	0.014312	0.016511		535.470089	166.826007	524.937937	251.422909	0.469913	131.900118	161.064789	327.206281	98.780804	209.365424
	43.089952	21.470776	17.81805		0.101632	0.121481	0.157126	0.388395	0.715948	0.156265	0.414579		0.041508	0.049073	0.03225	0.021981	-0.059805	-0.053811	-0.054827	-0.05499	0.014356	0.016515		519.342478	161.058823	497.97756	230.228731	0.632865	146.654014	182.259704	369.463627	99.821132	222.631406
	43.125782	22.289667	17.560998		0.094616	0.14373	0.167697	0.4137	0.738902	0.169581	0.413193		0.041944	0.049478	0.032944	0.02262	-0.05949	-0.053442	-0.054497	-0.054592	0.0144	0.016517		500.727112	154.209889	464.988088	206.075742	0.878873	164.846748	208.297796	420.494755	101.584577	237.695318
	43.172605	23.15878	17.324334		0.088473	0.169861	0.177631	0.440611	0.759305	0.184202	0.409787		0.042394	0.049893	0.03367	0.023292	-0.059154	-0.053053	-0.054149	-0.054172	0.014444	0.016516		480.48071	146.904432	428.159584	181.512966	1.240448	185.992626	237.533415	475.941847	103.83761	252.770773
	43.231717	24.078395	17.117507		0.083285	0.199856	0.186862	0.469488	0.776475	0.200363	0.404559		0.042856	0.050316	0.034426	0.023996	-0.058796	-0.052644	-0.053781	-0.053731	0.014487	0.016511		459.33512	139.634457	389.704858	158.564457	1.759953	209.590487	268.684878	532.890977	106.381294	266.574299
	43.304112	25.047888	16.949605		0.079122	0.233642	0.195364	0.500612	0.78996	0.218395	0.397975		0.043327	0.050745	0.035209	0.024731	-0.058415	-0.052217	-0.053395	-0.053269	0.014531	0.016504		437.702044	132.46455	351.823533	137.598083	2.507708	235.141651	301.712475	593.142269	109.144531	279.3799
	43.390669	26.066316	16.82948		0.076017	0.271037	0.203122	0.534189	0.799837	0.238628	0.390575		0.043804	0.051175	0.036016	0.025494	-0.058012	-0.051771	-0.052991	-0.052789	0.014575	0.016494		415.929853	125.382714	316.517495	118.650029	3.55878	262.181521	336.780055	658.905605	112.093101	291.711393
	43.491678	27.131275	16.76436		0.073958	0.311711	0.210124	0.570233	0.806921	0.261308	0.382873		0.044282	0.051603	0.036842	0.026282	-0.057588	-0.051311	-0.052572	-0.052291	0.01462	0.016483		394.33468	118.412251	283.870295	101.550197	4.983352	290.575763	373.762479	727.728915	115.319483	303.676542
	43.607089	28.239515	16.760524		0.07289	0.355161	0.216341	0.608586	0.812353	0.286548	0.375273		0.044756	0.052021	0.037681	0.02709	-0.057147	-0.050839	-0.052141	-0.051781	0.014665	0.016471		373.2119	111.59681	252.887575	86.014746	6.848994	320.381978	412.370342	794.577972	118.987983	315.147026
	43.736349	29.386709	16.822719		0.072737	0.400666	0.221722	0.649021	0.817466	0.314342	0.368043		0.045223	0.052428	0.038527	0.027916	-0.056689	-0.050356	-0.0517	-0.051259	0.014713	0.016459		352.708965	104.99938	223.217412	71.959008	9.232912	351.928573	452.298229	858.223026	123.258724	325.995746
	43.878139	30.566876	16.953333		0.073397	0.447269	0.226144	0.691053	0.823575	0.344586	0.361395		0.045682	0.052823	0.039381	0.028758	-0.056212	-0.049863	-0.051246	-0.050725	0.014769	0.016453		332.744364	98.712559	195.523024	59.609111	12.2273	385.960377	493.218834	923.378346	128.284064	336.101697
	44.030876	31.773557	17.153942		0.074727	0.493935	0.229425	0.733768	0.831618	0.37709	0.3554		0.046134	0.053206	0.04024	0.029615	-0.055715	-0.049357	-0.050779	-0.050177	0.014838	0.016459		313.318435	92.819669	170.561009	49.186569	15.929688	422.616872	534.909982	994.079704	134.188708	345.377015
	44.192062	32.99874	17.423303		0.076546	0.539427	0.231466	0.775867	0.842248	0.411729	0.349937		0.046576	0.053575	0.041099	0.030483	-0.055198	-0.048841	-0.0503	-0.049619	0.014923	0.016478		294.900133	87.349467	149.115906	40.768204	20.456305	459.07847	577.643404	1068.871755	140.972847	353.884388
	44.358899	34.233935	17.759262		0.078657	0.58216	0.232206	0.81593	0.856098	0.448445	0.344788		0.047005	0.053927	0.041953	0.031359	-0.054664	-0.048316	-0.049811	-0.049052	0.015025	0.016515		278.05092	82.3115	131.965603	34.385503	25.923465	491.909764	621.798194	1144.772163	148.606547	361.731064
	44.528032	35.470172	18.158028		0.080907	0.620458	0.231643	0.852461	0.873722	0.487003	0.339893		0.047419	0.054261	0.042794	0.032235	-0.054117	-0.047787	-0.049315	-0.048481	0.015145	0.01657		262.616773	77.656834	119.640902	30.00915	32.358401	521.660405	667.165178	1219.73992	157.156835	369.043859
	44.695636	36.69808	18.614449		0.083148	0.652963	0.229873	0.88399	0.895229	0.526952	0.335426		0.047812	0.054572	0.043617	0.033105	-0.053563	-0.047259	-0.048818	-0.047911	0.015284	0.016643		247.851136	73.288064	112.466752	27.559297	39.714414	552.178636	713.046891	1292.517057	166.771084	375.965187
	44.85773	37.908499	19.12294		0.085263	0.679093	0.226981	0.909576	0.920271	0.567755	0.331637		0.048184	0.054859	0.044414	0.033961	-0.053006	-0.046735	-0.048324	-0.047345	0.01544	0.016735		233.268222	69.117165	110.560626	26.935371	47.938176	585.457203	758.695104	1362.308384	177.571775	382.486154
	45.010003	39.092773	19.677019		0.087252	0.699457	0.223124	0.928463	0.948183	0.60873	0.328734		0.048531	0.05512	0.045182	0.034797	-0.052451	-0.046219	-0.047837	-0.046789	0.01561	0.016842		219.021005	65.080977	113.578766	27.992811	56.966303	619.00736	803.27912	1429.325044	189.618763	388.250008
	45.148109	40.242508	20.270091		0.089133	0.714931	0.218551	0.940453	0.978433	0.648992	0.326961		0.048852	0.055355	0.045914	0.035608	-0.051903	-0.045715	-0.04736	-0.046245	0.015791	0.016961		205.320253	61.131075	121.111587	30.580289	66.734112	650.221451	845.953546	1493.773118	202.94895	392.9207
	45.267792	41.350663	20.895643		0.09091	0.726132	0.213473	0.945779	1.010692	0.68761	0.326664		0.049146	0.055563	0.046609	0.036385	-0.051367	-0.045225	-0.046896	-0.045717	0.015972	0.017083		192.15226	57.299772	132.738857	34.541978	77.177672	680.120848	885.850133	1554.816089	217.497331	396.658473
	45.364847	42.410822	21.547212		0.092573	0.733213	0.208139	0.944264	1.044501	0.723966	0.328139		0.049414	0.055746	0.047263	0.037121	-0.050846	-0.044753	-0.046446	-0.045205	0.016143	0.017197		179.416175	53.655113	148.030112	39.722012	88.227318	711.269135	922.131857	1611.176606	233.162911	399.825315
	45.435405	43.417725	22.218771		0.094097	0.736	0.202786	0.935443	1.079191	0.757828	0.331766		0.049655	0.055906	0.047874	0.037813	-0.050344	-0.044299	-0.046015	-0.044713	0.016299	0.017297		167.367775	50.281852	166.370473	46.028041	99.613161	744.869022	955.322801	1662.042108	250.124648	402.294442
	45.476	44.367504	22.904821		0.095449	0.73453	0.197553	0.919028	1.113906	0.789218	0.337984		0.049872	0.056042	0.048442	0.038459	-0.049865	-0.043868	-0.045604	-0.044244	0.01644	0.017384		156.693098	47.284701	186.922851	53.444276	110.824022	780.475216	987.587405	1707.162443	268.899101	403.348961
	45.483434	45.256833	23.600122		0.096669	0.729226	0.192493	0.895205	1.147478	0.818534	0.347229		0.050064	0.056157	0.048965	0.039057	-0.049411	-0.043463	-0.045217	-0.043802	0.016569	0.017461		147.879101	44.743838	208.948732	61.923981	121.531513	817.655983	1020.758138	1746.086776	289.933012	402.483531
	45.455342	46.083981	24.300234		0.097813	0.720812	0.187588	0.864529	1.178255	0.846015	0.36		0.050233	0.056254	0.049445	0.039607	-0.048985	-0.043084	-0.044855	-0.043388	0.016685	0.017529		140.633334	42.65024	232.097428	71.29728	132.09112	856.366965	1055.177206	1777.552012	313.361224	400.048504
	45.389611	46.847648	25.000936		0.098947	0.710513	0.182774	0.828368	1.203966	0.871635	0.376689		0.050382	0.056333	0.049881	0.04011	-0.04859	-0.042733	-0.044519	-0.043005	0.016788	0.017587		134.532966	40.97804	256.140138	81.388512	142.907449	896.75257	1090.803294	1800.34542	339.273056	396.562601
	45.28498	47.54749	25.698572		0.100173	0.699503	0.177974	0.788156	1.222202	0.895156	0.397524		0.050511	0.056398	0.050276	0.040567	-0.048225	-0.042411	-0.04421	-0.042651	0.016879	0.017636		129.602755	39.730304	281.288099	92.264927	153.233506	940.175877	1126.890512	1815.885723	368.014213	392.346432
	45.140739	48.183788	26.38985		0.10159	0.688749	0.173078	0.745345	1.230615	0.916092	0.422587		0.050623	0.056451	0.050632	0.040979	-0.047892	-0.042117	-0.043928	-0.042329	0.016959	0.017678		126.153691	38.928455	308.030962	104.148724	161.595588	988.760733	1162.248574	1827.275708	400.096639	387.595138
	44.956657	48.757107	27.071701		0.103258	0.679083	0.167947	0.701287	1.227673	0.933807	0.451795		0.05072	0.056493	0.050949	0.041347	-0.04759	-0.041851	-0.043673	-0.042037	0.017028	0.017713		124.281233	38.567648	336.385733	117.110082	167.923894	1042.424954	1196.565399	1836.456766	436.107192	382.705588
	44.733333	49.268507	27.741427		0.105224	0.671116	0.16241	0.657038	1.213112	0.947742	0.484858		0.050802	0.056526	0.051229	0.041672	-0.04732	-0.041614	-0.043445	-0.041776	0.017088	0.017741		123.692621	38.596206	365.528366	130.946748	174.643877	1097.176605	1231.089507	1843.274257	476.759857	378.433819
	44.471571	49.719112	28.396407		0.107524	0.665199	0.15633	0.613303	1.187729	0.957596	0.521333		0.050872	0.056552	0.051475	0.041957	-0.047081	-0.041405	-0.043244	-0.041546	0.017139	0.017763		124.079551	38.951725	394.621583	145.37916	183.721686	1149.232282	1266.994404	1848.394288	522.287166	375.20894
	44.172834	50.110132	29.03422		0.110161	0.66128	0.149674	0.57063	1.152782	0.963708	0.560735		0.05093	0.056571	0.051686	0.042202	-0.046874	-0.041224	-0.04307	-0.041346	0.017182	0.017782		125.261491	39.540009	423.213966	159.863456	193.320966	1198.041802	1304.20687	1857.995575	570.286136	371.522383
	43.838815	50.4428	29.652508		0.113077	0.658904	0.142413	0.529486	1.109923	0.966919	0.602756		0.050978	0.056586	0.051866	0.04241	-0.046697	-0.04107	-0.042921	-0.041175	0.017218	0.017796		127.093734	40.257817	450.935517	173.771981	200.45599	1244.101894	1342.237211	1879.74484	617.559518	365.367613
	43.471414	50.718224	30.248935		0.116157	0.657346	0.134612	0.490161	1.060805	0.967912	0.647115		0.051017	0.056598	0.052015	0.042581	-0.046551	-0.040942	-0.042798	-0.041034	0.017246	0.017807		129.295857	41.032871	476.45462	186.557948	204.462159	1287.370983	1380.53961	1914.267806	662.567591	357.729855
	43.072736	50.937392	30.821184		0.11922	0.655754	0.126422	0.452779	1.006712	0.966956	0.693238		0.051047	0.056606	0.052134	0.042717	-0.046434	-0.04084	-0.042701	-0.040922	0.017269	0.017816		131.460194	41.822019	497.538293	197.750915	206.855993	1327.30015	1418.515552	1955.577014	705.329717	352.402262
	42.644848	51.101209	31.366904		0.122036	0.653308	0.11795	0.417418	0.948866	0.963994	0.740168		0.051069	0.056612	0.052225	0.042819	-0.046347	-0.040764	-0.042628	-0.040838	0.017285	0.017822		133.33774	42.590505	513.142688	207.033189	208.739859	1362.914065	1455.454595	1999.900694	746.353994	351.237676
	42.18972	51.210378	31.883658		0.124354	0.649494	0.109249	0.384112	0.888813	0.959049	0.786663		0.051084	0.056615	0.052287	0.042886	-0.04629	-0.040713	-0.042579	-0.040782	0.017296	0.017826		135.108803	43.322645	525.436221	214.480156	209.907361	1392.170026	1490.357932	2049.954398	787.27243	350.711448
	41.709256	51.265557	32.368978		0.125948	0.643998	0.100416	0.352828	0.827816	0.952283	0.831233		0.051091	0.056617	0.052322	0.04292	-0.04626	-0.040688	-0.042554	-0.040754	0.017302	0.017828		136.984127	44.006859	536.716252	220.234778	209.994492	1412.861255	1522.169682	2108.899447	829.595096	347.083867
	41.205003	51.267322	32.820261		0.126727	0.636449	0.091591	0.323407	0.766986	0.943664	0.872145		0.051093	0.056618	0.05233	0.042921	-0.046259	-0.040687	-0.042553	-0.040753	0.017302	0.017828		138.847075	44.640041	546.004059	224.472501	209.092874	1422.855288	1549.747378	2174.831788	872.288214	342.106223
	40.678317	51.216207	33.234833		0.12671	0.626629	0.08291	0.295544	0.707208	0.933357	0.907853		0.051087	0.056618	0.05231	0.042889	-0.046287	-0.040711	-0.042576	-0.040779	0.017296	0.017826		140.423398	45.223179	550.737974	227.382451	207.519663	1420.098374	1571.923117	2243.375524	913.083796	340.206648
	40.130249	51.112798	33.609937		0.126016	0.614492	0.074492	0.268961	0.649059	0.922022	0.937347		0.051075	0.056616	0.052264	0.042826	-0.046342	-0.040759	-0.042622	-0.040832	0.017286	0.017823		141.678373	45.751815	550.504483	229.044715	205.527989	1404.35568	1588.301248	2312.414083	951.160733	343.2463
	39.561441	50.957747	33.942702		0.124765	0.600074	0.066453	0.24346	0.593061	0.91017	0.959768		0.051056	0.056612	0.052191	0.04273	-0.046425	-0.040831	-0.042692	-0.040912	0.017271	0.017817		142.906084	46.213999	547.840595	229.390271	203.281258	1377.876508	1599.541394	2382.942185	987.686914	349.552702
	38.972392	50.751764	34.230228		0.123063	0.583174	0.058891	0.219002	0.539542	0.897981	0.97427		0.051029	0.056606	0.052091	0.042603	-0.046535	-0.040927	-0.042784	-0.041017	0.01725	0.017809		144.308465	46.608067	544.786893	228.417386	200.904961	1342.736721	1605.712963	2454.51486	1023.746127	357.596554
	38.363172	50.495764	34.469544		0.121046	0.563379	0.051872	0.195723	0.488506	0.885326	0.980849		0.050995	0.056598	0.051963	0.042444	-0.046671	-0.041046	-0.042899	-0.041148	0.017224	0.017799		145.62417	46.97564	540.548565	226.43641	198.39877	1299.603062	1604.220614	2520.032402	1059.512959	367.438882
	37.733724	50.190728	34.657659		0.118901	0.540245	0.045428	0.173703	0.439782	0.871798	0.97981		0.050953	0.056586	0.05181	0.042254	-0.046832	-0.041187	-0.043035	-0.041305	0.017191	0.017785		146.524173	47.367957	533.76633	223.837448	195.730082	1248.888109	1592.066551	2570.966728	1094.885927	379.555962
	37.083797	49.837828	34.791612		0.116781	0.513528	0.039574	0.152967	0.393251	0.85679	0.971306		0.050903	0.05657	0.051629	0.042032	-0.047018	-0.041351	-0.043192	-0.041485	0.017153	0.017769		147.348144	47.819542	525.086335	221.034747	192.854921	1192.367296	1569.916139	2602.058161	1129.086093	394.669524
	36.412994	49.438377	34.868456		0.114821	0.483515	0.034307	0.133538	0.348911	0.839529	0.955835		0.050843	0.05655	0.051422	0.04178	-0.047228	-0.041536	-0.04337	-0.04169	0.017108	0.017749		148.921353	48.352694	516.617075	218.459498	189.720747	1132.809511	1541.096432	2610.447725	1160.842953	413.676358
	35.720916	48.993773	34.885322		0.113132	0.450959	0.029622	0.115458	0.306851	0.819689	0.934366		0.050774	0.056524	0.051189	0.041498	-0.047462	-0.041742	-0.043568	-0.041916	0.017056	0.017725		151.539707	48.990716	509.703102	216.444411	186.242787	1072.419047	1506.243592	2594.406512	1189.476245	436.844188
	35.007161	48.505583	34.839486		0.111799	0.416991	0.025502	0.098746	0.267199	0.797796	0.907831		0.050694	0.056492	0.050928	0.041186	-0.047717	-0.041968	-0.043784	-0.042165	0.016998	0.017697		154.414248	49.7595	504.088327	215.123733	182.271971	1012.221253	1460.47022	2554.363454	1215.513036	463.170019
	34.271362	47.975412	34.728289		0.11086	0.382547	0.02193	0.083412	0.230079	0.774613	0.877449		0.050604	0.056453	0.050642	0.040845	-0.047992	-0.042213	-0.04402	-0.042434	0.016933	0.017665		156.808175	50.678478	499.393809	214.585049	177.663215	953.129765	1399.662507	2491.345284	1239.561569	491.610012
	33.513357	47.404975	34.549354		0.110311	0.348351	0.018886	0.069501	0.19567	0.750775	0.844374		0.050503	0.056405	0.050329	0.040475	-0.048287	-0.042476	-0.044273	-0.042723	0.016861	0.017627		159.106788	51.725312	495.663136	214.774342	172.343467	896.238433	1328.554975	2408.476277	1261.840467	521.805562
	32.733072	46.796034	34.300421		0.110168	0.31503	0.016341	0.057025	0.164217	0.726658	0.809397		0.050389	0.056348	0.04999	0.040077	-0.0486	-0.042757	-0.044542	-0.043031	0.016781	0.017584		162.094032	52.860991	493.081525	215.574192	166.269664	842.670406	1255.0858	2309.663449	1282.401668	553.661348
	31.93068	46.150409	33.97952		0.110411	0.283058	0.014271	0.04596	0.13588	0.702225	0.772975		0.050263	0.05628	0.049625	0.039651	-0.04893	-0.043053	-0.044826	-0.043355	0.016694	0.017535		165.807278	54.027032	491.334425	216.6236	159.464236	792.533446	1182.856418	2198.386619	1300.827273	587.137884
	31.106619	45.469985	33.584982		0.111042	0.252818	0.012651	0.036256	0.110717	0.677197	0.735354		0.050123	0.056202	0.049234	0.039199	-0.049275	-0.043365	-0.045124	-0.043696	0.0166	0.017479		169.48868	55.144264	489.57526	217.302634	152.01923	744.854988	1110.846905	2077.669444	1316.200445	622.254328
	30.261472	44.756691	33.115327		0.112085	0.224623	0.011452	0.02786	0.088709	0.651363	0.696989		0.04997	0.056111	0.048817	0.038721	-0.049634	-0.043691	-0.045435	-0.044051	0.016497	0.017418		172.503011	56.129251	487.109651	217.195956	144.008145	699.051209	1038.405841	1950.639439	1328.636275	658.692826
	29.396239	44.012567	32.569573		0.113626	0.198649	0.010647	0.0207	0.06977	0.624429	0.658465		0.049802	0.056008	0.048377	0.038218	-0.050005	-0.044029	-0.045758	-0.04442	0.016388	0.017351		174.70073	56.888721	483.779573	216.542545	135.438413	655.867508	966.667535	1820.803726	1341.432182	695.111469
	28.512033	43.239694	31.946889		0.115805	0.174967	0.01021	0.014692	0.053754	0.595919	0.620135		0.049619	0.055891	0.047911	0.037692	-0.050387	-0.044379	-0.046091	-0.0448	0.016271	0.017278		176.023868	57.335648	479.49721	215.656165	126.324903	616.168083	897.006607	1691.59874	1357.347605	729.957083
	27.61034	42.440309	31.246967		0.1188	0.153668	0.010115	0.00974	0.040468	0.565293	0.582024		0.04942	0.055761	0.047422	0.037142	-0.050777	-0.044739	-0.046434	-0.04519	0.016148	0.017199		176.419007	57.462446	473.876063	214.379418	116.877302	579.534612	829.867598	1565.066862	1367.992227	761.488232
	26.692858	41.616743	30.469797		0.122761	0.134785	0.010331	0.005745	0.02969	0.532327	0.544042		0.049207	0.055616	0.04691	0.036571	-0.051175	-0.045106	-0.046783	-0.045589	0.016016	0.017112		175.837029	57.306637	466.366384	212.292066	107.413273	544.823179	765.168779	1442.457081	1358.833774	787.865381
	25.761493	40.771457	29.615723		0.12777	0.118286	0.010828	0.002606	0.021171	0.497014	0.505919		0.048979	0.055455	0.046376	0.03598	-0.051578	-0.045481	-0.047139	-0.045994	0.015878	0.017021		174.331896	56.907344	456.793266	209.246133	98.095598	511.022869	702.920155	1324.880321	1326.459159	807.773042
	24.818464	39.907109	28.68563		0.133828	0.104125	0.011566	0.000198	0.014646	0.459536	0.467477		0.048736	0.055279	0.045822	0.035372	-0.051985	-0.045862	-0.0475	-0.046404	0.015739	0.016927		172.117296	56.305377	445.56582	205.52041	88.845024	477.341864	643.283301	1213.247587	1284.802611	820.709902
	23.866082	39.026433	27.680592		0.140854	0.092251	0.012505	0.001522	0.009842	0.420302	0.428797		0.048478	0.055087	0.045248	0.034751	-0.052393	-0.046247	-0.047865	-0.04682	0.015601	0.016837		169.428614	55.545308	432.993299	201.193711	79.642911	443.139582	586.424106	1108.03181	1246.13577	826.455787
	22.906952	38.132409	26.602338		0.148692	0.082562	0.013594	0.002714	0.006494	0.380056	0.390242		0.048204	0.05488	0.044657	0.034119	-0.052803	-0.046637	-0.048233	-0.04724	0.01547	0.016754		166.537977	54.688413	418.69224	195.252512	70.846415	408.386424	532.468165	1007.763526	1208.170324	825.764769
	21.943772	37.228105	25.452822		0.157097	0.074907	0.014788	0.003445	0.004354	0.339803	0.35213		0.047917	0.054658	0.04405	0.03348	-0.053211	-0.04703	-0.048603	-0.047663	0.015349	0.01668		163.721016	53.800625	402.113816	186.469626	62.895997	373.231997	481.486706	910.554896	1164.683959	819.643556
	20.979406	36.316767	24.234545		0.16575	0.069097	0.016029	0.003797	0.003207	0.300391	0.314792		0.047617	0.054422	0.043429	0.032835	-0.053617	-0.047423	-0.048973	-0.048088	0.015239	0.016618		161.134423	52.945165	383.286025	175.318485	55.81152	337.877403	432.832857	816.896461	1113.879945	808.624594
	20.016852	35.401793	22.950464		0.174289	0.064903	0.017261	0.00384	0.00285	0.262454	0.278694		0.047305	0.054171	0.042796	0.032186	-0.054019	-0.047817	-0.049342	-0.048513	0.015139	0.016566		158.836113	52.182948	362.715704	163.68069	49.264541	302.566652	385.266647	729.245668	1057.629944	792.846897
	19.059165	34.486664	21.603865		0.182309	0.062082	0.01843	0.003632	0.003107	0.226502	0.244327		0.046981	0.053908	0.042153	0.031538	-0.054414	-0.048208	-0.049709	-0.048936	0.015048	0.016524		156.863082	51.561075	340.970958	152.764861	43.082089	267.590592	338.191627	648.525224	996.920046	772.463761
	18.109518	33.575042	20.198761		0.189439	0.060413	0.019493	0.003228	0.003831	0.19297	0.212103		0.046648	0.053633	0.041504	0.030892	-0.054802	-0.048597	-0.050072	-0.049356	0.014968	0.016493		155.211228	51.095156	318.727101	142.139524	37.471691	233.344447	292.527405	572.003877	930.452209	747.688517
	17.171103	32.670637	18.739377		0.195336	0.059679	0.020427	0.002673	0.004897	0.162204	0.18228		0.046308	0.053347	0.040851	0.03025	-0.055181	-0.04898	-0.050428	-0.04977	0.014898	0.016471		153.891393	50.795106	296.639483	131.246336	32.660425	200.24311	249.345045	496.929705	857.203106	718.929143
	16.24715	31.77731	17.230757		0.199604	0.05968	0.021208	0.002007	0.006204	0.134412	0.15497		0.045961	0.053054	0.040199	0.029616	-0.055549	-0.049357	-0.050778	-0.050177	0.014838	0.016458		153.062668	50.661548	275.113128	120.257591	28.63503	168.738095	209.285327	424.056539	780.402918	687.928931
	15.340901	30.898991	15.678317		0.20195	0.060231	0.021847	0.001266	0.007683	0.109688	0.130159		0.045612	0.052754	0.039549	0.028994	-0.055904	-0.049724	-0.051117	-0.050574	0.014787	0.016453		152.942111	50.691026	254.435889	109.656225	25.279874	139.294991	172.796656	355.642118	705.017019	656.959738
	14.455573	30.03972	14.088104		0.202279	0.061133	0.022368	0.000479	0.009276	0.08803	0.107796		0.04526	0.05245	0.038906	0.028384	-0.056246	-0.050082	-0.051447	-0.050962	0.014745	0.016455		153.525032	50.879309	234.632902	99.656077	22.561763	112.316627	140.174364	293.094825	632.023801	626.507477
	13.594345	29.203665	12.466918		0.200541	0.062192	0.022781	0.000327	0.010933	0.069361	0.08789		0.044906	0.05214	0.03827	0.027787	-0.056575	-0.050431	-0.051768	-0.05134	0.014707	0.016461		154.53919	51.221253	215.413252	90.145093	20.54737	88.130099	111.53024	236.791759	557.587586	594.902858
	12.760361	28.395059	10.821902		0.196701	0.063263	0.023096	0.001132	0.012602	0.053534	0.07044		0.04455	0.051825	0.037643	0.027204	-0.056894	-0.050772	-0.05208	-0.051709	0.014672	0.016469		155.851936	51.731149	196.606558	81.041589	19.258989	66.945273	86.886568	187.060992	479.604206	560.996636
	11.956648	27.618327	9.161211		0.190864	0.064226	0.02331	0.001919	0.014241	0.040366	0.055397		0.044196	0.051509	0.037029	0.026639	-0.057199	-0.051103	-0.052382	-0.052066	0.01464	0.016477		157.870083	52.490867	178.525804	72.436529	18.544356	48.580993	65.993079	144.273502	402.969788	525.888549
	11.186187	26.877951	7.49329		0.183375	0.065021	0.02342	0.002675	0.015817	0.029649	0.042663		0.043847	0.051195	0.036433	0.026095	-0.05749	-0.05142	-0.052672	-0.052409	0.014609	0.016485		161.082137	53.591962	161.564838	64.455496	18.227193	32.831679	48.55947	108.751469	333.689658	491.042913
	10.45178	26.178561	5.827355		0.174682	0.065688	0.023416	0.003387	0.017298	0.021167	0.032105		0.043507	0.050887	0.035861	0.025578	-0.057765	-0.051723	-0.052947	-0.052736	0.014579	0.016492		165.567406	55.068272	145.84	57.191639	18.29179	20.19276	34.516626	80.141724	273.030573	456.497392
	9.756108	25.524886	4.173119		0.165212	0.066304	0.023284	0.004048	0.018657	0.014697	0.023564		0.04318	0.050589	0.035318	0.02509	-0.058021	-0.052007	-0.053206	-0.053044	0.014551	0.016499		171.142032	56.91637	131.290335	50.7168	18.825153	11.604615	23.935475	57.655556	219.211759	421.376417
	9.101652	24.921627	2.540485		0.155319	0.066948	0.023017	0.004649	0.019884	0.010015	0.016863		0.04287	0.050305	0.03481	0.024636	-0.058258	-0.052272	-0.053445	-0.053329	0.014525	0.016504		177.689797	59.12913	118.003554	45.069459	19.839619	7.378117	16.65776	40.512161	171.238905	385.415724
	8.490553	24.37343	0.939674		0.145283	0.067696	0.022634	0.00519	0.020984	0.006886	0.011814		0.042581	0.050038	0.034341	0.024221	-0.058472	-0.052513	-0.053663	-0.05359	0.0145	0.016509		185.221412	61.694014	106.334555	40.229935	21.212939	6.701772	12.117251	27.957454	129.593085	349.455091
	7.92478	23.884809	-0.619219		0.135284	0.068594	0.022148	0.005667	0.021971	0.005081	0.008219		0.042318	0.049795	0.033918	0.023849	-0.058662	-0.05273	-0.053858	-0.053823	0.014478	0.016512		193.692479	64.580483	96.603606	36.17733	22.815109	8.524922	9.681245	19.255959	94.748705	314.385149
	7.40559	23.459601	-2.126936		0.125446	0.069654	0.02158	0.006078	0.022858	0.004373	0.005885		0.042085	0.049577	0.033546	0.023524	-0.058827	-0.052919	-0.054028	-0.054027	0.014458	0.016514		202.695975	67.664989	88.801385	32.9158	24.547838	11.130995	8.584088	13.756899	66.344044	280.768548
	6.933956	23.101345	-3.574602		0.11588	0.070872	0.020948	0.00642	0.023649	0.004542	0.004619		0.041884	0.04939	0.033227	0.023248	-0.058965	-0.053079	-0.054172	-0.054199	0.014441	0.016515		211.709185	70.793742	82.805646	30.453737	26.325588	12.648775	8.037484	10.840344	43.744427	249.039607
	6.509843	22.812118	-4.955529		0.10673	0.072234	0.020262	0.006691	0.024348	0.005384	0.004239		0.041718	0.049234	0.032966	0.023025	-0.059076	-0.053208	-0.054288	-0.054339	0.014427	0.016516		220.305412	73.825814	78.421049	28.715309	28.108858	12.575235	7.696158	9.942758	26.408673	219.231002
	6.132274	22.592613	-6.265093		0.098106	0.07371	0.019524	0.006895	0.024957	0.006718	0.004578		0.041589	0.049113	0.032764	0.022855	-0.059159	-0.053306	-0.054376	-0.054445	0.014416	0.016516		228.148306	76.632383	75.383725	27.54559	29.901302	11.692754	7.631075	10.553719	13.883513	190.998451
	5.799493	22.442249	-7.500635		0.09008	0.075288	0.018734	0.007038	0.025482	0.008389	0.005489		0.041497	0.049026	0.032621	0.022739	-0.059216	-0.053374	-0.054436	-0.054518	0.014408	0.016516		234.922668	79.084665	73.475837	26.817304	31.660005	10.570903	7.868532	12.231424	5.655228	164.196162
	5.507807	22.357228	-8.664448		0.08271	0.076944	0.017891	0.007124	0.025929	0.010279	0.006844		0.04144	0.048973	0.032534	0.022673	-0.059246	-0.053412	-0.054471	-0.054559	0.014404	0.016517		240.359614	81.052746	72.607322	26.483787	33.215442	9.09002	8.275257	14.708731	1.042514	139.237591
	5.252894	22.332626	-9.760422		0.076025	0.078632	0.01701	0.007161	0.026298	0.01228	0.008513		0.041418	0.048951	0.032499	0.022653	-0.059253	-0.053423	-0.054481	-0.054571	0.014402	0.016517		244.197435	82.41315	72.686067	26.505365	34.403757	7.090987	8.718091	17.756163	-0.693466	116.580841
	5.027826	22.358455	-10.799104		0.070034	0.080294	0.016112	0.007157	0.026587	0.014303	0.010373		0.041423	0.048954	0.032509	0.022673	-0.059239	-0.053411	-0.05447	-0.054558	0.014403	0.016517		246.171624	83.0978	73.429628	26.791574	35.280158	5.018988	9.281165	21.222553	-0.545702	96.299387
	4.824378	22.422197	-11.794354		0.064738	0.081872	0.015225	0.007117	0.026791	0.016263	0.012305		0.041449	0.048977	0.032551	0.022723	-0.059211	-0.053382	-0.054445	-0.054528	0.014406	0.016517		246.016285	83.066229	74.460715	27.226641	36.009015	3.620323	10.156881	24.995762	0.366171	78.275045
	4.634313	22.51132	-12.760057		0.060136	0.083283	0.014376	0.007044	0.0269	0.018092	0.014219		0.041488	0.049012	0.032615	0.022792	-0.059172	-0.053342	-0.054409	-0.054484	0.014411	0.016516		243.465509	82.278169	75.401345	27.694608	36.755494	3.6435	11.538436	28.963931	0.921592	62.388229
	4.449395	22.613289	-13.710097		0.056201	0.084423	0.013583	0.006944	0.026898	0.019748	0.016064		0.041534	0.049055	0.032689	0.022871	-0.059129	-0.053297	-0.054368	-0.054435	0.014417	0.016516		238.253389	80.693353	75.873536	28.079516	37.684764	5.837026	13.619024	33.015205	0	48.519354
Subject #	13	Control	Female
	Joint Angles [deg]				EMG - filtered and normalised to max isometric trial									Knee Flexion-Extension Moment Arm[m]											Muscle Forces
	HipFlexion	KneeFlexion	AnkleDorsiflexion		Semimem	BicepsFemoris	RectusFemoris	Vasmed	Vaslat	medGastroc	latGastroc		Semimem	Semiten	BicepsFemorisLH	BicepsFemorisSH	RectusFemoris	Vasmed	Vasint	Vaslat	medGastroc	latGastroc		Semimem	Semiten	BicepsFemorisLH	BicepsFemorisSH	RectusFemoris	Vasmed	Vasint	Vaslat	medGastroc	latGastroc
	44.099236	10.952921	11.201682		0.067395	0.088783	1.894041	0.342027	0.351003	0.292767	0.431578		0.028563	0.035051	0.018884	0.01076	-0.0513	-0.047519	-0.047675	-0.0485	0.01102	0.013168		396.495698	70.889469	339.706942	81.402918	0.122926	65.062416	64.92068	89.714609	220.502174	187.07842
	44.078537	11.124934	11.213082		0.071917	0.094342	1.894488	0.357847	0.365826	0.306737	0.453194		0.02865	0.035134	0.019014	0.010883	-0.051284	-0.047488	-0.047651	-0.048472	0.011048	0.013192		396.300745	71.77459	340.11508	82.996174	0.086227	65.536664	65.637806	89.649664	220.772384	183.960567
	44.066106	11.346132	11.196692		0.077111	0.101132	1.894082	0.373372	0.38141	0.320741	0.473792		0.028762	0.035242	0.019182	0.01104	-0.051264	-0.04745	-0.04762	-0.048438	0.011087	0.013224		395.058471	72.204131	339.817439	83.810727	0.070999	66.677943	66.936997	90.795415	220.439119	182.045787
	44.061123	11.615691	11.154203		0.08294	0.109106	1.892911	0.388761	0.397894	0.334706	0.493299		0.028898	0.035373	0.019385	0.011232	-0.05124	-0.047403	-0.047582	-0.048395	0.011134	0.013263		392.946987	72.281038	339.016855	84.039866	0.072242	68.39235	68.736763	92.977532	219.497191	181.030877
	44.062767	11.932786	11.087305		0.089362	0.118208	1.891139	0.404328	0.415377	0.34855	0.511845		0.029056	0.035527	0.019624	0.011458	-0.05121	-0.047346	-0.047537	-0.048342	0.01119	0.013309		390.144404	72.108259	337.916166	83.876875	0.084957	70.585983	70.955616	96.021685	217.94141	180.612635
	44.070218	12.296591	10.99769		0.096339	0.128375	1.888988	0.420436	0.433889	0.362206	0.529649		0.029237	0.035702	0.019897	0.011716	-0.051174	-0.04728	-0.047483	-0.048279	0.011253	0.013359		386.828831	71.788739	336.718211	83.51504	0.104143	73.164938	73.512064	99.753544	215.766586	180.487859
	44.082657	12.706282	10.887048		0.103852	0.139527	1.886639	0.437554	0.453438	0.375621	0.546837		0.02944	0.035898	0.020204	0.012006	-0.051131	-0.047202	-0.04742	-0.048204	0.011322	0.013414		383.17838	71.425425	335.625827	83.147649	0.124802	76.035312	76.324618	103.998777	212.96753	180.353348
	44.099263	13.161033	10.757069		0.111888	0.151601	1.884175	0.45617	0.474133	0.388746	0.563496		0.029664	0.036113	0.020544	0.012326	-0.051079	-0.047111	-0.047346	-0.048115	0.011396	0.013473		379.371161	71.121264	334.841852	82.967987	0.141934	79.103202	79.311789	108.583055	209.539053	179.905899
	44.119216	13.66002	10.609447		0.120425	0.164571	1.881514	0.476691	0.49616	0.401572	0.579731		0.029907	0.036348	0.020917	0.012676	-0.051017	-0.047008	-0.047261	-0.048013	0.011475	0.013535		375.584197	70.978738	334.567713	83.168362	0.15055	82.275172	82.392539	113.332768	205.477121	178.843779
	44.14186	14.202742	10.446706		0.129419	0.178431	1.878583	0.499397	0.519725	0.414129	0.595729		0.030171	0.0366	0.021322	0.013055	-0.050945	-0.04689	-0.047164	-0.047894	0.011557	0.013599		371.676955	70.964644	334.592626	83.655044	0.148747	85.594216	85.618069	118.285177	201.115608	177.29438
	44.166931	14.789461	10.273346		0.138807	0.193164	1.875358	0.524456	0.544976	0.426406	0.611798		0.030454	0.036871	0.021758	0.013462	-0.05086	-0.046756	-0.047054	-0.047758	0.011642	0.013663		366.751819	70.722297	333.723076	83.652375	0.141982	89.428586	89.354845	123.980273	197.593984	176.40816
	44.194222	15.420553	10.094163		0.14851	0.208712	1.871808	0.551893	0.571988	0.438367	0.628175		0.030754	0.037158	0.022226	0.013898	-0.05076	-0.046606	-0.046928	-0.047602	0.011728	0.013727		359.804436	69.849257	330.626317	82.288312	0.136769	94.193419	94.014746	131.030254	196.165315	177.481209
	44.223696	16.0965	9.914476		0.158437	0.224971	1.868026	0.581576	0.600733	0.449908	0.645011		0.031073	0.037462	0.022724	0.014362	-0.050645	-0.046436	-0.046785	-0.047424	0.011815	0.013789		350.347105	68.143182	324.545702	79.122322	0.137231	100.226091	99.930147	139.89145	197.535228	181.307214
	44.255666	16.818004	9.740668		0.168492	0.241819	1.864143	0.613212	0.631081	0.46092	0.662431		0.031409	0.037781	0.023254	0.014854	-0.05051	-0.046245	-0.046622	-0.047221	0.0119	0.013846		338.937022	65.806412	315.889708	74.586573	0.142658	107.706713	107.272625	150.704945	201.302192	187.663784
	44.290484	17.585786	9.579252		0.178596	0.259126	1.860438	0.646345	0.662793	0.471417	0.680574		0.031763	0.038116	0.023815	0.015373	-0.050353	-0.046029	-0.046437	-0.046988	0.01198	0.013897		326.256911	63.089925	305.208622	69.218035	0.151758	116.793257	116.192745	163.572079	206.930374	196.205309
	44.328653	18.400311	9.436847		0.188683	0.276766	1.857286	0.680413	0.695513	0.481436	0.69957		0.032133	0.038465	0.024408	0.015919	-0.050172	-0.045785	-0.046227	-0.046725	0.012054	0.013939		312.946891	60.22992	293.154617	63.514803	0.1632	127.386371	126.709906	178.454703	213.82413	206.533962
	44.370925	19.261598	9.320253		0.198698	0.294603	1.855011	0.714795	0.728791	0.490955	0.71955		0.032517	0.038825	0.025029	0.016489	-0.049965	-0.045514	-0.045991	-0.04643	0.01212	0.013972		299.57371	57.437138	280.555341	57.908017	0.175584	138.943541	138.617613	195.074437	221.284798	218.161988
	44.418077	20.169607	9.236278		0.208603	0.312465	1.853812	0.748874	0.762097	0.4999	0.740586		0.032913	0.039196	0.025678	0.017084	-0.04973	-0.045214	-0.045728	-0.046102	0.012179	0.013993		286.69336	54.91807	268.250519	52.818571	0.187501	150.890761	151.687674	213.130082	228.609008	230.594613
	44.470902	21.123553	9.191049		0.218358	0.330213	1.853808	0.782058	0.794914	0.508285	0.762706		0.033319	0.039572	0.026351	0.017701	-0.049469	-0.044889	-0.045441	-0.045744	0.012229	0.014005		274.67859	52.78832	256.804111	48.477411	0.197498	163.298917	165.725211	232.369159	235.379978	243.435094
	44.530209	22.121556	9.189695		0.227914	0.347792	1.855029	0.813803	0.826766	0.516179	0.785894		0.033731	0.039951	0.027044	0.018339	-0.049188	-0.044545	-0.045136	-0.045365	0.012275	0.01401		263.632583	51.029796	246.374389	44.836057	0.204047	177.18761	180.584362	252.61086	241.602525	256.430909
	44.596804	23.161617	9.237226		0.237215	0.365148	1.857232	0.843828	0.857167	0.523728	0.810164		0.034144	0.040329	0.027752	0.018996	-0.048891	-0.044188	-0.044818	-0.044972	0.012319	0.014011		253.636834	49.614389	237.088319	41.82493	0.205801	193.618304	196.125403	273.683865	247.325175	269.349975
	44.671283	24.240671	9.337293		0.246168	0.382211	1.860083	0.87203	0.885495	0.531171	0.835485		0.034555	0.040701	0.028471	0.019669	-0.048582	-0.043823	-0.044492	-0.044572	0.012362	0.014009		244.768867	48.538858	229.115129	39.42065	0.208144	212.415291	212.289013	295.553004	252.958068	282.28325
	44.753978	25.354316	9.491829		0.254618	0.398894	1.863352	0.898291	0.911001	0.538844	0.86172		0.034959	0.041063	0.029196	0.020354	-0.048261	-0.043451	-0.044158	-0.044164	0.012405	0.014005		237.101203	47.831289	222.67728	37.658016	0.224937	231.84468	229.117134	318.354588	259.366786	295.728551
	44.845186	26.498025	9.702601		0.262386	0.415017	1.866696	0.922652	0.932931	0.547015	0.888524		0.035354	0.041413	0.029923	0.021047	-0.04793	-0.043074	-0.043818	-0.043749	0.012446	0.013997		230.705261	47.521038	217.997284	36.573845	0.271891	250.124764	246.652324	342.220017	267.413334	310.190072
	44.944753	27.666294	9.969805		0.269311	0.43029	1.869644	0.945184	0.950537	0.555867	0.915346		0.035737	0.041746	0.030646	0.021744	-0.047588	-0.042693	-0.043474	-0.04333	0.012487	0.013988		225.631653	47.618221	215.208969	36.160031	0.399462	266.840506	264.782185	366.860537	277.094776	325.653252
	45.052032	28.852563	10.291941		0.275289	0.444345	1.872013	0.965861	0.963352	0.565549	0.941567		0.036104	0.042061	0.031362	0.022443	-0.047238	-0.04231	-0.043126	-0.042909	0.012529	0.013979		221.908527	48.112181	214.350403	36.359968	0.695621	283.052561	283.227001	391.533724	287.474247	341.543386
	45.166323	30.050198	10.667368		0.280236	0.45675	1.873799	0.984525	0.971176	0.576096	0.966511		0.036454	0.042357	0.032068	0.023139	-0.046881	-0.041926	-0.042777	-0.042487	0.012575	0.013973		219.56435	48.990939	215.447105	37.115742	1.246272	299.847694	301.70083	415.50941	297.642093	357.271021
	45.286325	31.252113	11.093274		0.284051	0.467114	1.87504	1.000928	0.974126	0.587419	0.989533		0.036787	0.042632	0.03276	0.023831	-0.046518	-0.041542	-0.042427	-0.042066	0.012627	0.013974		218.656542	50.236702	218.367981	38.391662	2.058277	317.362073	319.959798	438.757526	308.169876	372.510239
	45.410178	32.450807	11.565769		0.28664	0.475125	1.875729	1.014735	0.972447	0.599308	1.010308		0.037103	0.042888	0.033437	0.024518	-0.046147	-0.041158	-0.042075	-0.041645	0.012689	0.013983		219.269333	51.826298	222.836894	40.172622	3.065291	334.851495	337.798986	461.896386	321.000943	387.179181
	45.535965	33.63878	12.080888		0.28793	0.480668	1.875761	1.025747	0.966273	0.611535	1.028637		0.037404	0.043128	0.034098	0.025199	-0.045768	-0.040773	-0.04172	-0.041224	0.012763	0.014006		221.475942	53.736848	228.579007	42.44376	4.199408	351.587663	355.049515	485.541932	337.968408	401.218388
	45.661211	34.808816	12.634221		0.287839	0.48367	1.875088	1.0339	0.955632	0.623928	1.044283		0.03769	0.04335	0.034741	0.02587	-0.045384	-0.040389	-0.041364	-0.040804	0.012851	0.014043		225.16103	55.953276	235.425629	45.181903	5.411537	367.612368	372.084587	509.889432	358.365242	414.77528
	45.782993	35.953922	13.220994		0.28626	0.484048	1.873848	1.039148	0.940615	0.636267	1.056931		0.037958	0.043553	0.03536	0.026527	-0.044997	-0.040009	-0.041011	-0.040389	0.012952	0.014092		230.059549	58.466704	243.292352	48.357283	6.667528	383.578842	389.707814	534.800151	379.467589	428.161539
	45.898352	37.067184	13.836435		0.283096	0.48194	1.872217	1.041545	0.921404	0.64831	1.066426		0.038207	0.043736	0.035953	0.027166	-0.044613	-0.039637	-0.040665	-0.039984	0.013063	0.014155		235.913501	61.26733	252.089311	51.938126	7.934824	400.095543	408.641697	560.141666	398.756435	441.673057
	46.004003	38.142587	14.475886		0.278322	0.477675	1.870476	1.041159	0.898365	0.659813	1.072842		0.038435	0.0439	0.036517	0.027781	-0.044235	-0.039275	-0.040327	-0.039589	0.013184	0.014227		242.604493	64.331711	261.629484	55.869934	9.195692	417.001204	428.44736	585.97537	416.965832	455.351939
	46.096443	39.174726	15.134764		0.272108	0.471653	1.868887	1.037878	0.871825	0.670463	1.076204		0.038644	0.044045	0.037049	0.028371	-0.043865	-0.038925	-0.039999	-0.039208	0.013311	0.014307		250.109031	67.627127	271.659809	60.082755	10.442467	433.61133	447.896472	612.494403	437.041126	469.067773
	46.172165	40.158327	15.808516		0.264835	0.464511	1.867627	1.031331	0.841992	0.679911	1.076656		0.038834	0.044172	0.03755	0.028932	-0.043506	-0.038588	-0.039684	-0.038842	0.013441	0.014393		258.404537	71.120865	281.94098	64.511475	11.666542	449.402065	465.985801	639.896404	461.629876	482.696169
	46.227691	41.089311	16.492869		0.256924	0.456887	1.866772	1.021076	0.809227	0.687825	1.074433		0.039004	0.044282	0.038016	0.02946	-0.043161	-0.038267	-0.039382	-0.038493	0.013569	0.014479		267.459354	74.78203	292.385624	69.142847	12.847821	465.575381	484.141361	668.399012	489.940409	496.206957
	46.259558	41.964294	17.183709		0.24877	0.449294	1.866428	1.006918	0.773941	0.693842	1.06968		0.039157	0.044376	0.038449	0.029954	-0.042832	-0.037962	-0.039096	-0.038161	0.01369	0.01456		277.236555	78.580789	302.994584	73.993741	13.959533	484.335351	505.199703	698.231489	519.184069	509.624676
	46.26435	42.780036	17.876945		0.240724	0.442138	1.866682	0.988864	0.736417	0.697621	1.062401		0.039294	0.044456	0.038847	0.03041	-0.042521	-0.037676	-0.038826	-0.037849	0.0138	0.014632		287.673512	82.486116	313.755814	79.077583	14.978767	507.507895	531.512588	729.597083	546.851695	522.982523
	46.239028	43.534426	18.56862		0.233079	0.435736	1.867701	0.966967	0.696931	0.699012	1.0527		0.039414	0.044523	0.039211	0.030828	-0.04223	-0.037409	-0.038574	-0.037556	0.013898	0.014695		298.495097	86.457001	324.54141	84.376152	15.915266	533.681921	561.269084	762.482244	572.954897	536.379865
	46.180741	44.225913	19.25485		0.226067	0.430323	1.86965	0.941509	0.655858	0.698107	1.040899		0.03952	0.044578	0.03954	0.031207	-0.04196	-0.037162	-0.038341	-0.037286	0.013985	0.014749		309.321108	90.447495	335.166179	89.855581	16.794919	559.845785	590.599999	796.76623	598.751692	549.948789
	46.086728	44.853059	19.93174		0.21985	0.426114	1.872763	0.913043	0.613708	0.695065	1.027289		0.039612	0.044624	0.039837	0.031549	-0.041714	-0.036938	-0.038129	-0.03704	0.014062	0.014797		319.826292	94.413518	345.50602	95.482104	17.647005	583.447073	616.250239	832.290587	625.314057	563.814502
	45.954854	45.415186	20.595336		0.214542	0.423275	1.877317	0.882184	0.571157	0.690061	1.011965		0.039691	0.044661	0.0401	0.031853	-0.041491	-0.036736	-0.037938	-0.036818	0.014131	0.014838		330.06728	98.32402	355.858497	101.223425	18.523253	605.160215	639.27575	868.643527	652.377609	578.053451
	45.783243	45.911935	21.241658		0.210229	0.421862	1.88345	0.849413	0.528826	0.683272	0.994797		0.039758	0.044691	0.040331	0.03212	-0.041294	-0.036557	-0.037769	-0.036621	0.014191	0.014873		340.260887	102.153422	366.698047	107.047865	19.484807	627.01315	662.540755	905.307003	679.117421	592.721631
	45.570142	46.342987	21.866702		0.206958	0.421833	1.891278	0.815174	0.487176	0.674822	0.975604		0.039814	0.044714	0.04053	0.03235	-0.041122	-0.036401	-0.037621	-0.03645	0.014241	0.014903		350.567692	105.877711	378.350997	112.9259	20.586571	650.598385	688.332676	941.769666	704.814177	607.870257
	45.314494	46.708257	22.466339		0.204719	0.423047	1.900891	0.779894	0.446568	0.664664	0.954055		0.039861	0.044732	0.040698	0.032544	-0.040975	-0.036268	-0.037495	-0.036304	0.014283	0.014926		360.824094	109.481707	390.294662	118.840295	21.847614	674.996075	715.610638	977.56049	729.362424	623.523654
	45.015491	47.007739	23.03639		0.203447	0.425304	1.912213	0.74398	0.407317	0.652623	0.929943		0.039899	0.044746	0.040836	0.032703	-0.040855	-0.03616	-0.037391	-0.036184	0.014317	0.014945		370.751628	112.953366	401.705541	124.778171	23.274316	698.396209	742.154489	1012.22274	752.874218	639.696619
	44.672446	47.241375	23.572677		0.20305	0.428488	1.925039	0.707729	0.369743	0.638553	0.903298		0.039928	0.044757	0.040944	0.032826	-0.040761	-0.036075	-0.037311	-0.036091	0.014343	0.014959		380.092529	116.276015	411.989749	130.733143	24.867987	719.376924	766.122605	1045.232048	775.45111	656.390476
	44.285265	47.40885	24.071016		0.203432	0.432499	1.939295	0.671211	0.334099	0.622284	0.87419		0.03995	0.044764	0.041023	0.032914	-0.040694	-0.036014	-0.037253	-0.036023	0.014362	0.014969		388.688489	119.410883	421.651205	136.729795	26.605842	738.374238	787.486929	1075.741128	797.143309	673.542285
	43.854029	47.509773	24.52722		0.204499	0.437175	1.954917	0.634288	0.300571	0.603752	0.842667		0.039963	0.044769	0.041073	0.032967	-0.040653	-0.035977	-0.037218	-0.035983	0.014373	0.014975		396.410843	122.312613	431.521042	142.801944	28.457906	756.377935	806.759959	1102.806443	817.985716	691.069954
	43.378913	47.54363	24.937163		0.206199	0.442327	1.971672	0.596764	0.269312	0.583028	0.808739		0.039969	0.044771	0.041093	0.032985	-0.04064	-0.035965	-0.037206	-0.03597	0.014377	0.014977		403.166875	124.929657	442.125745	148.940157	30.38613	774.098668	824.380729	1125.553735	838.088498	708.841367
	42.860463	47.509407	25.296959		0.20848	0.447823	1.989094	0.558569	0.240461	0.560292	0.772463		0.039967	0.044771	0.041083	0.032967	-0.040654	-0.035977	-0.037218	-0.035984	0.014373	0.014975		409.007645	127.185713	452.772979	154.962003	32.32015	791.130202	840.494053	1143.385933	857.862875	726.524342
	42.299315	47.405967	25.602786		0.211304	0.453576	2.006567	0.51981	0.214096	0.535799	0.734121		0.039957	0.044769	0.041043	0.032913	-0.040696	-0.036015	-0.037254	-0.036025	0.014361	0.01497		414.020132	128.998293	462.465739	160.641799	34.181531	806.78708	855.17111	1155.775275	877.79527	743.736683
	41.696149	47.232058	25.850964		0.214669	0.459615	2.023528	0.480696	0.190238	0.509779	0.693989		0.03994	0.044764	0.040971	0.032821	-0.040767	-0.036078	-0.037314	-0.036095	0.014342	0.014959		418.160678	130.314464	470.404094	165.769819	35.903572	820.396711	868.028827	1162.249173	897.993568	760.137949
	41.051788	46.986042	26.038303		0.218599	0.465959	2.039735	0.441641	0.168861	0.482462	0.652423		0.039913	0.044756	0.040866	0.032691	-0.040866	-0.036168	-0.037399	-0.036194	0.014314	0.014944		420.947329	131.18044	476.449296	170.18985	37.458955	831.329662	877.160099	1162.520168	917.295662	775.527772
	40.367082	46.6662	26.161713		0.223103	0.472521	2.055082	0.403145	0.1499	0.45416	0.609894		0.039877	0.044743	0.040728	0.032522	-0.040994	-0.036284	-0.037509	-0.036322	0.014278	0.014923		421.806635	131.66315	480.601156	173.756973	38.828618	838.965979	880.339869	1156.339736	934.274483	789.735056
	39.642887	46.270819	26.218333		0.228144	0.479154	2.069383	0.365623	0.133262	0.425301	0.566858		0.039831	0.044726	0.040554	0.032311	-0.041151	-0.036427	-0.037645	-0.036479	0.014233	0.014897		420.439516	131.779669	482.900648	176.393031	39.998394	843.056869	876.452846	1143.594095	948.423703	802.527575
	38.880063	45.798207	26.205937		0.233627	0.485723	2.082365	0.329414	0.118845	0.39627	0.52371		0.039772	0.044702	0.040344	0.032058	-0.041338	-0.036598	-0.037807	-0.036667	0.014177	0.014865		417.321245	131.406383	483.504936	178.208313	40.967928	844.401084	867.515864	1124.54975	961.83561	813.500574
	38.079472	45.246674	26.122412		0.239412	0.492034	2.093792	0.294827	0.106517	0.367423	0.480897		0.0397	0.044671	0.040095	0.031761	-0.041556	-0.036797	-0.037995	-0.036885	0.014112	0.014826		413.061668	130.395319	482.591546	179.345939	41.739316	843.979098	856.090754	1099.540492	977.052266	822.219559
	37.24198	44.614755	25.965929		0.245337	0.497854	2.10332	0.262139	0.09613	0.339172	0.438963		0.039614	0.04463	0.039806	0.031419	-0.041803	-0.037024	-0.03821	-0.037134	0.014034	0.014779		407.959339	128.68183	480.341064	179.898517	42.323787	842.255572	843.678782	1069.098678	995.035585	828.390788
	36.368457	43.901519	25.735337		0.251212	0.503048	2.110629	0.231575	0.087538	0.311912	0.398447		0.03951	0.044579	0.039474	0.031029	-0.042079	-0.037279	-0.038451	-0.037413	0.013945	0.014724		401.570672	126.399931	476.941378	179.838225	42.754336	838.465427	829.252756	1034.230044	1012.980326	832.056076
	35.459776	43.106113	25.429584		0.256818	0.507433	2.115563	0.203288	0.080582	0.286019	0.359817		0.039389	0.044513	0.039097	0.03059	-0.042383	-0.037561	-0.038717	-0.037722	0.013841	0.014659		393.347521	123.712481	472.581916	179.120563	43.067308	831.667327	811.421613	996.006482	1027.541502	833.306197
	34.516866	42.228164	25.047943		0.261943	0.510782	2.118052	0.177353	0.075095	0.261784	0.323464		0.039246	0.044432	0.038675	0.030101	-0.042715	-0.03787	-0.039008	-0.03806	0.013724	0.014583		383.258544	120.764727	467.519635	177.825172	43.323294	821.354607	789.480681	955.093404	1036.73361	832.234276
	33.540774	41.268257	24.590338		0.266385	0.512877	2.118143	0.153812	0.0709	0.239412	0.289686		0.039081	0.044332	0.038205	0.029562	-0.043072	-0.038205	-0.039324	-0.038425	0.013594	0.014497		372.317599	117.666281	462.148057	176.282761	43.631926	807.899684	764.113465	911.334161	1041.320616	828.938203
	32.532561	40.227105	24.056778		0.269966	0.513588	2.115978	0.132685	0.067828	0.219025	0.258694		0.03889	0.044211	0.037686	0.028972	-0.043452	-0.038564	-0.039662	-0.038817	0.013454	0.014404		361.658914	114.522451	456.876357	174.85318	44.107639	791.776607	736.169259	864.477366	1042.388953	823.517094
	31.493453	39.106121	23.447625		0.272548	0.512841	2.111812	0.113959	0.065735	0.20067	0.230629		0.038673	0.044066	0.037117	0.028333	-0.043854	-0.038947	-0.040021	-0.039234	0.013305	0.014306		351.952496	111.43752	452.047146	173.802932	44.77475	773.100756	706.361242	814.631775	1040.277242	816.123308
	30.424951	37.90793	22.763859		0.27404	0.51064	2.1058	0.097583	0.064482	0.184336	0.205555		0.038426	0.043894	0.036496	0.027648	-0.044275	-0.039353	-0.040401	-0.039675	0.013157	0.014211		343.068864	108.51402	447.888392	173.23777	45.50237	751.369803	675.168174	762.52638	1034.036214	807.000889
	29.328593	36.635291	22.006526		0.274319	0.506996	2.098285	0.083476	0.063922	0.169969	0.183469		0.038147	0.043692	0.035822	0.026917	-0.044713	-0.039782	-0.0408	-0.040141	0.013017	0.014127		334.803792	105.853996	444.614089	173.245912	46.147517	726.034043	643.037336	708.950102	1022.602278	796.399562
	28.206216	35.291837	21.177069		0.27333	0.501909	2.089677	0.071539	0.06391	0.157476	0.164312		0.037834	0.043457	0.035096	0.026146	-0.045165	-0.04023	-0.041217	-0.04063	0.01289	0.01406		327.178347	103.543149	442.30005	173.829886	46.737558	697.260585	609.981649	654.618914	1005.593067	784.391958
	27.060098	33.882477	20.27752		0.271126	0.495414	2.080244	0.061673	0.064315	0.146721	0.147974		0.037487	0.043188	0.034319	0.025338	-0.045624	-0.040694	-0.041647	-0.041137	0.01278	0.014011		320.545023	101.643136	440.818809	174.866161	47.55046	666.271049	575.375041	600.141472	983.628361	770.790182
	25.892567	32.412254	19.309967		0.267795	0.487532	2.070417	0.053767	0.065008	0.137531	0.134312		0.037106	0.042885	0.033493	0.024497	-0.046087	-0.041171	-0.042086	-0.04166	0.012687	0.013983		315.277284	100.212091	440.027854	176.224369	48.877099	634.346129	538.559095	546.113216	957.394417	755.38869
	24.706396	30.887177	18.276949		0.263416	0.47831	2.060749	0.0477	0.065864	0.129723	0.123167		0.036689	0.042544	0.032619	0.023623	-0.04655	-0.041659	-0.042533	-0.042195	0.012612	0.013974		311.546649	99.250192	439.829179	177.892298	50.748876	601.846825	499.558009	492.961763	927.078494	738.09831
	23.504922	29.314479	17.181574		0.258092	0.467866	2.051549	0.043356	0.066772	0.123129	0.114368		0.036228	0.042158	0.031692	0.022714	-0.047016	-0.042161	-0.042991	-0.042746	0.012548	0.013977		309.270304	98.684624	440.180833	180.00655	52.870385	567.975798	459.255719	440.903353	892.239376	718.976445
	22.291539	27.701506	16.027004		0.252	0.456413	2.043066	0.040616	0.067655	0.117584	0.107726		0.035718	0.04172	0.030709	0.021766	-0.047487	-0.042679	-0.043461	-0.043315	0.012488	0.013987		308.342707	98.439178	441.04613	182.702913	54.933244	531.88553	418.583279	390.148162	852.411654	698.095594
	21.070196	26.05658	14.816899		0.245357	0.444247	2.03551	0.039345	0.068448	0.112901	0.103062		0.035155	0.041225	0.029668	0.02078	-0.047964	-0.043216	-0.043946	-0.043904	0.012428	0.013997		308.485783	98.471168	442.43319	185.844022	56.837494	493.356384	378.267501	341.102862	807.551055	675.680834
	19.845438	24.389073	13.555454		0.238366	0.431721	2.029063	0.039407	0.069098	0.108891	0.100211		0.034539	0.040673	0.028572	0.01976	-0.048446	-0.043772	-0.044445	-0.044515	0.012367	0.014007		309.235158	98.774097	444.398519	188.99757	58.708224	452.846696	338.814663	294.386299	758.068027	652.121994
	18.621871	22.708451	12.246917		0.231207	0.419256	2.023906	0.04065	0.069563	0.105414	0.099005		0.033871	0.040064	0.027426	0.018711	-0.048936	-0.044348	-0.04496	-0.04515	0.012304	0.014014		310.143794	99.342873	446.995145	191.740311	60.671793	410.84559	300.702975	250.620015	704.390333	627.788165
	17.404634	21.024983	10.896026		0.224019	0.4072	2.020132	0.042919	0.069794	0.102358	0.099248		0.033156	0.039403	0.026239	0.017637	-0.049418	-0.04493	-0.045477	-0.04579	0.012229	0.014009		311.299567	100.164414	450.157853	194.126159	62.654993	367.783453	264.066779	210.267663	646.839133	602.466721
	16.199362	19.349686	9.507971		0.216891	0.39581	2.017666	0.046052	0.069741	0.099624	0.10073		0.032407	0.038703	0.025026	0.016547	-0.049869	-0.045488	-0.045969	-0.046403	0.012129	0.013977		313.285755	101.218238	453.711916	196.650939	64.399793	324.036271	228.721945	173.646661	585.636864	575.406288
	15.011729	17.693625	8.087983		0.209857	0.385283	2.016376	0.049883	0.069374	0.097133	0.103239		0.031635	0.037975	0.023804	0.015445	-0.050263	-0.045996	-0.04641	-0.046954	0.01199	0.013903		316.663773	102.484786	457.478454	199.788358	65.653825	280.027077	194.515568	141.062103	521.08886	545.895059
	13.8477	16.068214	6.641649		0.202903	0.375752	2.016206	0.054266	0.068688	0.094832	0.106583		0.03085	0.037228	0.022586	0.014343	-0.050591	-0.046442	-0.04679	-0.04743	0.011811	0.013785		321.359217	103.963313	461.278189	203.403937	66.36284	236.948921	161.972753	112.712259	454.85892	514.160331
	12.713471	14.485149	5.174837		0.195986	0.367252	2.017207	0.059058	0.067685	0.09267	0.110599		0.030064	0.036474	0.021385	0.013252	-0.050857	-0.046827	-0.047112	-0.04783	0.011599	0.01363		326.792855	105.668016	464.931525	206.880308	66.629892	196.60623	132.156934	88.71058	389.689437	481.175039
	11.615224	12.956091	3.693427		0.189022	0.359704	2.019266	0.064118	0.066356	0.090585	0.115137		0.029284	0.03572	0.020214	0.012182	-0.051065	-0.047152	-0.047379	-0.048155	0.011363	0.013447		332.401775	107.607911	468.267137	209.634379	66.557045	160.72284	106.087728	69.133422	328.243828	447.906446
	10.558903	11.492228	2.20333		0.181918	0.352939	2.022115	0.069316	0.064695	0.088522	0.120035		0.028519	0.034977	0.019084	0.011144	-0.051223	-0.047423	-0.047598	-0.048413	0.011112	0.013244		338.000684	109.72215	471.217085	211.677454	66.179877	129.805377	84.052089	53.622872	271.827688	414.994405
	9.550288	10.104421	0.710479		0.174584	0.346734	2.025448	0.074555	0.062723	0.086462	0.125118		0.027778	0.034252	0.018003	0.010152	-0.051336	-0.047649	-0.047777	-0.048613	0.010856	0.013034		343.660979	111.902393	473.783709	213.424881	65.48877	103.533061	65.838938	41.525827	220.823623	382.856209
	8.595054	8.80336	-0.779245		0.166986	0.340855	2.028717	0.079758	0.060478	0.084402	0.130227		0.027069	0.033555	0.016982	0.009215	-0.051415	-0.047835	-0.047923	-0.048764	0.010607	0.012826		349.437899	114.043892	475.974229	215.256064	64.4776	81.564614	51.207926	32.196385	175.570624	351.88129
	7.697852	7.598053	-2.260501		0.159155	0.335047	2.031234	0.084838	0.058008	0.082332	0.13524		0.0264	0.032894	0.016029	0.008343	-0.051466	-0.047988	-0.048041	-0.048876	0.010371	0.012627		355.17364	116.087415	477.831619	217.10878	63.184297	63.51136	39.718917	25.118581	136.144934	322.220308
	6.86274	6.496533	-3.728258		0.151165	0.329063	2.032488	0.089706	0.055366	0.080233	0.140057		0.025777	0.032276	0.015152	0.007542	-0.051495	-0.048112	-0.048136	-0.048954	0.010153	0.012441		360.586703	118.000158	479.419615	218.664373	61.672375	48.957108	30.815769	19.851898	102.470237	293.885278
	6.093518	5.5064	-5.177658		0.143089	0.322677	2.032391	0.094276	0.052606	0.078103	0.144585		0.025208	0.03171	0.014358	0.00682	-0.051507	-0.048213	-0.048211	-0.049007	0.009955	0.012273		365.404328	119.744452	480.77083	219.631342	60.004842	37.480543	23.958083	15.969454	74.426765	266.872471
	5.391921	4.631781	-6.605234		0.134998	0.315722	2.031084	0.098476	0.049778	0.075955	0.148738		0.024699	0.031201	0.013652	0.006182	-0.051508	-0.048293	-0.048271	-0.04904	0.00978	0.012123		369.43887	121.239599	481.65775	219.969465	58.237922	28.620713	18.747814	13.149734	51.550142	241.061773
	4.758658	3.875082	-8.008204		0.126945	0.307982	2.028714	0.102275	0.046922	0.073801	0.152456		0.024252	0.030753	0.013038	0.005628	-0.051501	-0.048356	-0.048318	-0.049058	0.009629	0.011994		372.544767	122.383626	481.724241	219.762765	56.424485	21.897064	14.857305	11.123312	33.205603	216.275523
	4.194006	3.237946	-9.384125		0.118951	0.29916	2.025331	0.10564	0.044062	0.07165	0.155683		0.023871	0.030371	0.012517	0.005161	-0.051489	-0.048405	-0.048354	-0.049066	0.009502	0.011885		374.57037	123.084503	480.65312	219.077577	54.618647	16.844738	11.972834	9.639498	18.820998	192.38634
	3.695309	2.716864	-10.73282		0.111025	0.288977	2.020991	0.10853	0.041218	0.069504	0.158372		0.023556	0.030053	0.012089	0.004779	-0.051475	-0.048442	-0.048381	-0.049066	0.009398	0.011795		375.320227	123.319399	478.400536	217.852891	52.883237	13.107423	9.872829	8.573494	8.261847	169.614387
	3.258681	2.306162	-12.055061		0.103146	0.277324	2.01578	0.110904	0.03841	0.067365	0.160478		0.023305	0.029799	0.011748	0.004477	-0.051461	-0.048468	-0.0484	-0.049063	0.009316	0.011725		374.580513	123.094513	475.037294	215.974284	51.28474	10.374343	8.374365	7.853311	1.577249	148.325605
	2.879525	1.99879	-13.352054		0.095312	0.264282	2.009768	0.112767	0.035664	0.065231	0.161929		0.023113	0.029605	0.011489	0.004252	-0.05145	-0.048487	-0.048414	-0.04906	0.009255	0.011673		372.193055	122.41827	470.633009	213.353391	49.880853	8.358134	7.307155	7.409025	-1.337036	128.851095
	2.549218	1.779873	-14.627446		0.087579	0.250125	2.003006	0.114171	0.033018	0.063096	0.162661		0.022973	0.029463	0.011301	0.004091	-0.051442	-0.0485	-0.048423	-0.049056	0.009211	0.011635		368.317741	121.311242	465.248293	210.051681	48.679024	6.90423	6.572302	7.181474	-1.464254	111.320191
	2.257705	1.631764	-15.885749		0.080034	0.235229	1.995522	0.11518	0.030513	0.06095	0.162646		0.022875	0.029363	0.011169	0.003983	-0.051435	-0.048508	-0.048429	-0.049053	0.009181	0.01161		363.227156	119.798307	458.940564	206.183706	47.668896	5.905115	6.0962	7.115311	-0.099101	95.790738
	1.994935	1.536814	-17.131477		0.072768	0.219956	1.987223	0.115851	0.028184	0.058796	0.161898		0.022808	0.029294	0.01108	0.003914	-0.051431	-0.048512	-0.048432	-0.049051	0.009162	0.011594		357.194018	117.904347	451.767239	201.864083	46.840094	5.253328	5.805277	7.155193	1.463366	82.320498
	1.750853	1.47737	-18.369143		0.065859	0.204618	1.977932	0.116257	0.026057	0.056642	0.160447		0.022762	0.029248	0.01102	0.00387	-0.051428	-0.048515	-0.048435	-0.049049	0.009151	0.011584		350.491043	115.654244	443.785732	197.207428	46.182242	4.841409	5.625958	7.245776	1.928086	70.967232
	1.515405	1.435783	-19.603262		0.059372	0.189478	1.96753	0.116491	0.024153	0.054495	0.158324		0.022728	0.029212	0.010975	0.003839	-0.051426	-0.048518	-0.048437	-0.049049	0.009143	0.011577		343.390949	113.072879	435.053459	192.328358	45.684962	4.561896	5.484669	7.331718	0	61.788703
Subject #	14	Control	Male
	Joint Angles [deg]				EMG - filtered and normalised to max isometric trial									Knee Flexion-Extension Moment Arm[m]											Muscle Forces
	HipFlexion	KneeFlexion	AnkleDorsiflexion		Semimem	BicepsFemoris	RectusFemoris	Vasmed	Vaslat	medGastroc	latGastroc		Semimem	Semiten	BicepsFemorisLH	BicepsFemorisSH	RectusFemoris	Vasmed	Vasint	Vaslat	medGastroc	latGastroc		Semimem	Semiten	BicepsFemorisLH	BicepsFemorisSH	RectusFemoris	Vasmed	Vasint	Vaslat	medGastroc	latGastroc
	37.889323	12.35849	9.557826		0.04284	0.165164	0.148189	0.277908	0.323851	0.292578	0.117391		0.032333	0.039624	0.023252	0.013047	-0.056364	-0.051982	-0.052262	-0.052834	0.011995	0.014117		282.60777	61.838361	323.452088	149.645751	0.256371	145.375888	103.101651	83.128816	381.450226	89.024186
	37.774198	12.629534	9.586064		0.042693	0.165465	0.156404	0.292787	0.341809	0.303469	0.129956		0.03247	0.039757	0.02348	0.013261	-0.05633	-0.051924	-0.052215	-0.052774	0.012037	0.014151		279.493576	61.608455	323.748558	148.946147	0.294998	149.484899	109.144253	96.564552	393.694445	88.268364
	37.664791	12.969492	9.601791		0.042883	0.166996	0.164456	0.307935	0.359366	0.314014	0.143447		0.032643	0.039925	0.023765	0.013528	-0.056289	-0.051851	-0.052155	-0.0527	0.012092	0.014196		276.295997	61.360504	323.540986	148.505334	0.32827	154.807497	114.803469	106.052169	400.684345	87.73824
	37.56181	13.377126	9.609119		0.043397	0.169844	0.172304	0.323359	0.376545	0.324314	0.157868		0.032851	0.040125	0.024108	0.013848	-0.056239	-0.051761	-0.052081	-0.052609	0.012158	0.014249		272.992797	61.090712	322.925847	148.250132	0.356788	161.280334	120.369306	112.718352	403.385438	87.386065
	37.46596	13.8512	9.612155		0.044217	0.174069	0.179932	0.339043	0.393467	0.334488	0.173271		0.033092	0.040357	0.024505	0.014218	-0.056176	-0.051652	-0.051991	-0.052497	0.012233	0.014309		269.561744	60.795284	321.999614	148.107362	0.381157	168.840058	126.131774	117.689785	402.763232	87.164091
	37.377947	14.390477	9.615009		0.045321	0.179685	0.187326	0.354978	0.410215	0.344627	0.189732		0.033365	0.040618	0.024956	0.014638	-0.056098	-0.051521	-0.051883	-0.052362	0.012315	0.014374		265.980601	60.470423	320.858762	148.003842	0.401978	177.423319	132.380881	122.093152	399.783236	87.024569
	37.298479	14.993721	9.62179		0.046693	0.186675	0.194439	0.371079	0.426843	0.354783	0.207318		0.033666	0.040907	0.025458	0.015104	-0.056003	-0.051368	-0.051755	-0.052201	0.012402	0.01444		262.227135	60.112334	319.599765	147.866392	0.419856	186.966767	139.406635	127.055139	395.410961	86.919751
	37.22826	15.659694	9.636606		0.048311	0.194994	0.201207	0.387162	0.443395	0.364995	0.22608		0.033996	0.041221	0.026009	0.015616	-0.055889	-0.051189	-0.051604	-0.052012	0.012492	0.014507		258.279111	59.717222	318.319098	147.621832	0.435393	197.407053	147.499045	133.70243	390.611915	86.801888
	37.167996	16.387159	9.663567		0.050166	0.204585	0.207544	0.402967	0.459862	0.375238	0.246012		0.034352	0.041559	0.026609	0.016172	-0.055753	-0.050983	-0.051429	-0.051792	0.012582	0.014572		254.11454	59.281358	317.113258	147.197289	0.449222	208.680909	156.9466	143.158047	386.349584	86.623273
	37.11818	17.174488	9.706968		0.052252	0.215373	0.213334	0.41811	0.476182	0.385443	0.267053		0.034731	0.04192	0.027255	0.016769	-0.055592	-0.050746	-0.051227	-0.051537	0.01267	0.014632		249.783212	58.8208	316.08547	146.610072	0.470789	220.749774	167.593842	155.474618	382.995677	86.348257
	37.078795	18.019129	9.771538		0.054556	0.227256	0.218483	0.432158	0.492229	0.395589	0.289101		0.035133	0.042299	0.027944	0.017404	-0.055401	-0.050475	-0.050994	-0.051241	0.012752	0.014684		245.50604	58.398779	315.354996	146.092485	0.53055	233.633974	178.226909	168.152884	379.511078	85.96994
	37.049746	18.91839	9.862071		0.057064	0.240104	0.222959	0.444701	0.507802	0.405698	0.312061		0.035554	0.042694	0.028673	0.018073	-0.055175	-0.050164	-0.050724	-0.0509	0.012824	0.014721		241.526604	58.08467	315.040295	145.905781	0.662115	247.363711	187.489303	178.341638	374.662318	85.486555
	37.03069	19.869073	9.983055		0.059791	0.253745	0.226713	0.455336	0.522622	0.415778	0.335893		0.03599	0.043102	0.029438	0.018772	-0.054913	-0.049814	-0.050418	-0.050514	0.012883	0.014744		237.76592	57.844659	314.817746	145.972463	0.911635	262.150079	195.67345	186.035073	368.820754	85.028652
	37.020778	20.866957	10.138359		0.062762	0.267971	0.22969	0.463661	0.536381	0.425828	0.360577		0.036436	0.043516	0.030231	0.019497	-0.054621	-0.049434	-0.050083	-0.050094	0.012934	0.014755		233.492646	57.43624	313.469651	145.52994	1.350629	278.570006	206.406628	196.982009	365.603382	84.994385
	37.019094	21.907691	10.33177		0.066025	0.282585	0.231879	0.469335	0.548871	0.435823	0.386103		0.036885	0.043929	0.031044	0.020244	-0.054308	-0.049034	-0.049728	-0.049651	0.01298	0.014759		227.903786	56.594019	309.681972	143.740226	2.053859	297.242155	223.688168	217.581092	368.988057	85.812791
	37.024456	22.986214	10.566365		0.069634	0.297404	0.233291	0.472165	0.559931	0.445772	0.412489		0.037332	0.044337	0.03187	0.021009	-0.053978	-0.048622	-0.049362	-0.049197	0.013024	0.014758		220.768109	55.238143	303.07563	140.354077	3.111058	318.590315	249.062326	250.627861	380.461591	87.799172
	37.035216	24.096252	10.843995		0.073641	0.312228	0.233946	0.472097	0.569464	0.455718	0.439718		0.037772	0.044736	0.032702	0.021787	-0.053635	-0.048202	-0.048986	-0.048734	0.013066	0.014754		212.839088	53.608313	294.881742	136.13619	4.637743	342.702661	279.845193	292.712545	397.2207	91.072958
	37.049679	25.231394	11.166375		0.078081	0.326886	0.23386	0.469204	0.577441	0.465713	0.467667		0.038202	0.04512	0.033536	0.022573	-0.053279	-0.047776	-0.048603	-0.048265	0.013106	0.014746		204.960001	51.973257	286.479322	131.943582	6.75127	369.624923	312.959554	339.841517	416.062583	95.7294
	37.065971	26.38463	11.534216		0.082976	0.341226	0.233045	0.463721	0.583854	0.475753	0.496132		0.038617	0.045485	0.034363	0.023361	-0.052914	-0.047348	-0.048217	-0.047793	0.013145	0.014736		197.578764	50.467626	278.655644	128.218197	9.532041	398.918057	346.622864	389.5744	435.07472	101.611979
	37.081952	27.54806	11.946755		0.088341	0.355132	0.231477	0.455879	0.588674	0.485801	0.524783		0.039013	0.045829	0.035178	0.024145	-0.052543	-0.046922	-0.047831	-0.047323	0.013183	0.014724		190.561678	49.028815	271.327463	124.791366	13.00609	429.42986	380.957194	441.755818	454.242733	108.193795
	37.095466	28.713712	12.40309		0.09417	0.368547	0.229102	0.445907	0.591845	0.495917	0.553197		0.039387	0.046147	0.035974	0.024919	-0.052169	-0.0465	-0.047448	-0.046859	0.013222	0.014712		183.729575	47.5797	264.343742	121.448972	17.196048	459.969919	416.237271	496.406504	473.710128	114.934332
	37.104341	29.873505	12.901371		0.100448	0.381486	0.225908	0.43409	0.593297	0.506356	0.581021		0.039736	0.046438	0.036746	0.02568	-0.051793	-0.046086	-0.04707	-0.046403	0.013263	0.014703		176.942848	46.089179	257.622052	118.101338	22.158982	490.032937	452.745204	553.300425	493.836117	121.875246
	37.106394	31.019223	13.438564		0.107141	0.393992	0.22194	0.420805	0.592895	0.517335	0.608056		0.040063	0.046705	0.037493	0.026426	-0.051416	-0.045678	-0.046697	-0.045954	0.01331	0.014701		170.111715	44.584111	251.166375	114.81552	27.995332	519.976509	490.772394	611.900758	515.2516	129.791419
	37.099446	32.142669	14.011537		0.114213	0.406276	0.217251	0.406476	0.590425	0.528933	0.634118		0.04037	0.046951	0.038214	0.027155	-0.051036	-0.045275	-0.046327	-0.045513	0.013367	0.014708		163.15821	43.095198	244.988295	111.668397	34.803032	550.196055	530.569498	671.625481	538.577793	139.484731
	37.081495	33.236321	14.616587		0.121615	0.418595	0.211913	0.391475	0.585728	0.541145	0.65896		0.040658	0.047177	0.038907	0.027865	-0.050656	-0.04488	-0.045963	-0.04508	0.013434	0.014727		156.233565	41.656955	239.154958	108.732272	42.540176	580.631092	571.291023	731.219514	563.719842	151.233221
	37.05073	34.293392	15.249391		0.129261	0.431189	0.206059	0.376103	0.57891	0.553898	0.682384		0.040925	0.047382	0.039567	0.028552	-0.050278	-0.044495	-0.045605	-0.044659	0.013511	0.014756		149.736482	40.308021	233.793496	106.074511	51.013865	610.728857	610.907887	788.701032	589.809702	164.749302
	37.005366	35.3072	15.905592		0.137041	0.444248	0.199825	0.360598	0.570106	0.56709	0.704191		0.04117	0.047565	0.040192	0.029209	-0.049908	-0.044123	-0.045259	-0.044253	0.013596	0.014795		144.06471	39.087197	229.032629	103.760583	60.029284	639.924969	647.419214	842.201876	615.973487	179.700383
	36.943919	36.272435	16.580732		0.144835	0.457854	0.193299	0.345091	0.55933	0.580594	0.724239		0.041394	0.047728	0.040779	0.029835	-0.049548	-0.043767	-0.044927	-0.043864	0.013686	0.014842		139.349312	38.032437	224.972959	101.822806	69.504111	667.913564	680.574985	892.866379	641.993011	195.41448
	36.865186	37.185058	17.270262		0.152517	0.472011	0.186584	0.329638	0.546533	0.594228	0.742328		0.041597	0.047871	0.041326	0.030427	-0.049202	-0.043428	-0.04461	-0.043496	0.013782	0.014897		135.474364	37.180906	221.689047	100.262794	79.4602	694.628208	711.746686	944.628823	668.257353	210.905288
	36.767996	38.041177	17.969641		0.159946	0.4866	0.1798	0.314245	0.531693	0.60779	0.758114		0.041778	0.047995	0.041833	0.030982	-0.048872	-0.043109	-0.044312	-0.043149	0.013881	0.014957		132.321	36.567643	219.257135	99.084325	89.915699	720.04532	742.30913	1001.0686	695.148747	225.246698
	36.651494	38.83846	18.674557		0.166941	0.501348	0.173049	0.298871	0.514843	0.621116	0.771303		0.041941	0.048103	0.042299	0.031498	-0.048559	-0.04281	-0.044032	-0.042824	0.013981	0.015021		129.870258	36.194756	217.79517	98.343268	100.768977	744.671872	772.730233	1058.549351	722.582927	238.642532
	36.515075	39.575811	19.380878		0.173288	0.51583	0.16641	0.283465	0.495949	0.634152	0.781802		0.042084	0.048195	0.042725	0.031975	-0.048267	-0.042532	-0.043771	-0.042523	0.014079	0.015086		128.182495	36.038207	217.454216	98.136855	111.823298	769.436077	802.757857	1107.705549	750.105238	252.193753
	36.358159	40.252256	20.084501		0.178745	0.529518	0.159932	0.268013	0.47498	0.646918	0.789649		0.042211	0.048273	0.043111	0.032412	-0.047994	-0.042276	-0.043531	-0.042245	0.014173	0.01515		127.310359	36.073788	218.383811	98.556927	122.888666	795.179516	832.134429	1140.111196	777.275045	266.938836
	36.180387	40.867916	20.781636		0.183086	0.54193	0.153612	0.252568	0.452101	0.659456	0.795088		0.042323	0.04834	0.043459	0.032808	-0.047743	-0.042042	-0.04331	-0.04199	0.014261	0.015209		127.182871	36.284157	220.703039	99.613777	133.891952	821.516495	860.782267	1161.049282	803.954293	282.826854
	35.981544	41.423656	21.468707		0.186141	0.552707	0.147439	0.237217	0.427595	0.671788	0.798345		0.04242	0.048395	0.04377	0.033164	-0.047514	-0.041829	-0.043109	-0.041759	0.01434	0.015263		127.645013	36.656641	224.510281	101.262266	144.839473	847.227071	888.745969	1185.121572	830.210612	299.066351
	35.76143	41.920386	22.142162		0.187808	0.561584	0.141402	0.22208	0.401799	0.683908	0.799571		0.042504	0.048442	0.044046	0.03348	-0.047307	-0.041638	-0.042929	-0.041552	0.01441	0.01531		128.560175	37.17992	229.873363	103.457223	155.722231	871.187922	916.069235	1225.535664	856.103786	314.920008
	35.519917	42.359305	22.798689		0.188041	0.568406	0.135498	0.207241	0.375068	0.695731	0.798887		0.042576	0.04848	0.044288	0.033759	-0.047123	-0.041469	-0.042768	-0.041367	0.014471	0.01535		129.994155	37.855494	236.555074	106.163877	166.360967	893.41419	942.76303	1279.597392	881.574518	330.341134
	35.256919	42.741785	23.435109		0.186918	0.573173	0.129722	0.192759	0.347797	0.707092	0.796538		0.042636	0.048512	0.044496	0.034	-0.046961	-0.04132	-0.042628	-0.041206	0.014523	0.015384		132.13028	38.692307	244.141084	109.353496	176.477565	914.582062	968.819315	1335.379254	906.494366	345.684057
	34.972349	43.069161	24.048265		0.184567	0.575971	0.124069	0.178664	0.320383	0.717799	0.792769		0.042687	0.048537	0.044674	0.034206	-0.046821	-0.041192	-0.042508	-0.041067	0.014567	0.015412		135.112215	39.695993	252.257085	112.993774	185.833961	935.26732	994.171996	1382.025434	930.738678	361.296619
	34.666087	43.342464	24.635147		0.181139	0.576923	0.118535	0.164973	0.293189	0.72764	0.787673		0.042728	0.048557	0.044821	0.034378	-0.046703	-0.041085	-0.042407	-0.04095	0.014603	0.015436		138.742866	40.844004	260.878607	117.022168	194.534235	955.145928	1018.275686	1418.506673	954.221313	377.431973
	34.338	43.562571	25.192816		0.176808	0.576209	0.113124	0.151696	0.266502	0.736315	0.781337		0.04276	0.048572	0.044938	0.034515	-0.046607	-0.040999	-0.042325	-0.040856	0.014633	0.015454		142.656645	42.09986	270.154156	121.361185	202.851637	973.448937	1040.34801	1448.652492	976.87517	394.296454
	33.987947	43.730309	25.718354		0.171726	0.573906	0.107827	0.138915	0.240576	0.743471	0.773783		0.042784	0.048583	0.045027	0.03462	-0.046532	-0.040933	-0.042263	-0.040785	0.014655	0.015468		146.558263	43.435127	280.187957	125.940297	210.993342	989.355038	1059.656596	1476.050269	998.637261	412.000917
	33.615761	43.846155	26.208983		0.166018	0.569918	0.102613	0.126719	0.21565	0.748741	0.764938		0.0428	0.04859	0.045087	0.034692	-0.046479	-0.040888	-0.04222	-0.040735	0.01467	0.015478		150.64265	44.877256	290.772149	130.737472	218.705233	1001.705612	1075.823478	1502.390282	1019.471873	430.003818
	33.221259	43.910439	26.661982		0.159823	0.563955	0.097438	0.115174	0.191897	0.751928	0.75467		0.042808	0.048593	0.045119	0.034732	-0.046447	-0.040863	-0.042197	-0.040708	0.014678	0.015484		155.310365	46.477134	301.567966	135.751015	225.539698	1009.200555	1088.619347	1528.567066	1039.354736	447.489964
	32.804275	43.923499	27.074669		0.15328	0.555581	0.092261	0.104305	0.169427	0.752946	0.742803		0.042808	0.048593	0.045124	0.034741	-0.046438	-0.040858	-0.042192	-0.040702	0.01468	0.015485		160.898498	48.279373	312.274189	140.972796	231.12281	1010.873658	1097.876047	1555.041155	1058.268367	463.925172
	32.364716	43.885727	27.444574		0.146526	0.54426	0.087065	0.094112	0.148319	0.751652	0.729192		0.042801	0.048589	0.045101	0.034717	-0.046449	-0.040873	-0.042206	-0.040718	0.014675	0.015482		167.377792	50.2923	322.806501	146.357543	235.505075	1007.667714	1103.77163	1579.810903	1076.233815	480.384893
	31.902518	43.797535	27.7693		0.139657	0.529456	0.081848	0.08457	0.128646	0.747832	0.713812		0.042786	0.048583	0.045051	0.034662	-0.046482	-0.040907	-0.042238	-0.040756	0.014664	0.015475		174.589186	52.511386	333.157439	151.846824	238.887383	1001.20191	1106.606815	1600.002269	1093.285784	498.514903
	31.417664	43.659438	28.046517		0.132731	0.510886	0.076603	0.075653	0.110476	0.741239	0.696767		0.042764	0.048572	0.044973	0.034576	-0.046536	-0.040961	-0.04229	-0.040815	0.014645	0.015463		182.380741	54.930978	343.321158	157.391707	241.441973	992.674606	1106.59591	1613.485701	1109.442195	519.488116
	30.910353	43.472448	28.274207		0.125798	0.4886	0.071339	0.067345	0.09384	0.731689	0.678214		0.042733	0.048557	0.044867	0.034459	-0.04661	-0.041034	-0.042359	-0.040895	0.01462	0.015447		190.635247	57.540142	353.299109	162.988698	243.203464	981.271501	1103.540031	1621.6905	1124.640781	542.216956
	30.380851	43.237727	28.450442		0.118894	0.463141	0.066097	0.059636	0.078751	0.719278	0.658288		0.042695	0.048538	0.044735	0.034312	-0.046704	-0.041126	-0.042446	-0.040995	0.014589	0.015427		199.245844	60.326369	363.09492	168.647844	244.165458	965.578396	1097.117135	1627.106721	1138.795374	564.940087
	29.829501	42.956594	28.57339		0.112057	0.435298	0.060934	0.052525	0.065202	0.704346	0.637171		0.042649	0.048514	0.044577	0.034135	-0.046817	-0.041236	-0.04255	-0.041114	0.014551	0.015402		208.162101	63.280657	372.709123	174.369368	244.28051	944.78241	1087.12065	1631.339128	1151.9382	586.253962
	29.256954	42.631007	28.641592		0.105316	0.405804	0.055893	0.046004	0.053161	0.687141	0.61512		0.042594	0.048485	0.044393	0.03393	-0.046947	-0.041363	-0.04267	-0.041252	0.014508	0.015374		217.559299	66.408035	382.129865	180.11419	243.337019	920.476347	1073.805967	1632.450584	1164.575083	606.186667
	28.663943	42.263081	28.653681		0.098707	0.375313	0.051006	0.040058	0.042572	0.667757	0.592538		0.04253	0.048451	0.044184	0.033698	-0.047094	-0.041506	-0.042804	-0.041408	0.014458	0.015341		227.669116	69.717035	391.342209	185.833408	241.082375	894.854332	1057.543961	1627.61862	1177.330222	625.124171
	28.051288	41.855059	28.608403		0.092253	0.344411	0.046301	0.034667	0.033369	0.646263	0.569764		0.042458	0.04841	0.04395	0.033439	-0.047257	-0.041663	-0.042953	-0.041579	0.014402	0.015304		238.557605	73.195215	400.383465	191.514289	237.443908	869.531166	1038.664387	1614.831036	1190.706416	643.307365
	27.42013	41.409607	28.504877		0.085972	0.313631	0.041812	0.029805	0.025471	0.622706	0.547003		0.042376	0.048364	0.043693	0.033155	-0.047434	-0.041835	-0.043115	-0.041765	0.01434	0.015263		249.735142	76.759758	409.466235	197.265443	232.952643	844.178013	1017.359045	1594.794103	1204.799165	660.490408
	26.771671	40.929477	28.342299		0.079878	0.283448	0.037575	0.025447	0.018786	0.59704	0.524342		0.042286	0.04831	0.043414	0.032848	-0.047623	-0.042018	-0.043288	-0.041965	0.014272	0.015217		260.595928	80.313124	418.839755	203.220849	228.265753	818.059271	993.790834	1568.783306	1219.618685	676.325565
	26.107209	40.417444	28.119984		0.074001	0.254248	0.033618	0.021569	0.013219	0.56919	0.501764		0.042187	0.04825	0.043114	0.032518	-0.047823	-0.042213	-0.043471	-0.042177	0.014198	0.015167		270.728209	83.775737	428.675455	209.470904	223.76904	790.77448	968.121648	1537.856811	1235.210201	690.524395
	25.428299	39.876336	27.837568		0.068368	0.226325	0.029956	0.018149	0.008667	0.539182	0.479182		0.042079	0.048182	0.042794	0.032169	-0.048032	-0.042418	-0.043664	-0.042399	0.014121	0.015114		280.267904	87.118704	438.92519	215.983019	219.082426	762.869054	940.51054	1502.459432	1251.717734	702.965794
	24.736546	39.308991	27.494749		0.062998	0.199891	0.026602	0.015166	0.005028	0.507076	0.456565		0.041962	0.048106	0.042455	0.031802	-0.04825	-0.042632	-0.043865	-0.042632	0.014042	0.015061		289.446214	90.32195	449.501986	222.70299	213.69265	735.053107	911.116053	1462.927488	1269.300665	713.558024
	24.033631	38.718153	27.091337		0.05789	0.175083	0.023562	0.012593	0.002199	0.473149	0.433915		0.041835	0.048022	0.042098	0.03142	-0.048475	-0.042854	-0.044074	-0.042873	0.013964	0.01501		298.305761	93.346107	460.212771	229.557257	207.370392	707.750488	880.092394	1419.28759	1287.549984	722.224798
	23.32143	38.106339	26.627414		0.053022	0.151992	0.020835	0.010398	0.000104	0.437958	0.411302		0.0417	0.047929	0.041724	0.031024	-0.048706	-0.043084	-0.044289	-0.043122	0.013888	0.014961		306.439585	96.105819	470.611516	236.426099	200.563273	680.702574	847.583441	1370.827977	1304.701599	728.926677
	22.601846	37.476031	26.103104		0.048372	0.130663	0.018415	0.008551	0.001418	0.402131	0.388868		0.041555	0.047828	0.041335	0.030616	-0.048942	-0.043319	-0.044509	-0.043378	0.013814	0.014916		313.376195	98.509055	480.216688	243.182632	193.815883	653.552344	813.731036	1316.733369	1318.801889	733.629524
	21.876837	36.829559	25.518658		0.043926	0.111104	0.016294	0.007018	0.002389	0.366258	0.366684		0.041402	0.047719	0.040932	0.030197	-0.049181	-0.04356	-0.044735	-0.043639	0.013743	0.014874		318.790481	100.468433	488.741988	249.639143	187.426304	626.102498	778.603059	1256.773878	1329.037017	736.289628
	21.148479	36.168946	24.874578		0.039678	0.093305	0.014462	0.005772	0.002917	0.330827	0.344811		0.041241	0.047601	0.040515	0.029769	-0.049422	-0.043805	-0.044964	-0.043906	0.013675	0.014836		322.653363	101.905968	496.29596	255.4849	181.19406	598.47877	742.11781	1191.903543	1336.898281	736.843915
	20.418863	35.496176	24.1714		0.035635	0.077252	0.012904	0.004786	0.003083	0.296269	0.323341		0.041071	0.047474	0.040086	0.029333	-0.049666	-0.044053	-0.045195	-0.044177	0.013612	0.014803		324.971174	102.745365	503.031622	260.396662	174.860475	570.84305	704.177266	1123.220309	1344.131134	735.231549
	19.690089	34.813099	23.409827		0.031807	0.062909	0.011604	0.004034	0.002957	0.262947	0.302364		0.040893	0.047339	0.039645	0.02889	-0.04991	-0.044304	-0.045429	-0.044451	0.013552	0.014774		325.725486	102.955509	508.845765	264.24041	168.324543	543.129189	664.823484	1051.909932	1350.538873	731.763087
	18.964281	34.121338	22.590845		0.028204	0.050221	0.010543	0.00349	0.002607	0.231189	0.282013		0.040707	0.047195	0.039194	0.02844	-0.050154	-0.044557	-0.045663	-0.044728	0.013497	0.01475		324.855238	102.583097	513.193897	267.208012	161.756792	514.878311	624.339768	979.309405	1352.579986	727.388702
	18.243564	33.42249	21.715474		0.024835	0.039113	0.0097	0.003134	0.002086	0.201261	0.26241		0.040514	0.047043	0.038734	0.027986	-0.050397	-0.044812	-0.045899	-0.045006	0.013447	0.014731		322.298145	101.682608	515.497913	269.520718	155.351773	485.60125	583.034964	906.75849	1346.446755	723.100494
	17.529999	32.718084	20.784973		0.021708	0.029502	0.009054	0.002948	0.001445	0.173356	0.243621		0.040314	0.046883	0.038265	0.027529	-0.050638	-0.045068	-0.046136	-0.045286	0.013401	0.014716		318.148415	100.313313	515.703912	271.251306	149.15619	455.255825	541.306459	834.959497	1331.70665	718.775324
	16.825555	32.009549	19.800955		0.018829	0.021288	0.008583	0.002918	0.000722	0.147598	0.225687		0.040107	0.046716	0.037789	0.027068	-0.050878	-0.045323	-0.046372	-0.045566	0.01336	0.014706		312.730476	98.541527	514.529159	272.254128	142.999237	424.457428	499.681893	763.676962	1312.892433	712.649405
	16.132188	31.298305	18.765069		0.016202	0.01437	0.008267	0.003029	0.00004	0.124058	0.208617		0.039895	0.046541	0.037308	0.026607	-0.051114	-0.045578	-0.046606	-0.045845	0.013324	0.014701		306.383457	96.433915	512.7343	272.368782	136.697226	393.866621	458.691058	692.621115	1294.794476	702.8841
	15.451696	30.585766	17.679306		0.013828	0.008635	0.008084	0.003269	0.000842	0.102754	0.192369		0.039677	0.04636	0.036822	0.026145	-0.051347	-0.045831	-0.046838	-0.046124	0.013292	0.0147		299.311033	94.04936	510.413919	271.533882	130.230741	363.873045	418.563403	622.255793	1277.126554	689.69108
	14.785673	29.873344	16.546087		0.011704	0.003968	0.00801	0.003624	0.001636	0.083661	0.176859		0.039452	0.046171	0.03633	0.025681	-0.051578	-0.046085	-0.04707	-0.046402	0.013264	0.014703		291.546288	91.436941	506.823716	269.812756	123.787258	334.525121	379.150103	553.993975	1253.208587	675.864332
	14.135693	29.16245	15.367879		0.009825	0.000248	0.008027	0.004081	0.002415	0.066711	0.161973		0.03922	0.045974	0.035832	0.025216	-0.051808	-0.046339	-0.047301	-0.046682	0.013238	0.014709		283.112799	88.644632	501.178706	267.269391	117.559618	305.853104	340.296226	489.277374	1216.16801	664.257249
	13.50308	28.454532	14.147602		0.008177	0.002611	0.008112	0.00463	0.003166	0.051815	0.147607		0.03898	0.045768	0.035329	0.024749	-0.052035	-0.046593	-0.047533	-0.046962	0.013213	0.014715		274.070586	85.707661	493.033546	263.774455	111.533056	277.982594	302.324556	428.704819	1164.839138	654.932275
	12.888892	27.751083	12.888664		0.00675	0.004745	0.00825	0.005259	0.003879	0.038864	0.133707		0.038733	0.045554	0.034823	0.024281	-0.052261	-0.046848	-0.047764	-0.047242	0.01319	0.014722		264.519012	82.647495	482.309622	258.989871	105.468644	251.142129	266.073695	371.965013	1104.218382	644.938276
	12.294158	27.053602	11.594529		0.005527	0.006246	0.008423	0.005954	0.004548	0.027737	0.120291		0.03848	0.045331	0.034313	0.023814	-0.052485	-0.047103	-0.047995	-0.047522	0.013167	0.014729		254.563462	79.485285	468.957635	252.583123	99.127771	225.559121	232.378994	318.72961	1039.404063	631.30238
	11.719615	26.363658	10.269204		0.004491	0.007207	0.008618	0.006704	0.005168	0.018303	0.107409		0.038222	0.045102	0.033802	0.023347	-0.052707	-0.047357	-0.048225	-0.047802	0.013144	0.014735		244.391013	76.249577	453.15104	244.542216	92.502426	201.335334	201.494599	269.237484	971.381839	613.628093
	11.165725	25.682889	8.917201		0.003622	0.007719	0.008822	0.007495	0.005732	0.010424	0.095129		0.037958	0.044866	0.03329	0.022883	-0.052925	-0.047609	-0.048452	-0.048079	0.013121	0.014742		234.264399	72.975771	435.269595	235.152005	85.798163	178.456162	173.136391	224.252828	897.32852	593.904975
	10.632925	25.012944	7.543088		0.002904	0.007858	0.009019	0.00831	0.006241	0.003952	0.083541		0.037692	0.044626	0.03278	0.022423	-0.05314	-0.047859	-0.048677	-0.048355	0.013099	0.014747		224.42998	69.698091	415.69514	224.708468	79.221222	156.910848	147.01975	184.511506	814.516066	574.10099
	10.121371	24.355586	6.151989		0.002318	0.007694	0.009203	0.009134	0.006691	0.001266	0.072722		0.037423	0.044382	0.032273	0.021968	-0.05335	-0.048105	-0.048898	-0.048627	0.013076	0.014752		214.832579	66.428328	394.720212	213.506552	72.862345	136.817756	123.170586	149.99441	723.96126	554.434277
	9.630999	23.71267	4.749472		0.001848	0.007289	0.009364	0.009953	0.007084	0.005306	0.062727		0.037153	0.044135	0.031771	0.021519	-0.053554	-0.048348	-0.049116	-0.048894	0.013052	0.014756		205.177602	63.160458	372.566441	201.840382	66.720566	118.39777	101.861363	120.083002	629.654204	533.733646
	9.161719	23.086064	3.341147		0.00148	0.006697	0.009496	0.010752	0.007422	0.008357	0.05359		0.036884	0.043888	0.031277	0.021079	-0.053753	-0.048585	-0.049327	-0.049156	0.013028	0.014758		195.188924	59.890576	349.45957	189.998654	60.794924	101.854861	83.34205	94.16458	535.639438	510.884337
	8.713228	22.477778	1.933014		0.001202	0.005966	0.009591	0.011513	0.007709	0.010527	0.045326		0.036616	0.04364	0.030792	0.02065	-0.053945	-0.048816	-0.049534	-0.04941	0.013004	0.01476		184.90355	56.647385	325.701142	178.202514	55.116041	87.14638	67.496757	71.905642	445.618369	485.954671
	8.285073	21.889917	0.531336		0.001002	0.005139	0.009649	0.012214	0.007948	0.011933	0.037936		0.036351	0.043394	0.030318	0.020232	-0.054131	-0.04904	-0.049733	-0.049658	0.012979	0.014759		174.571331	53.481752	301.644221	166.627193	49.736013	74.06204	53.9609	53.162472	363.059166	459.817176
	7.876785	21.324597	-0.857623		0.000869	0.004251	0.009669	0.012838	0.008144	0.012686	0.031399		0.036091	0.043151	0.029857	0.019827	-0.054309	-0.049258	-0.049927	-0.049899	0.012955	0.014758		164.421434	50.438055	277.650156	155.415717	44.705499	62.400165	42.38792	37.793637	291.127391	433.287464
	7.487749	20.784018	-2.227635		0.000797	0.003333	0.009654	0.013365	0.008303	0.012887	0.025687		0.035837	0.042913	0.029412	0.019437	-0.054479	-0.049466	-0.050112	-0.05013	0.01293	0.014754		154.432684	47.490723	254.154082	144.394248	40.056501	52.078561	32.661659	25.64408	229.973193	406.45005
	7.117267	20.270427	-3.572496		0.000775	0.00241	0.009609	0.013783	0.008432	0.012631	0.020763		0.035591	0.042682	0.028985	0.019064	-0.054637	-0.049664	-0.050286	-0.050348	0.012905	0.014749		144.438542	44.573575	231.633984	133.20496	35.810185	43.084418	24.799736	16.550834	177.995818	378.96494
	6.764626	19.786044	-4.886111		0.000797	0.001501	0.009538	0.014077	0.008535	0.012003	0.016577		0.035354	0.04246	0.02858	0.018711	-0.054784	-0.049847	-0.050447	-0.050551	0.012879	0.014742		134.31509	41.630507	210.473183	121.553344	31.984	35.39935	18.80365	10.336498	133.66522	350.564919
	6.428994	19.332835	-6.163284		0.000852	0.000619	0.009446	0.014234	0.00862	0.011081	0.013081		0.03513	0.042248	0.028197	0.018379	-0.054917	-0.050014	-0.050595	-0.050736	0.012852	0.014733		124.306559	38.693111	190.265923	109.688507	28.565669	28.951706	14.527593	6.704815	96.216245	321.629397
	6.10948	18.912639	-7.399263		0.000937	0.000229	0.009342	0.014259	0.008691	0.009937	0.010219		0.03492	0.042048	0.027839	0.018069	-0.055036	-0.050166	-0.050727	-0.050903	0.012824	0.014721		114.839209	35.836338	170.216287	98.128352	25.52822	23.643497	11.75292	5.300762	65.261946	292.857513
	5.805177	18.527198	-8.589549		0.001044	0.001024	0.009225	0.014161	0.008755	0.00863	0.007931		0.034724	0.041862	0.027509	0.017784	-0.05514	-0.050301	-0.050844	-0.051052	0.012795	0.014707		106.254371	33.126526	149.698938	87.314724	22.846938	19.371511	10.230982	5.70506	40.453265	264.920047
	5.515044	18.177581	-9.731349		0.001169	0.001772	0.009102	0.013956	0.008814	0.007215	0.006156		0.034545	0.041691	0.027208	0.017523	-0.05523	-0.05042	-0.050947	-0.051182	0.012766	0.014691		98.302146	30.568856	129.277178	77.154857	20.513312	15.998016	9.510937	7.06073	21.682515	238.277739
	5.237985	17.864576	-10.822588		0.001306	0.002465	0.008976	0.013663	0.008873	0.005741	0.004834		0.034382	0.041535	0.026936	0.017289	-0.055309	-0.050524	-0.051036	-0.051295	0.012737	0.014674		90.484647	28.14285	110.012892	67.331741	18.525626	13.370801	9.057135	8.327194	8.943255	213.303231
	4.97286	17.588588	-11.861853		0.001451	0.0031	0.008851	0.013304	0.008933	0.004246	0.003906		0.034236	0.041396	0.026694	0.017082	-0.055376	-0.050613	-0.051113	-0.051392	0.012711	0.014658		82.396719	25.829993	92.805149	57.593089	16.879225	11.348646	8.410091	8.622904	2.030847	190.312122
	4.718273	17.347849	-12.851496		0.0016	0.003677	0.008729	0.012899	0.008993	0.002763	0.003316		0.034107	0.041272	0.02648	0.0169	-0.055433	-0.05069	-0.051179	-0.051476	0.012687	0.014643		74.167475	23.623466	77.613765	48.060512	15.552527	9.853363	7.546798	7.9778	-0.39284	169.296074
	4.472738	17.139818	-13.795205		0.001749	0.004196	0.008617	0.012464	0.009054	0.00132	0.00301		0.033992	0.041162	0.026293	0.016744	-0.05548	-0.050755	-0.051235	-0.051546	0.012666	0.014629		66.115331	21.520592	64.065765	38.988098	14.517954	8.829097	6.598904	6.744779	-0.067551	150.131976
	4.234768	16.961954	-14.696671		0.001894	0.00466	0.008517	0.012015	0.009115	0.000046	0.002935		0.033892	0.041066	0.02613	0.016609	-0.05552	-0.05081	-0.051282	-0.051606	0.012647	0.014616		58.558919	19.518699	51.787781	30.630087	13.747923	8.220019	5.698236	5.277116	1.266496	132.696581
	4.002876	16.811718	-15.559584		0.002033	0.00507	0.008434	0.01156	0.009176	0.001358	0.00304		0.033806	0.040983	0.02599	0.016495	-0.055553	-0.050856	-0.051321	-0.051655	0.012631	0.014605		51.816878	17.615117	40.406447	23.240723	13.214847	7.970302	4.976623	3.928084	1.869086	116.866642
	3.775577	16.686567	-16.387632		0.002163	0.005425	0.008371	0.01111	0.009235	0.002557	0.003275		0.033732	0.040911	0.02587	0.0164	-0.055579	-0.050894	-0.051354	-0.051696	0.012616	0.014596		46.207841	15.807173	29.548397	17.074249	12.891143	8.024116	4.565892	3.050959	0	102.518912
Subject #	15	Patellofemoral Pain	Male
	Joint Angles [deg]				EMG - filtered and normalised to max isometric trial									Knee Flexion-Extension Moment Arm[m]											Muscle Forces
	HipFlexion	KneeFlexion	AnkleDorsiflexion		Semimem	BicepsFemoris	RectusFemoris	Vasmed	Vaslat	medGastroc	latGastroc		Semimem	Semiten	BicepsFemorisLH	BicepsFemorisSH	RectusFemoris	Vasmed	Vasint	Vaslat	medGastroc	latGastroc		Semimem	Semiten	BicepsFemorisLH	BicepsFemorisSH	RectusFemoris	Vasmed	Vasint	Vaslat	medGastroc	latGastroc
	34.252353	9.451016	7.29912		0.020458	0.193397	0.093556	0.509776	0.591393	0.092762	0.108235		0.02817	0.034979	0.01841	0.01009	-0.053633	-0.050055	-0.050004	-0.050887	0.011408	0.013536		416.681639	125.146904	764.48765	220.570475	0.284707	129.827303	253.178754	302.381445	288.230956	102.019016
	34.221562	9.892066	7.383341		0.020107	0.19793	0.101465	0.534517	0.593284	0.10349	0.114904		0.028389	0.035194	0.018761	0.010421	-0.053612	-0.05	-0.049963	-0.050839	0.011494	0.013607		412.795654	125.095233	759.495085	221.376782	0.422213	136.885586	260.985106	315.889659	288.970432	100.8496
	34.183694	10.378019	7.452071		0.019966	0.203399	0.110337	0.561688	0.593945	0.115203	0.122289		0.028629	0.035429	0.019148	0.010786	-0.053587	-0.049937	-0.049916	-0.050784	0.011589	0.013686		409.094122	124.883442	756.172634	221.654005	0.589817	144.439296	271.108474	332.034682	288.573548	100.323046
	34.138955	10.908186	7.507403		0.020023	0.209842	0.120191	0.59149	0.593797	0.127926	0.130377		0.028889	0.035684	0.019568	0.011184	-0.053558	-0.049865	-0.04986	-0.050718	0.01169	0.013771		405.503135	124.541043	754.076848	221.531745	0.803147	152.542198	283.195226	350.442434	287.268526	100.253754
	34.08755	11.48188	7.551434		0.020262	0.217333	0.131031	0.624009	0.593399	0.141667	0.139152		0.029169	0.035957	0.020022	0.011614	-0.053521	-0.049782	-0.049796	-0.050639	0.011797	0.01386		401.948787	124.097544	752.764278	221.139606	1.077834	161.248056	296.891732	370.738836	285.283586	100.456124
	34.029683	12.098412	7.586258		0.020666	0.225946	0.142824	0.659178	0.59317	0.156413	0.148588		0.029467	0.036247	0.020508	0.012074	-0.053474	-0.049686	-0.04972	-0.050545	0.011908	0.013952		398.357172	123.582458	751.791478	220.60719	1.429508	170.610632	311.844361	392.549809	282.846948	100.744555
	33.965559	12.757094	7.61397		0.021212	0.235691	0.155488	0.696752	0.593418	0.172132	0.158636		0.029782	0.036553	0.021026	0.012564	-0.053416	-0.049575	-0.049632	-0.050435	0.012021	0.014045		394.654383	123.025293	750.714997	220.0641	1.873799	180.683691	327.699483	415.501274	280.186833	100.933448
	33.895384	13.457239	7.636666		0.021881	0.246534	0.168895	0.736341	0.594342	0.188737	0.169233		0.030114	0.036875	0.021574	0.013081	-0.053344	-0.049448	-0.049529	-0.050305	0.012137	0.014138		390.766513	122.455561	749.091388	219.639938	2.426338	191.520997	344.103466	439.219152	277.531462	100.837201
	33.819416	14.198219	7.656547		0.022651	0.25838	0.182897	0.777325	0.595924	0.206143	0.180315		0.030461	0.03721	0.022153	0.013624	-0.053257	-0.049304	-0.049412	-0.050154	0.012252	0.014229		386.619681	121.897597	746.53208	219.441959	3.103106	203.172232	360.739904	463.444761	275.077541	100.295366
	33.738545	14.980099	7.677074		0.023505	0.271096	0.197326	0.818822	0.598047	0.224252	0.191807		0.030824	0.037558	0.022761	0.014194	-0.053152	-0.049139	-0.049277	-0.049979	0.012365	0.014317		382.140275	121.315582	743.286449	219.31762	3.924179	215.639643	377.725118	489.260923	272.655428	99.43988
	33.654065	15.803399	7.702514		0.02442	0.28449	0.211986	0.859788	0.600511	0.242941	0.203639		0.031199	0.037918	0.023398	0.014789	-0.053027	-0.048953	-0.049122	-0.049778	0.012476	0.014399		377.254864	120.634885	740.015452	218.946766	4.912272	228.894872	395.45461	518.615947	269.859127	98.591318
	33.567317	16.668647	7.737249		0.025375	0.298321	0.226665	0.899089	0.602972	0.262121	0.215883		0.031588	0.038289	0.024064	0.01541	-0.052881	-0.048743	-0.048946	-0.049549	0.012581	0.014475		371.997794	119.825527	737.27402	218.085819	6.081801	242.866649	414.158992	552.603653	266.394728	98.026725
	33.479859	17.576411	7.78622		0.02635	0.312284	0.241109	0.935541	0.605165	0.281716	0.228744		0.031989	0.03867	0.024758	0.016054	-0.052707	-0.048504	-0.048744	-0.049285	0.012678	0.01454		367.006496	119.110987	734.98542	216.935332	7.400483	257.246436	433.120167	587.455681	262.617564	97.761995
	33.393322	18.527269	7.854564		0.027323	0.326044	0.25501	0.968048	0.606929	0.301655	0.242509		0.032403	0.039061	0.025481	0.016721	-0.052501	-0.048232	-0.04851	-0.048981	0.012762	0.01459		363.126664	118.802354	732.853252	215.85006	8.819873	271.643738	451.291287	617.717053	259.10845	97.722119
	33.309268	19.521489	7.947355		0.028276	0.339289	0.268055	0.995845	0.608202	0.321906	0.257479		0.032827	0.039459	0.026231	0.01741	-0.05226	-0.047924	-0.048243	-0.048634	0.01283	0.014622		359.813998	118.709437	730.510393	214.989959	10.359014	286.191257	468.683775	641.602101	256.225627	97.71951
	33.229053	20.558446	8.069491		0.029196	0.351801	0.279936	1.01842	0.609295	0.342499	0.273982		0.033257	0.039861	0.027004	0.01812	-0.051989	-0.047587	-0.047948	-0.048254	0.012888	0.01464		352.525264	117.199853	727.386917	213.95419	12.231128	302.526919	488.354121	667.884843	253.686455	97.243019
	33.153991	21.637336	8.225829		0.030081	0.363387	0.290428	1.035242	0.610591	0.363499	0.29239		0.033689	0.040261	0.027794	0.018848	-0.051695	-0.04723	-0.047635	-0.047852	0.012938	0.014649		336.076753	112.410142	722.886138	212.247959	14.681704	322.535257	513.857649	707.10213	251.100877	95.731697
	33.08502	22.756316	8.420579		0.030934	0.37391	0.299366	1.046038	0.612351	0.384959	0.313091		0.034118	0.040655	0.028598	0.019593	-0.051385	-0.046861	-0.047308	-0.047436	0.012986	0.014653		309.735057	104.076275	716.980428	209.752177	17.809975	346.75724	546.028873	762.334509	248.505667	93.106062
[truncated: 2,863 more rows]
